# Supplementary material for: Epistatic interactions associated with fatty acid concentrations of beef from angus sired beef cattle
Source: BMC Genomics. 2016 Nov 8;17:891. doi: 10.1186/s12864-016-3235-8 (PMC5100273; doi:10.1186/s12864-016-3235-8)
Supplement: Additional file 1: — Supplemental Data (TAGFAinteractions.xlsx, PLFAinteractions.xlsx, and CarcassInteractions.xlsx) and Figures (Circos Plots). (ZIP 22719 kb) [file 12864_2016_3235_MOESM1_ESM.zip]

Archive with 44 entries (44 files):
- CarcassInteractions.xlsx
- PL12.png
- PL14.png
- PL161.png
- PL17.png
- PL171.png
- PL18.png
- PL181C11.png
- PL181C13.png
- PL22.png
- PL226.png
- PL23.png
- PLCLAC12.png
- PLFAinteractions.xlsx
- PLLCFA.png
- PLMCFA.png
- PLn3n6.png
- PLn6.png
- PLSFA.png
- PLT10T11.png
- PLT15.png
- TAG12.png
- TAG14.png
- TAG141.png
- TAG161.png
- TAG17.png
- TAG171.png
- TAG18.png
- TAG181C11.png
- TAG181C13.png
- TAG202.png
- TAG22.png
- TAG23.png
- TAGCLAC12.png
- TAGFAinteractions.xlsx
- TAGIA.png
- TAGLCFA.png
- TAGMCFA.png
- TAGMUFA.png
- TAGn3n6.png
- TAGn6.png
- TAGSFA.png
- TAGT10T11.png
- TAGT15.png
