# Supplementary material for: Epistatic interactions associated with fatty acid concentrations of beef from angus sired beef cattle
Source: BMC Genomics. 2016 Nov 8;17:891. doi: 10.1186/s12864-016-3235-8 (PMC5100273; doi:10.1186/s12864-016-3235-8)
Supplement: Additional file 1: — Supplemental Data (TAGFAinteractions.xlsx, PLFAinteractions.xlsx, and CarcassInteractions.xlsx) and Figures (Circos Plots). (ZIP 22719 kb) [file 12864_2016_3235_MOESM1_ESM.zip › CarcassInteractions.xlsx]

## Sheet: Sheet1
****	MOST		SIGNIFICANT	RESULTS		OF	PAIRWISE	EPISTASIS	ANALYSIS
======================================================================================================================================================================================================================================================================================================================================================================================================
I	=		interaction	effect		between	the	two	SNP	genotypes
AA	=		additive	x		additive	effect,	AD	=	additive	x	dominance	effect,	DA	=	dominance	x	additive	effect,	DD	=	dominance	x	dominance	effect
P_I	=		p-value	of		two-locus	marker	genotypic	effect
Test	=		effect	type		being	tested
Effect	=		estimate	of		epistasis	contrast,	or	esitmate	of	AA,	AD,	DA,	or	DD	effect
t-value	=		the	t-value		for	the	effect	being	tested
P_value	=		p-value	of		the	effect	being	tested
Allele/Geno	=		coded	marker		allele_allele,	allele_genotype,	genotype_allele,or	genotype_genotype	combination
A/G_Effect	=		effect	of		coded	marker	allele_allele,	allele_genotype,	genotype_allele,or	genotype_genotype	combination	-	useful	for	identifying	good	or	bad	combination
A/G_Frequency	=		frequency	of		coded	marker	allele_allele,	allele_genotype,	genotype_allele,or	genotype_genotype	combination	-	useful	for	identifying	rare	allel	or	genotypic	frequencies
------------------------------------------------------------------------------------------------------------------------------------------------------------------------------------------------------------------------------------------------------------------------------------------------------------------------------------------------------------------------------------------------------
Chr1	Locus1	Locus1-RS	Chr2	Locus2	Locus2-RS	Trait	P_I	Test	Effect	t-value	P_value	Allele/Geno	A/G_Effect	A/G_Frequency
------------------------------------------------------------------------------------------------------------------------------------------------------------------------------------------------------------------------------------------------------------------------------------------------------------------------------------------------------------------------------------------------------
14	Hapmap58451-rs29022181	rs29022181	24	ARS-BFGL-NGS-42988	rs110962512	WW	3.99e-28	AA	-153	12	1.09e-26	2_1	52.3	0.0922	1_2	8.26	0.468	1_1	-9.69	0.379	2_2	-82.6	0.0606
1	ARS-BFGL-BAC-4401	rs109169283	14	ARS-BFGL-NGS-42962	rs109106685	WW	2.82e-20	AD	-293	10.5	8.94e-24	2_12	59.4	0.16	1_11	39.7	0.101	1_22	25.9	0.15	1_12	-15.8	0.537	2_22	-136	0.0328	2_11	-233	0.0191
19	UA-IFASA-7520	rs41641951	27	ARS-BFGL-NGS-110790	rs110175723	YW	7.84e-16	AA	-66.5	8.76	4.71e-18	2_1	14.1	0.125	1_2	12.3	0.132	2_2	-2.11	0.693	1_1	-38.1	0.0505
10	Hapmap40785-BTA-66290	rs41621822	26	ARS-BFGL-NGS-86952	rs109482308	YW	3.25e-17	AA	-48.4	8.88	1.66e-18	2_1	13.1	0.169	1_2	9.07	0.26	1_1	-5.02	0.466	2_2	-21.2	0.105
7	BTB-02088261	rs43186688	15	BTA-37438-no-rs	rs41634456	YW	5.29e-31	DA	-83.7	9.03	9.26e-19	11_1	47	0.0874	22_1	23.9	0.0702	12_2	14.8	0.246	12_1	-11.9	0.336	22_2	-19.4	0.111	11_2	-23.6	0.149
2	BTA-49745-no-rs	rs41637008	16	ARS-BFGL-NGS-114435	rs43714929	HCW	3.63e-05	AA	36.8	5.05	4.91e-07	1_1	7.53	0.0174	2_2	0.194	0.437	2_1	-0.161	0.541	1_2	-28.9	0.00447
5	BTB-01858480	rs42971522	6	ARS-BFGL-NGS-53471	rs43492923	HCW	1.92e-05	AA	-29.3	4.94	8.54e-07	1_2	3.69	0.0367	2_1	0.756	0.194	2_2	-0.187	0.764	1_1	-24.7	0.00559
19	ARS-BFGL-NGS-71978	rs111031366	22	ARS-BFGL-NGS-19629	rs110938824	HCW	8.83e-07	DD	33.6	5.18	2.54e-07	22_22	36.8	0.0036	11_22	8.5	0.0156	12_12	6.39	0.0899	22_11	4.63	0.024	11_11	0.26	0.447	12_11	-1.29	0.215	11_12	-1.48	0.168	22_12	-9.17	0.0228	12_22	-17.5	0.0132
