# Supplementary material for: Epistatic interactions associated with fatty acid concentrations of beef from angus sired beef cattle
Source: BMC Genomics. 2016 Nov 8;17:891. doi: 10.1186/s12864-016-3235-8 (PMC5100273; doi:10.1186/s12864-016-3235-8)
Supplement: Additional file 1: — Supplemental Data (TAGFAinteractions.xlsx, PLFAinteractions.xlsx, and CarcassInteractions.xlsx) and Figures (Circos Plots). (ZIP 22719 kb) [file 12864_2016_3235_MOESM1_ESM.zip › PLFAinteractions.xlsx]

## Sheet: Sheet1
****	MOST		SIGNIFICANT	RESULTS		OF	PAIRWISE	EPISTASIS	ANALYSIS
======================================================================================================================================================================================================================================================================================================================================================================================================
I	=		interaction	effect		between	the	two	SNP	genotypes
AA	=		additive	x		additive	effect,	AD	=	additive	x	dominance	effect,	DA	=	dominance	x	additive	effect,	DD	=	dominance	x	dominance	effect
P_I	=		p-value	of		two-locus	marker	genotypic	effect
Test	=		effect	type		being	tested
Effect	=		estimate	of		epistasis	contrast,	or	esitmate	of	AA,	AD,	DA,	or	DD	effect
t-value	=		the	t-value		for	the	effect	being	tested
P_value	=		p-value	of		the	effect	being	tested
Allele/Geno	=		coded	marker		allele_allele,	allele_genotype,	genotype_allele,or	genotype_genotype	combination
A/G_Effect	=		effect	of		coded	marker	allele_allele,	allele_genotype,	genotype_allele,or	genotype_genotype	combination	-	useful	for	identifying	good	or	bad	combination
A/G_Frequency	=		frequency	of		coded	marker	allele_allele,	allele_genotype,	genotype_allele,or	genotype_genotype	combination	-	useful	for	identifying	rare	allel	or	genotypic	frequencies
------------------------------------------------------------------------------------------------------------------------------------------------------------------------------------------------------------------------------------------------------------------------------------------------------------------------------------------------------------------------------------------------------
Chr1	Locus1	Locus1-RS	Chr2	Locus2	Locus2-RS	Trait	P_I	Test	Effect	t-value	P_value	Allele/Geno	A/G_Effect	A/G_Frequency
------------------------------------------------------------------------------------------------------------------------------------------------------------------------------------------------------------------------------------------------------------------------------------------------------------------------------------------------------------------------------------------------------
9	BTB-01083056	rs42245066	29	BTB-02057682	rs43158233	20:5	9.56e-33	AD	0.349	9.91	2.41e-22	2_11	0.422	0.00346	1_12	0.0222	0.115	2_22	0.00404	0.313	1_22	-0.00248	0.49	2_12	-0.0418	0.0699	1_11	-0.141	0.00961
2	BTB-01516197	rs42635530	29	BTB-02057682	rs43158233	20:5	1.93e-28	AD	-0.288	8.87	2.3e-18	1_11	0.327	0.00346	2_12	0.0188	0.124	1_22	0.00357	0.296	2_22	-0.00214	0.508	1_12	-0.0453	0.0593	2_11	-0.116	0.00962
4	Hapmap49884-BTA-121649	rs41622262	8	ARS-BFGL-NGS-114821	rs109007971	20:5	4.07e-35	DA	0.281	8.93	1.97e-18	11_2	0.34	0.00346	12_1	0.0166	0.0943	22_2	0.00192	0.419	22_1	-0.00213	0.377	12_2	-0.0189	0.0992	11_1	-0.147	0.0074
8	ARS-BFGL-NGS-61239	rs109049333	25	ARS-BFGL-BAC-45112	rs110929688	T6T9	4.43e-78	AD	-2.06	16.7	1.3e-56	1_22	1.41	0.00346	1_11	0.172	0.0566	2_12	0.111	0.171	2_11	-0.0135	0.74	2_22	-0.554	0.0142	1_12	-0.873	0.0146
8	ARS-BFGL-NGS-61239	rs109049333	16	BTB-01698122	rs42816114	T6T9	1.18e-83	DA	1.71	16.6	2.11e-56	11_2	1.11	0.00423	12_1	0.16	0.0919	22_2	0.0272	0.266	22_1	-0.013	0.582	12_2	-0.211	0.0527	11_1	-1.53	0.00346
8	ARS-BFGL-NGS-61239	rs109049333	29	ARS-BFGL-NGS-110249	rs42911227	T6T9	1.61e-82	DA	1.66	16.3	1.23e-54	11_2	0.939	0.00423	12_1	0.162	0.0892	22_2	0.021	0.34	22_1	-0.0138	0.511	12_2	-0.268	0.0523	11_1	-1.49	0.00346
2	ARS-BFGL-NGS-22038	rs109863513	3	Hapmap39818-BTA-29723	rs41634249	T6T9	1.05e-58	DD	-2.11	16.2	6.65e-52	12_11	2.82	0.00346	12_22	0.21	0.0289	11_12	0.121	0.0739	22_12	0.0215	0.279	22_22	-0.00617	0.431	11_22	-0.0467	0.107	22_11	-0.161	0.0242	12_12	-0.367	0.0404	11_11	-0.401	0.0115
2	ARS-BFGL-NGS-22038	rs109863513	13	Hapmap50656-BTA-31918	rs41631728	T6T9	4.75e-59	DD	-2.02	15.2	3.23e-46	12_11	2.41	0.00346	12_22	0.163	0.0438	11_12	0.118	0.0796	22_12	0.0119	0.322	22_22	-0.00488	0.36	22_11	-0.0477	0.0542	11_22	-0.0484	0.0923	11_11	-0.242	0.0185	12_12	-0.582	0.0265
2	ARS-BFGL-NGS-22038	rs109863513	5	ARS-BFGL-NGS-65121	rs110389945	T6T9	2.67e-62	DD	-2.02	15.1	1.15e-45	12_11	2.32	0.00346	12_22	0.161	0.0473	11_12	0.104	0.075	22_12	0.0163	0.294	22_22	-0.0064	0.373	11_22	-0.0404	0.0992	22_11	-0.042	0.0646	11_11	-0.174	0.0196	12_12	-0.648	0.0242
2	ARS-BFGL-NGS-22038	rs109863513	5	ARS-BFGL-NGS-53817	rs109120501	T6T9	1.41e-59	DD	-2.1	15	1.69e-45	12_22	2.17	0.00346	11_12	0.23	0.0485	12_11	0.171	0.0462	22_12	0.0193	0.215	22_11	-0.00426	0.497	11_11	-0.0487	0.136	22_22	-0.133	0.0219	11_22	-0.464	0.00924	12_12	-0.639	0.0231
2	ARS-BFGL-NGS-22038	rs109863513	3	INRA-431	rs108965556	T6T9	8.91e-64	DD	-2.06	14.9	8.28e-45	12_11	2.06	0.00346	12_22	0.162	0.0507	11_12	0.104	0.0854	22_12	0.0148	0.29	22_22	-0.00476	0.39	22_11	-0.0441	0.0554	11_22	-0.0499	0.0842	11_11	-0.188	0.0219	12_12	-0.815	0.0196
2	ARS-BFGL-NGS-22038	rs109863513	10	ARS-BFGL-NGS-104202	rs109949228	T6T9	5.26e-65	DD	-2.1	14.9	9.71e-45	12_11	1.87	0.00346	12_22	0.162	0.0541	11_12	0.108	0.0853	22_12	0.0206	0.273	22_22	-0.00528	0.423	11_22	-0.0504	0.0876	22_11	-0.0983	0.0369	11_11	-0.195	0.0196	12_12	-0.931	0.0173
2	ARS-BFGL-NGS-22038	rs109863513	12	ARS-BFGL-NGS-34521	rs110269269	T6T9	1.85e-56	DD	-2.09	14.9	1.09e-44	12_11	2.1	0.00346	11_12	0.175	0.0553	12_22	0.167	0.0472	22_12	0.0352	0.195	22_22	-0.00546	0.528	11_22	-0.0469	0.127	11_11	-0.28	0.0104	22_11	-0.436	0.0115	12_12	-0.657	0.023
11	Hapmap49391-BTA-97040	rs41663709	12	ARS-BFGL-NGS-34521	rs110269269	12:0	5.61e-09	AA	-0.849	6.56	7.38e-11	2_1	0.242	0.106	1_2	0.102	0.256	2_2	-0.0441	0.581	1_1	-0.46	0.057
3	ARS-BFGL-NGS-8722	rs109684255	9	ARS-BFGL-NGS-79944	rs109262387	12:0	6.19e-10	AA	-1.23	6.41	1.97e-10	1_2	0.687	0.03	2_1	0.0382	0.542	2_2	-0.0539	0.382	1_1	-0.45	0.046
8	BTA-82649-no-rs	rs41661149	10	ARS-BFGL-BAC-585	rs42722058	12:0	1.21e-08	AA	-0.881	6.35	2.85e-10	1_2	0.425	0.0618	2_1	0.0509	0.537	1_1	-0.0838	0.317	2_2	-0.321	0.0841
2	ARS-BFGL-NGS-18173	rs110799503	15	ARS-BFGL-NGS-32346	rs108956641	12:0	1.77e-08	AA	1.61	6.34	3.09e-10	1_1	0.967	0.0136	2_2	0.0221	0.508	2_1	-0.0248	0.457	1_2	-0.6	0.0217
7	ARS-BFGL-NGS-28126	rs109411446	27	Hapmap42423-BTA-109756	rs41572918	12:0	8.28e-07	AA	1.39	6.32	3.4e-10	1_1	0.804	0.0192	2_2	0.0305	0.47	1_2	-0.0299	0.481	2_1	-0.522	0.0296
9	Hapmap56489-rs29022968	rs29022968	11	Hapmap49851-BTA-107323	rs41567637	12:0	4.96e-10	AA	-1.12	6.32	3.49e-10	2_1	0.793	0.0224	1_2	0.0251	0.623	2_2	-0.0563	0.283	1_1	-0.243	0.072
10	ARS-BFGL-NGS-72673	rs109456436	11	Hapmap44210-BTA-120859	rs41623496	12:0	1.03e-08	AA	1.6	6.25	5.39e-10	2_2	1.42	0.0089	1_1	0.011	0.7	1_2	-0.0434	0.197	2_1	-0.125	0.0939
16	Hapmap50594-BTA-121054	rs41619438	23	ARS-BFGL-NGS-72191	rs110840223	12:0	2.61e-09	AA	-1.66	6.25	5.53e-10	2_1	1.4	0.0114	1_2	0.0197	0.729	1_1	-0.113	0.136	2_2	-0.122	0.123
11	ARS-BFGL-NGS-2977	rs109352091	25	BTA-59843-no-rs	rs41587296	12:0	1.27e-09	AA	-1.43	6.24	5.95e-10	2_1	1.06	0.0187	1_2	0.027	0.686	2_2	-0.0856	0.219	1_1	-0.256	0.0765
13	Hapmap26998-BTA-152949	rs109430887	26	BTB-00938945	rs42102064	12:0	2.44e-08	AA	2.34	6.21	7.01e-10	1_1	1.96	0.00644	2_2	0.0156	0.779	2_1	-0.07	0.171	1_2	-0.292	0.0439
2	ARS-BFGL-NGS-18173	rs110799503	20	Hapmap48367-BTA-50266	rs41639288	12:0	7.98e-07	AA	1.66	6.17	8.69e-10	1_1	0.983	0.0139	2_2	0.0231	0.551	2_1	-0.0311	0.413	1_2	-0.626	0.0216
7	BTB-01917732	rs43023667	26	Hapmap30866-BTA-157287	rs110097241	12:0	1.09e-07	AA	1.17	6.17	8.69e-10	1_1	0.595	0.0334	2_2	0.0356	0.631	1_2	-0.0782	0.294	2_1	-0.466	0.0414
21	BTA-19582-no-rs	rs41626395	29	ARS-BFGL-NGS-102434	rs110026717	12:0	1.23e-07	AA	-0.998	6.13	1.12e-09	2_1	0.507	0.0471	1_2	0.0417	0.676	1_1	-0.141	0.198	2_2	-0.309	0.0781
8	BTB-00373161	rs43575246	10	ARS-BFGL-BAC-585	rs42722058	12:0	9.91e-08	AA	0.853	6.13	1.15e-09	2_2	0.39	0.066	1_1	0.0512	0.525	2_1	-0.0794	0.329	1_2	-0.332	0.0798
7	ARS-BFGL-NGS-41766	rs109278195	26	Hapmap30866-BTA-157287	rs110097241	12:0	1.19e-07	AA	1.16	6.12	1.24e-09	1_1	0.573	0.034	2_2	0.0357	0.63	1_2	-0.0779	0.296	2_1	-0.47	0.0402
4	ARS-BFGL-NGS-35527	rs109234489	27	Hapmap42423-BTA-109756	rs41572918	12:0	4.98e-07	AA	1.58	6.09	1.5e-09	1_1	1.14	0.0119	2_2	0.019	0.688	1_2	-0.05	0.263	2_1	-0.363	0.0372
1	ARS-BFGL-NGS-76373	rs110158984	12	Hapmap43547-BTA-28238	rs41626074	12:0	7.66e-09	AA	-0.799	6.07	1.66e-09	2_1	0.422	0.0624	1_2	0.048	0.57	1_1	-0.111	0.247	2_2	-0.217	0.12
3	ARS-BFGL-NGS-8722	rs109684255	5	BTB-01659437	rs42776123	12:0	1.99e-06	AA	1.61	6.06	1.77e-09	1_1	1.17	0.0141	2_2	0.0207	0.81	2_1	-0.144	0.116	1_2	-0.277	0.0598
15	ARS-BFGL-NGS-39079	rs109844699	17	ARS-BFGL-NGS-17005	rs109666168	12:0	1e-09	AA	-1.03	6.04	2.03e-09	1_2	0.762	0.0249	2_1	0.028	0.653	2_2	-0.101	0.187	1_1	-0.136	0.134
12	BTA-06955-no-rs	rs29021309	29	ARS-BFGL-NGS-29040	rs110015162	12:0	3.01e-07	AA	-1.68	6.02	2.28e-09	1_2	1.33	0.0106	2_1	0.0179	0.728	2_2	-0.0622	0.211	1_1	-0.272	0.0513
11	ARS-BFGL-NGS-119597	rs110011258	12	ARS-BFGL-NGS-34521	rs110269269	12:0	4.51e-08	AA	0.76	6.01	2.42e-09	1_1	0.265	0.0954	2_2	0.0749	0.338	1_2	-0.0509	0.498	2_1	-0.369	0.0684
8	ARS-BFGL-NGS-117464	rs110619182	13	BTB-00520838	rs41683988	12:0	9.9e-10	AA	-0.769	5.99	2.66e-09	2_1	0.513	0.046	1_2	0.0351	0.493	1_1	-0.0588	0.327	2_2	-0.161	0.134
3	ARS-BFGL-NGS-4466	rs109308269	25	ARS-BFGL-NGS-31959	rs42249238	12:0	4.56e-08	AA	-1.01	5.98	2.89e-09	1_2	0.534	0.0434	2_1	0.0437	0.531	2_2	-0.0642	0.362	1_1	-0.364	0.0639
3	BTB-00033773	rs43248153	19	Hapmap55938-rs29026887	rs29026887	12:0	1.52e-06	AA	0.822	5.98	2.9e-09	1_1	0.481	0.0472	2_2	0.0404	0.541	2_1	-0.0712	0.316	1_2	-0.23	0.0959
9	ARS-BFGL-NGS-5073	rs110076685	15	BTB-00580638	rs41746251	12:0	4.34e-09	AA	-0.954	5.95	3.44e-09	1_2	0.615	0.0351	2_1	0.0331	0.65	1_1	-0.103	0.209	2_2	-0.202	0.106
21	BTA-19582-no-rs	rs41626395	25	ARS-BFGL-NGS-3834	rs111017801	12:0	2.92e-07	AA	-0.89	5.92	4.03e-09	2_1	0.411	0.056	1_2	0.0483	0.563	1_1	-0.0826	0.31	2_2	-0.348	0.0707
10	ARS-BFGL-NGS-39375	rs110881213	12	Hapmap56826-rs29013564	rs29013564	12:0	5.91e-07	AA	-0.762	5.92	4.15e-09	1_2	0.186	0.124	2_1	0.0932	0.246	1_1	-0.0398	0.578	2_2	-0.443	0.0518
2	Hapmap58903-rs29012194	rs29012194	6	ARS-BFGL-NGS-110757	rs110281691	12:0	1.23e-07	AA	-0.744	5.89	4.71e-09	1_2	0.425	0.0623	2_1	0.0474	0.55	1_1	-0.127	0.205	2_2	-0.144	0.183
4	BTA-70675-no-rs	rs41651959	11	ARS-BFGL-BAC-13031	rs110477172	12:0	2.21e-08	AA	-0.836	5.89	4.8e-09	2_1	0.51	0.0481	1_2	0.0404	0.58	2_2	-0.0978	0.244	1_1	-0.188	0.128
9	ARS-BFGL-NGS-5073	rs110076685	15	BTB-00580688	rs41746301	12:0	4.13e-09	AA	-0.928	5.88	5.09e-09	1_2	0.614	0.0318	2_1	0.03	0.654	1_1	-0.092	0.212	2_2	-0.192	0.102
1	ARS-BFGL-NGS-76373	rs110158984	12	ARS-BFGL-NGS-63417	rs110075542	12:0	1.72e-07	AA	0.783	5.88	5.26e-09	2_2	0.41	0.0645	1_1	0.0483	0.563	1_2	-0.11	0.251	2_1	-0.215	0.121
2	ARS-BFGL-NGS-18173	rs110799503	25	ARS-BFGL-NGS-36610	rs109922097	12:0	2.52e-05	AA	2.38	5.86	5.79e-09	1_1	1.87	0.00601	2_2	0.0147	0.848	2_1	-0.105	0.116	1_2	-0.389	0.0294
21	ARS-BFGL-NGS-96981	rs110746557	29	BTB-01354617	rs42478445	12:0	9.91e-08	AA	-1.28	5.86	5.86e-09	1_2	1.05	0.0131	2_1	0.025	0.608	2_2	-0.0571	0.294	1_1	-0.145	0.0847
7	ARS-BFGL-NGS-62491	rs109423744	20	BTB-00790451	rs41950387	12:0	2.02e-08	AA	1.18	5.85	5.98e-09	1_1	0.804	0.0239	2_2	0.0278	0.743	2_1	-0.154	0.124	1_2	-0.19	0.109
3	BTA-68856-no-rs	rs43711417	26	ARS-BFGL-NGS-40727	rs110324134	12:0	1.59e-05	AA	0.878	5.85	5.98e-09	1_1	0.284	0.0765	2_2	0.0656	0.339	2_1	-0.041	0.54	1_2	-0.487	0.0449
3	Hapmap59127-rs29023698	rs29023698	19	Hapmap55938-rs29026887	rs29026887	12:0	3.54e-07	AA	-0.805	5.84	6.46e-09	2_1	0.478	0.0462	1_2	0.0389	0.539	1_1	-0.0689	0.317	2_2	-0.218	0.0973
10	ARS-BFGL-NGS-39375	rs110881213	12	BTB-00499073	rs43704096	12:0	9.73e-07	AA	0.739	5.83	6.86e-09	1_1	0.179	0.131	2_2	0.097	0.243	1_2	-0.0412	0.57	2_1	-0.421	0.0558
3	ARS-BFGL-NGS-8722	rs109684255	25	ARS-BFGL-NGS-31959	rs42249238	12:0	1.16e-11	AA	-1.1	5.83	6.98e-09	1_2	0.583	0.0322	2_1	0.0345	0.549	2_2	-0.0503	0.375	1_1	-0.437	0.0432
13	ARS-BFGL-NGS-103952	rs111004585	16	ARS-BFGL-NGS-111081	rs109584415	12:0	4.48e-05	AA	-2.5	5.83	7.01e-09	1_2	2.05	0.00532	2_1	0.0126	0.851	2_2	-0.0972	0.111	1_1	-0.337	0.0322
4	ARS-BFGL-NGS-85925	rs109323114	23	Hapmap42588-BTA-56723	rs41589746	12:0	7.12e-09	AA	-0.856	5.82	7.14e-09	1_2	0.522	0.0422	2_1	0.0337	0.648	2_2	-0.115	0.192	1_1	-0.185	0.118
4	ARS-BFGL-NGS-117596	rs109575546	27	Hapmap42423-BTA-109756	rs41572918	12:0	2.02e-06	AA	1.74	5.82	7.23e-09	1_1	1.31	0.0103	2_2	0.018	0.749	1_2	-0.0666	0.202	2_1	-0.35	0.0385
11	ARS-BFGL-NGS-113920	rs110105931	25	BTA-59843-no-rs	rs41587296	12:0	1.35e-06	AA	-1.36	5.82	7.37e-09	2_1	1.11	0.013	1_2	0.0181	0.694	2_2	-0.057	0.211	1_1	-0.183	0.0814
15	ARS-BFGL-NGS-57433	rs41750164	29	ARS-BFGL-NGS-25459	rs109155920	12:0	2e-08	AA	-0.66	6.29	4.15e-10	2_1	0.153	0.225	1_2	0.152	0.229	2_2	-0.0829	0.417	1_1	-0.272	0.128
5	ARS-BFGL-NGS-119788	rs110104757	7	BTB-00327936	rs43529710	12:0	8.36e-09	AA	0.777	6.2	7.68e-10	1_1	0.387	0.0769	2_2	0.0625	0.449	1_2	-0.0809	0.356	2_1	-0.247	0.117
2	ARS-BFGL-NGS-66375	rs110803942	21	UA-IFASA-4137	rs29020078	12:0	1.21e-07	AA	0.59	6.07	1.67e-09	1_1	0.159	0.216	2_2	0.109	0.316	2_1	-0.113	0.302	1_2	-0.209	0.166
1	ARS-BFGL-NGS-119723	rs110530704	3	BTA-67833-no-rs	rs43707151	12:0	1.09e-07	AA	0.688	6.02	2.2e-09	1_1	0.206	0.148	2_2	0.11	0.267	2_1	-0.0609	0.488	1_2	-0.311	0.097
1	Hapmap50869-BTA-111237	rs41619077	28	ARS-BFGL-NGS-29431	rs42139620	12:0	2.14e-08	AA	-0.68	6.01	2.29e-09	2_1	0.271	0.118	1_2	0.0672	0.455	2_2	-0.103	0.292	1_1	-0.239	0.135
4	Hapmap43740-BTA-05954	rs29020105	14	Hapmap26077-BTC-067877	rs110006858	12:0	1.49e-08	AA	-0.478	5.99	2.72e-09	1_2	0.131	0.226	2_1	0.102	0.291	1_1	-0.122	0.243	2_2	-0.123	0.239
5	BTA-109169-no-rs	rs41617978	10	ARS-BFGL-BAC-15436	rs109514764	12:0	2.74e-08	AA	0.675	5.93	3.71e-09	1_1	0.342	0.0809	2_2	0.0678	0.37	2_1	-0.0608	0.414	1_2	-0.205	0.135
2	Hapmap59218-rs29014793	rs29014793	23	BTA-107511-no-rs	rs41567683	12:0	1.68e-09	AA	0.68	5.93	3.87e-09	1_1	0.335	0.0848	2_2	0.0636	0.443	1_2	-0.0886	0.33	2_1	-0.193	0.142
1	ARS-BFGL-NGS-35476	rs110979295	21	ARS-BFGL-NGS-117837	rs109315099	12:0	5.78e-09	AA	0.648	5.9	4.54e-09	2_2	0.223	0.137	1_1	0.0902	0.341	2_1	-0.0758	0.403	1_2	-0.259	0.119
5	ARS-BFGL-NGS-100699	rs110300792	16	BTB-01422437	rs42542660	12:0	1.32e-07	AA	0.65	5.89	4.75e-09	1_1	0.231	0.125	2_2	0.0888	0.32	1_2	-0.0646	0.449	2_1	-0.266	0.106
4	ARS-BFGL-NGS-54384	rs110914305	17	Hapmap60968-rs29016935	rs29016935	12:0	2.67e-07	AA	0.702	5.89	4.85e-09	2_2	0.256	0.111	1_1	0.0829	0.345	1_2	-0.0621	0.447	2_1	-0.301	0.0972
11	Hapmap42045-BTA-105766	rs41617203	22	ARS-BFGL-NGS-67926	rs109462362	12:0	1.4e-06	AA	0.695	5.87	5.43e-09	1_1	0.242	0.114	2_2	0.0769	0.374	2_1	-0.0676	0.421	1_2	-0.309	0.0903
11	ARS-BFGL-NGS-12433	rs110417836	24	ARS-BFGL-NGS-73260	rs109664725	12:0	1.43e-07	AA	0.639	5.85	6.25e-09	1_1	0.241	0.135	2_2	0.0761	0.438	2_1	-0.128	0.257	1_2	-0.193	0.17
10	BTB-00433433	rs43639551	18	ARS-BFGL-NGS-39866	rs110854585	12:0	2.42e-07	AA	-0.643	5.82	7.16e-09	2_1	0.322	0.0871	1_2	0.0606	0.475	1_1	-0.128	0.221	2_2	-0.132	0.216
6	Hapmap33637-BTC-051504	rs42529901	10	ARS-BFGL-BAC-16113	rs110572986	12:0	2.08e-09	AD	-1.77	6.24	5.65e-10	1_11	1.23	0.00797	2_12	0.185	0.123	1_22	0.0265	0.395	2_22	-0.0309	0.343	1_12	-0.184	0.124	2_11	-1.51	0.00652
14	Hapmap33242-BTA-157782	rs81171734	27	Hapmap42114-BTA-122792	rs41575082	12:0	8.88e-09	AD	-2.21	6.2	7.51e-10	1_22	2.42	0.0046	2_12	0.131	0.185	1_11	0.0546	0.223	2_11	-0.0225	0.504	1_12	-0.348	0.0714	2_22	-0.97	0.0117
8	BTB-01435179	rs42557168	11	Hapmap44210-BTA-120859	rs41623496	12:0	4.37e-08	AD	1.5	6.19	7.72e-10	2_22	1.37	0.0104	1_12	0.131	0.242	2_11	0.0993	0.171	1_11	-0.0368	0.462	2_12	-0.397	0.0806	1_22	-0.429	0.0335
3	ARS-BFGL-NGS-8722	rs109684255	23	ARS-BFGL-NGS-65768	rs110518536	12:0	6.02e-08	AD	-2.17	6.18	8.41e-10	1_22	2.43	0.00535	1_11	0.231	0.0403	2_12	0.0746	0.32	2_11	-0.017	0.56	2_22	-0.304	0.0424	1_12	-0.601	0.0314
14	Hapmap25965-BTC-009503	rs41581271	16	BTB-01991559	rs43102153	12:0	2.21e-10	AD	2.37	6.15	1.01e-09	2_22	2.17	0.005	1_12	0.175	0.13	2_11	0.0405	0.281	1_11	-0.0228	0.504	2_12	-0.311	0.0726	1_22	-1.53	0.00715
10	BTB-00439698	rs43648449	16	BTA-39609-no-rs	rs41640583	12:0	1.7e-07	AD	2.07	6.15	1.02e-09	2_22	2.64	0.0047	2_11	0.122	0.0954	1_12	0.0881	0.26	1_11	-0.0208	0.546	1_22	-0.305	0.0394	2_12	-0.439	0.0538
3	Hapmap42062-BTA-109789	rs41621207	10	BTA-93995-no-rs	rs41668361	12:0	7.34e-12	AD	-1.94	6.13	1.17e-09	1_22	2.26	0.006	1_11	0.182	0.0663	2_12	0.0859	0.278	2_11	-0.0213	0.572	2_22	-0.394	0.0335	1_12	-0.427	0.0445
17	BTA-41446-no-rs	rs41576290	24	ARS-BFGL-NGS-67339	rs109103688	12:0	4.73e-10	AD	-2.09	6.08	1.5e-09	1_22	2.41	0.00456	1_11	0.132	0.0803	2_12	0.077	0.286	2_11	-0.019	0.559	2_22	-0.379	0.0298	1_12	-0.539	0.0403
5	BTA-04955-rs29015305	rs29015305	16	ARS-BFGL-NGS-61980	rs110376150	12:0	1.87e-08	AD	1.55	6.06	1.76e-09	1_12	0.764	0.0349	2_22	0.0727	0.198	2_11	0.0451	0.28	2_12	-0.06	0.447	1_11	-0.601	0.0217	1_22	-0.738	0.0192
1	BTA-35637-no-rs	rs41580510	27	Hapmap42114-BTA-122792	rs41575082	12:0	4.79e-09	AD	2.04	6.05	1.87e-09	2_22	2	0.00672	1_12	0.165	0.132	2_11	0.0342	0.319	1_11	-0.0271	0.407	2_12	-0.164	0.126	1_22	-1.36	0.00955
10	BTA-70155-no-rs	rs41573135	25	ARS-BFGL-NGS-117811	rs108952963	12:0	2.11e-09	AD	1.25	6.05	1.89e-09	2_11	0.932	0.0172	1_12	0.202	0.141	2_22	0.0404	0.341	1_22	-0.0406	0.326	2_12	-0.191	0.153	1_11	-0.69	0.023
4	Hapmap39010-BTA-121642	rs41652958	10	BTB-00416951	rs43620672	12:0	2.62e-07	AD	-1.2	6.05	1.9e-09	1_11	0.843	0.0215	2_12	0.152	0.234	1_22	0.0936	0.175	2_22	-0.0392	0.425	1_12	-0.343	0.103	2_11	-0.446	0.0406
6	BTA-76341-no-rs	rs41597156	10	ARS-BFGL-BAC-16113	rs110572986	12:0	2.51e-09	AD	2.15	6.03	2.16e-09	2_11	2.12	0.00549	1_12	0.15	0.154	2_22	0.0336	0.304	1_22	-0.0236	0.433	2_12	-0.264	0.0938	1_11	-1.29	0.00916
5	Hapmap41705-BTA-98456	rs41594004	12	BTB-00495251	rs43703486	12:0	1.32e-09	AD	-1.38	6.02	2.24e-09	1_22	0.787	0.0138	2_12	0.203	0.108	1_11	0.0317	0.362	2_11	-0.0294	0.385	1_12	-0.179	0.122	2_22	-1.14	0.00953
17	BTA-102389-no-rs	rs41600528	24	ARS-BFGL-NGS-3914	rs110788427	12:0	5.92e-08	AD	2.63	6	2.54e-09	2_11	3.13	0.00352	1_12	0.188	0.0754	2_22	0.0129	0.487	1_22	-0.0219	0.341	2_12	-0.186	0.0853	1_11	-1.35	0.00775
1	ARS-BFGL-NGS-26489	rs110518055	19	ARS-BFGL-NGS-44098	rs41927086	12:0	1.08e-07	AD	-2.86	6	2.55e-09	1_22	3.03	0.00388	2_12	0.166	0.15	1_11	0.0579	0.211	2_11	-0.0213	0.571	1_12	-0.436	0.0554	2_22	-1.41	0.00853
2	ARS-BFGL-NGS-36537	rs110663699	10	Hapmap60701-rs29010356	rs29010356	12:0	1.74e-10	AD	-2.35	5.99	2.58e-09	1_11	2.77	0.00351	2_12	0.109	0.18	1_22	0.052	0.187	2_22	-0.0173	0.56	1_12	-0.326	0.0597	2_11	-0.991	0.00984
13	ARS-BFGL-NGS-49836	rs110255485	24	BTA-57992-no-rs	rs41645991	12:0	3.55e-08	AD	-1.28	6	2.59e-09	1_22	0.531	0.0325	2_12	0.333	0.104	1_11	0.0309	0.446	2_11	-0.0937	0.16	1_12	-0.134	0.24	2_22	-0.969	0.0175
5	ARS-BFGL-NGS-32369	rs110212170	15	Hapmap35991-SCAFFOLD92619_934	rs29023745	12:0	9.34e-09	AD	-1.93	5.99	2.65e-09	1_11	1.95	0.00629	1_22	0.269	0.0402	2_12	0.0643	0.366	2_22	-0.0226	0.494	2_11	-0.208	0.0594	1_12	-0.637	0.0339
6	Hapmap26267-BTC-039886	rs41596003	10	ARS-BFGL-BAC-16113	rs110572986	12:0	1.4e-07	AD	2.08	5.97	3.08e-09	2_11	2.28	0.0044	1_12	0.116	0.177	2_22	0.0476	0.211	1_22	-0.0191	0.528	2_12	-0.3	0.0689	1_11	-0.983	0.0103
9	ARS-BFGL-NGS-34134	rs108953374	25	ARS-BFGL-NGS-117811	rs108952963	12:0	2.08e-10	AD	-1.37	5.97	3.17e-09	1_11	1.05	0.0158	2_12	0.186	0.175	1_22	0.0608	0.271	2_22	-0.0419	0.391	1_12	-0.271	0.122	2_11	-0.671	0.0244
1	BTA-104608-no-rs	rs41569323	24	ARS-BFGL-NGS-3914	rs110788427	12:0	3.38e-07	AD	-2.36	5.96	3.19e-09	1_11	2.74	0.0035	2_12	0.155	0.0906	1_22	0.0218	0.335	2_22	-0.015	0.493	1_12	-0.201	0.0703	2_11	-1.22	0.00769
17	ARS-BFGL-NGS-37232	rs42882070	24	ARS-BFGL-NGS-3914	rs110788427	12:0	5.78e-08	AD	-2.61	5.96	3.27e-09	1_11	3.09	0.00351	2_12	0.186	0.0755	1_22	0.0129	0.486	2_22	-0.0211	0.344	1_12	-0.197	0.0826	2_11	-1.33	0.00773
21	BTA-52128-no-rs	rs41641689	24	ARS-BFGL-NGS-3914	rs110788427	12:0	8.52e-10	AD	-1.88	5.95	3.29e-09	1_11	1.07	0.00703	2_12	0.243	0.0689	1_22	0.0222	0.418	2_22	-0.0219	0.412	1_12	-0.181	0.09	2_11	-1.8	0.00422
2	BTB-01332511	rs42456036	7	BTB-01121005	rs42276260	12:0	9.71e-09	AD	-2.21	5.95	3.4e-09	1_11	2.76	0.00422	2_12	0.129	0.167	1_22	0.0468	0.227	2_22	-0.021	0.511	1_12	-0.288	0.0759	2_11	-0.766	0.0148
1	BTA-53368-no-rs	rs41581396	19	ARS-BFGL-NGS-44098	rs41927086	12:0	1.14e-08	AD	2.52	5.95	3.42e-09	2_22	2.6	0.00462	1_12	0.173	0.134	2_11	0.0432	0.261	1_11	-0.0221	0.519	2_12	-0.31	0.0731	1_22	-1.41	0.00846
8	ARS-BFGL-NGS-111964	rs42557156	11	Hapmap44210-BTA-120859	rs41623496	12:0	1.27e-07	AD	-1.49	5.94	3.54e-09	1_22	1.39	0.00974	2_12	0.119	0.248	1_11	0.0989	0.162	2_11	-0.0337	0.471	1_12	-0.4	0.0761	2_22	-0.416	0.0328
2	BTB-01625704	rs42738852	16	ARS-BFGL-NGS-18331	rs41663665	12:0	3.47e-08	AD	-1.43	5.94	3.61e-09	1_22	1.44	0.0104	1_11	0.126	0.0998	2_12	0.0957	0.283	2_11	-0.0257	0.495	2_22	-0.331	0.044	1_12	-0.372	0.0676
23	ARS-BFGL-NGS-31568	rs109579577	27	BTA-103612-no-rs	rs41615790	12:0	1.21e-08	AD	-0.821	5.93	3.83e-09	1_11	0.288	0.089	1_22	0.198	0.124	2_12	0.187	0.261	2_22	-0.129	0.204	2_11	-0.188	0.118	1_12	-0.232	0.203
2	Hapmap42752-BTA-98939	rs41667836	14	UA-IFASA-7002	rs41665095	12:0	5.49e-08	AD	-1.07	5.93	3.87e-09	2_12	0.402	0.0965	1_11	0.118	0.157	1_22	0.0899	0.244	1_12	-0.0965	0.412	2_22	-0.371	0.0575	2_11	-0.57	0.0327
1	BTB-01086791	rs42243074	10	ARS-BFGL-BAC-16113	rs110572986	12:0	2.44e-09	AD	1.6	5.92	4.14e-09	2_11	1.58	0.00553	1_12	0.136	0.136	2_22	0.0252	0.34	1_22	-0.0219	0.397	2_12	-0.147	0.111	1_11	-1.01	0.00921
2	Hapmap60737-rs29018861	rs29018861	8	Hapmap53189-rs29010780	rs29010780	12:0	4.13e-11	AD	2.07	5.91	4.29e-09	2_11	1.37	0.00892	1_12	0.341	0.0613	2_22	0.018	0.532	1_22	-0.0397	0.246	2_12	-0.136	0.145	1_11	-1.76	0.00743
3	ARS-BFGL-NGS-108208	rs109719249	13	Hapmap53245-rs29026914	rs29026914	12:0	2.58e-07	AD	-2.19	5.91	4.31e-09	1_11	2.64	0.00421	2_12	0.131	0.157	1_22	0.0415	0.243	2_22	-0.0197	0.505	1_12	-0.263	0.0782	2_11	-0.881	0.0126
21	BTB-01240884	rs41704022	27	Hapmap48029-BTA-63045	rs41586264	12:0	2.76e-08	AD	-1.67	5.91	4.37e-09	1_22	1.75	0.00759	2_12	0.13	0.192	1_11	0.0586	0.213	2_11	-0.0263	0.475	1_12	-0.268	0.0932	2_22	-0.718	0.0184
1	ARS-BFGL-NGS-78666	rs109309734	19	ARS-BFGL-NGS-44098	rs41927086	12:0	1.79e-07	AD	2.81	5.91	4.48e-09	2_22	3.13	0.00385	1_12	0.142	0.157	2_11	0.0659	0.16	1_11	-0.0163	0.618	2_12	-0.402	0.0512	1_22	-1.32	0.00923
6	Hapmap27079-BTC-039967	rs109222984	13	Hapmap47895-BTA-24456	rs41633786	12:0	2.3e-07	AD	-2.06	5.9	4.54e-09	1_22	2.56	0.00389	2_12	0.0821	0.215	1_11	0.0762	0.109	2_11	-0.014	0.607	1_12	-0.378	0.047	2_22	-0.551	0.018
1	ARS-BFGL-NGS-56548	rs109994042	2	ARS-BFGL-NGS-40251	rs108945033	12:0	1.34e-07	AD	1.53	5.89	4.76e-09	2_22	1.58	0.00885	2_11	0.107	0.126	1_12	0.104	0.26	1_11	-0.0273	0.497	1_22	-0.355	0.0383	2_12	-0.391	0.0693
3	BTA-68508-no-rs	rs43709408	13	Hapmap53245-rs29026914	rs29026914	12:0	3.97e-07	AD	-2.18	5.89	4.84e-09	1_11	2.65	0.00423	2_12	0.129	0.156	1_22	0.0412	0.242	2_22	-0.0196	0.506	1_12	-0.253	0.0797	2_11	-0.885	0.0127
6	ARS-BFGL-NGS-7689	rs110998364	10	ARS-BFGL-BAC-16113	rs110572986	12:0	5.02e-09	AD	2.16	5.89	5.12e-09	2_11	1.72	0.00697	1_12	0.159	0.171	2_22	0.0624	0.226	1_22	-0.0283	0.506	2_12	-0.31	0.0821	1_11	-1.56	0.00796
15	ARS-BFGL-NGS-67832	rs41755133	26	ARS-BFGL-NGS-42638	rs109769929	12:0	4.92e-07	AD	-1.68	5.88	5.14e-09	1_22	1.81	0.00689	2_12	0.1	0.222	1_11	0.0674	0.165	2_11	-0.0212	0.507	1_12	-0.284	0.0812	2_22	-0.683	0.0185
1	ARS-BFGL-NGS-118112	rs109565176	2	BTB-00084737	rs43294050	12:0	4.09e-07	AD	-1.9	5.88	5.24e-09	1_11	2.06	0.00595	2_12	0.111	0.241	1_22	0.0726	0.201	2_22	-0.0269	0.451	1_12	-0.434	0.0765	2_11	-0.547	0.0238
3	ARS-BFGL-NGS-40486	rs110994516	9	BTA-104917-no-rs	rs41613079	12:0	1e-07	AD	0.927	5.87	5.53e-09	2_11	0.488	0.0417	1_12	0.175	0.254	2_22	0.112	0.216	1_22	-0.106	0.222	2_12	-0.201	0.214	1_11	-0.395	0.052
1	ARS-BFGL-NGS-42248	rs110469089	10	ARS-BFGL-NGS-113874	rs43623727	12:0	5.21e-08	AD	-2.05	5.87	5.57e-09	1_22	2.52	0.00431	2_12	0.136	0.143	1_11	0.0358	0.254	2_11	-0.018	0.508	1_12	-0.262	0.0765	2_22	-0.726	0.0144
6	Hapmap27513-BTC-040798	rs109799071	10	ARS-BFGL-BAC-16113	rs110572986	12:0	4.94e-09	AD	2.08	5.86	5.68e-09	2_11	2.05	0.00565	1_12	0.149	0.15	2_22	0.0311	0.314	1_22	-0.0234	0.424	2_12	-0.259	0.0968	1_11	-1.24	0.00942
5	ARS-BFGL-NGS-41499	rs109809721	9	ARS-BFGL-NGS-58769	rs109212524	12:0	2.47e-12	AD	-1.45	5.87	5.7e-09	1_11	1.37	0.0109	2_12	0.125	0.242	1_22	0.0784	0.191	2_22	-0.0344	0.428	1_12	-0.325	0.099	2_11	-0.52	0.0289
17	BTA-111462-no-rs	rs41566524	24	ARS-BFGL-NGS-3914	rs110788427	12:0	8.69e-08	AD	2.58	5.86	5.77e-09	2_11	3.08	0.00376	1_12	0.182	0.0766	2_22	0.0134	0.48	1_22	-0.0213	0.344	2_12	-0.189	0.0872	1_11	-1.31	0.00826
12	BTB-00204863	rs43418798	25	ARS-BFGL-NGS-118309	rs109749619	12:0	1.21e-07	AD	2.17	5.85	6.01e-09	2_11	2.77	0.00359	2_22	0.0876	0.083	1_12	0.0751	0.228	1_22	-0.013	0.627	2_12	-0.428	0.0377	1_11	-0.465	0.0208
9	BTA-84028-no-rs	rs41661126	25	ARS-BFGL-NGS-117811	rs108952963	12:0	4.16e-11	AD	-1.29	5.85	6.04e-09	1_11	0.931	0.0171	2_12	0.19	0.166	1_22	0.0539	0.295	2_22	-0.0424	0.369	1_12	-0.252	0.129	2_11	-0.67	0.0236
20	ARS-BFGL-NGS-34349	rs41957321	27	Hapmap31456-BTA-149089	rs81159275	12:0	5.81e-10	AD	1.51	5.85	6.13e-09	2_11	1.44	0.00988	2_22	0.184	0.0714	1_12	0.0704	0.391	1_22	-0.0393	0.385	1_11	-0.165	0.0794	2_12	-0.522	0.0637
1	ARS-BFGL-NGS-14657	rs110347950	22	ARS-BFGL-NGS-114520	rs110039191	12:0	2.95e-08	AD	-0.852	5.84	6.29e-09	1_22	0.33	0.0663	1_11	0.297	0.075	2_12	0.12	0.366	2_11	-0.129	0.17	2_22	-0.133	0.167	1_12	-0.287	0.155
4	ARS-BFGL-NGS-95980	rs110232985	6	BTB-01454593	rs42579218	12:0	1.86e-07	AD	-1.21	5.85	6.33e-09	1_22	0.57	0.0322	2_12	0.254	0.144	1_11	0.0529	0.349	2_11	-0.0805	0.232	1_12	-0.163	0.222	2_22	-0.892	0.0205
2	ARS-BFGL-NGS-60387	rs109981055	16	Hapmap52419-rs29024834	rs29024834	12:0	4.89e-08	AD	-2.36	5.84	6.49e-09	1_22	2.62	0.00349	2_12	0.106	0.182	1_11	0.0775	0.119	2_11	-0.0143	0.648	1_12	-0.557	0.0332	2_22	-0.68	0.014
1	ARS-BFGL-NGS-78397	rs110873867	27	ARS-BFGL-NGS-113646	rs42118380	12:0	8.92e-08	AD	-2.51	5.84	6.55e-09	1_22	2.84	0.00359	2_12	0.128	0.17	1_11	0.0608	0.178	2_11	-0.0186	0.592	1_12	-0.497	0.0453	2_22	-0.852	0.0122
1	BTB-01058479	rs42218659	14	ARS-BFGL-BAC-25195	rs110363906	12:0	3.51e-08	AD	-1.38	5.83	6.81e-09	1_11	1.18	0.0127	1_22	0.121	0.128	2_12	0.115	0.279	2_22	-0.034	0.466	1_12	-0.39	0.0771	2_11	-0.418	0.0375
1	BTA-122021-no-rs	rs41623606	27	Hapmap42114-BTA-122792	rs41575082	12:0	8.42e-08	AD	-1.7	5.83	6.88e-09	1_22	1.67	0.0065	2_12	0.123	0.162	1_11	0.0392	0.256	2_11	-0.0212	0.469	1_12	-0.211	0.095	2_22	-1	0.0108
1	ARS-BFGL-NGS-112530	rs110635748	19	ARS-BFGL-NGS-44098	rs41927086	12:0	3.97e-08	AD	2.58	5.83	7.13e-09	2_22	2.7	0.00432	1_12	0.161	0.147	2_11	0.0537	0.216	1_11	-0.02	0.564	2_12	-0.383	0.0597	1_22	-1.31	0.00903
2	BTB-00084343	rs43298451	3	ARS-BFGL-NGS-4466	rs109308269	12:0	1.38e-09	AD	-2.05	5.82	7.15e-09	1_11	1.38	0.00632	2_12	0.209	0.126	1_22	0.0467	0.283	2_22	-0.0256	0.513	1_12	-0.393	0.0639	2_11	-1.44	0.00702
2	BTA-98942-no-rs	rs41667838	14	UA-IFASA-7002	rs41665095	12:0	9.73e-08	AD	-1.01	5.82	7.17e-09	2_12	0.389	0.102	1_11	0.134	0.152	1_22	0.0786	0.24	1_12	-0.0974	0.408	2_22	-0.326	0.0584	2_11	-0.514	0.0396
10	ARS-USMARC-Parent-DQ984827-rs2901	rs29012019	27	BTA-63053-no-rs	rs41648019	12:0	1.94e-07	AD	-1.78	5.82	7.2e-09	1_11	1.97	0.00605	2_12	0.115	0.212	1_22	0.075	0.165	2_22	-0.0233	0.528	1_12	-0.376	0.0658	2_11	-0.51	0.0231
1	Hapmap42923-BTA-36604	rs41630307	11	Hapmap39099-BTA-94819	rs41661696	12:0	7.31e-08	AD	-1.5	5.82	7.36e-09	1_11	1.01	0.0101	2_12	0.159	0.142	1_22	0.0326	0.348	2_22	-0.0317	0.353	1_12	-0.161	0.138	2_11	-1.29	0.00804
10	Hapmap59786-rs29012019	rs29012019	27	BTA-63053-no-rs	rs41648019	12:0	1.56e-07	AD	-1.78	5.82	7.49e-09	1_11	1.97	0.00606	2_12	0.114	0.212	1_22	0.0751	0.164	2_22	-0.0233	0.529	1_12	-0.377	0.0656	2_11	-0.508	0.0232
3	ARS-BFGL-NGS-70437	rs43357304	5	ARS-BFGL-NGS-22655	rs109986326	12:0	2.51e-10	AD	-2.16	5.81	7.58e-09	1_11	2.66	0.00386	2_12	0.103	0.174	1_22	0.0555	0.127	2_22	-0.0115	0.636	1_12	-0.35	0.0452	2_11	-0.694	0.0144
5	ARS-BFGL-NGS-16866	rs41655523	24	Hapmap53477-rs29022536	rs29022536	12:0	2.44e-09	AD	-1.97	5.83	7.66e-09	1_22	1.82	0.00646	2_12	0.137	0.152	1_11	0.0442	0.21	2_11	-0.0232	0.55	1_12	-0.284	0.0726	2_22	-1.2	0.00944
1	BTA-43315-no-rs	rs41571862	27	Hapmap42114-BTA-122792	rs41575082	12:0	3.65e-08	AD	2.04	5.81	7.73e-09	2_22	1.99	0.00641	1_12	0.152	0.155	2_11	0.0428	0.273	1_11	-0.0263	0.454	2_12	-0.222	0.102	1_22	-1.26	0.00996
6	ARS-BFGL-NGS-112073	rs109054259	10	ARS-BFGL-BAC-16113	rs110572986	12:0	3.07e-07	AD	-2.12	5.81	7.76e-09	1_11	2.18	0.00478	2_12	0.121	0.184	1_22	0.0582	0.192	2_22	-0.02	0.544	1_12	-0.321	0.0659	2_11	-1.09	0.00993
3	Hapmap42062-BTA-109789	rs41621207	17	Hapmap58330-rs29012425	rs29012425	12:0	9.8e-12	DA	1.84	6.93	6.32e-12	11_2	1.27	0.00869	12_1	0.211	0.0984	22_2	0.0272	0.374	22_1	-0.0256	0.409	12_2	-0.215	0.102	11_1	-1.5	0.0073
11	ARS-BFGL-NGS-15269	rs109586568	25	Hapmap24117-BTC-020596	rs110222791	12:0	5.09e-13	DA	3.06	6.88	1.03e-11	11_2	4.42	0.00379	22_2	0.161	0.0967	12_1	0.0855	0.317	22_1	-0.0289	0.477	11_1	-0.308	0.0436	12_2	-0.521	0.0626
2	BTB-00084737	rs43294050	3	ARS-BFGL-NGS-115461	rs109700191	12:0	1.08e-12	DA	2.19	6.78	1.96e-11	11_2	2.32	0.00642	22_2	0.127	0.116	12_1	0.119	0.256	22_1	-0.0275	0.54	12_2	-0.504	0.0569	11_1	-0.653	0.0235
9	ARS-BFGL-NGS-82846	rs110453237	17	ARS-BFGL-NGS-114654	rs109833429	12:0	5.19e-09	DA	-2.37	6.73	2.45e-11	11_1	2.99	0.00428	12_2	0.0993	0.227	22_1	0.0936	0.115	22_2	-0.0184	0.581	12_1	-0.425	0.0525	11_2	-0.596	0.0214
3	Hapmap42062-BTA-109789	rs41621207	17	ARS-USMARC-Parent-DQ888310-rs2901	rs29012422	12:0	7.66e-11	DA	1.76	6.65	4.16e-11	11_2	1.21	0.00869	12_1	0.206	0.0967	22_2	0.0255	0.38	22_1	-0.0246	0.404	12_2	-0.199	0.104	11_1	-1.44	0.0073
4	BTA-97586-no-rs	rs41609646	18	ARS-BFGL-NGS-92089	rs109720270	12:0	8.04e-10	DA	-2.08	6.52	1e-10	11_1	2.54	0.00426	12_2	0.11	0.197	22_1	0.0503	0.221	22_2	-0.0236	0.492	12_1	-0.379	0.0677	11_2	-0.573	0.0184
13	ARS-BFGL-NGS-69389	rs109983109	25	BTA-59843-no-rs	rs41587296	12:0	4.9e-11	DA	1.67	6.49	1.23e-10	12_1	0.761	0.0374	22_2	0.156	0.0804	11_2	0.0357	0.387	12_2	-0.0578	0.438	11_1	-0.316	0.0445	22_1	-1.19	0.013
3	ARS-BFGL-NGS-4466	rs109308269	26	ARS-BFGL-NGS-112734	rs42416484	12:0	1.3e-09	DA	2.26	6.4	2.13e-10	11_2	2.3	0.00438	12_1	0.143	0.139	22_2	0.068	0.165	22_1	-0.0203	0.631	12_2	-0.302	0.0515	11_1	-1.23	0.00804
12	ARS-BFGL-NGS-34521	rs110269269	14	BTB-00223934	rs43431008	12:0	2.23e-14	DA	1.88	6.3	4.08e-10	11_2	2.15	0.00598	12_1	0.119	0.193	22_2	0.0549	0.188	22_1	-0.0216	0.507	12_2	-0.253	0.0901	11_1	-0.797	0.0158
28	ARS-BFGL-NGS-31039	rs110900212	29	Hapmap51676-BTA-10760	rs29016312	12:0	1.45e-09	DA	1.15	6.22	6.48e-10	22_2	0.768	0.0275	12_1	0.22	0.174	11_2	0.0476	0.308	11_1	-0.0609	0.261	12_2	-0.211	0.194	22_1	-0.562	0.0353
3	Hapmap42062-BTA-109789	rs41621207	21	ARS-BFGL-NGS-67381	rs110025104	12:0	1.65e-11	DA	-2.47	6.17	9.04e-10	11_1	2.82	0.00353	12_2	0.132	0.157	22_1	0.0629	0.167	22_2	-0.017	0.618	12_1	-0.469	0.0431	11_2	-0.839	0.012
2	BTB-01435557	rs43773490	22	BTB-01911100	rs43020513	12:0	7.31e-08	DA	-1.99	6.16	9.45e-10	11_1	2.62	0.00525	12_2	0.0919	0.247	22_1	0.091	0.123	22_2	-0.0219	0.522	12_1	-0.306	0.0728	11_2	-0.442	0.0298
28	ARS-BFGL-NGS-31039	rs110900212	29	ARS-BFGL-NGS-12309	rs109401919	12:0	4.18e-08	DA	1.19	6.12	1.21e-09	22_2	0.876	0.0225	12_1	0.185	0.212	11_2	0.0644	0.258	11_1	-0.054	0.308	12_2	-0.274	0.158	22_1	-0.463	0.041
13	ARS-BFGL-NGS-113647	rs110649129	23	ARS-BFGL-NGS-27064	rs110414037	12:0	1.53e-08	DA	-1.52	6.12	1.22e-09	22_1	1.38	0.00964	12_2	0.116	0.234	11_1	0.0883	0.148	11_2	-0.0259	0.514	12_1	-0.387	0.0689	22_2	-0.529	0.0253
10	ARS-BFGL-BAC-16113	rs110572986	15	Hapmap42835-BTA-120131	rs81110289	12:0	7.32e-09	DA	-1.72	6.12	1.26e-09	11_1	0.858	0.00948	12_2	0.198	0.109	22_1	0.0208	0.467	22_2	-0.0333	0.271	12_1	-0.175	0.138	11_2	-1.77	0.00511
2	BTB-01782721	rs42897507	5	BTB-00218987	rs43427878	12:0	3.87e-09	DA	1.94	6.11	1.27e-09	11_2	2.26	0.00623	12_1	0.127	0.195	22_2	0.0684	0.185	22_1	-0.0243	0.512	12_2	-0.292	0.0817	11_1	-0.699	0.0194
3	Hapmap42062-BTA-109789	rs41621207	5	ARS-BFGL-NGS-111766	rs110245126	12:0	3.4e-12	DA	-2.16	6.11	1.29e-09	11_1	2.11	0.00502	12_2	0.153	0.15	22_1	0.0551	0.202	22_2	-0.0194	0.579	12_1	-0.407	0.0534	11_2	-1.02	0.0108
3	ARS-BFGL-NGS-84424	rs109702825	17	ARS-BFGL-NGS-10055	rs109533406	12:0	6.78e-12	DA	-1.73	6.1	1.4e-09	11_1	1.9	0.00665	12_2	0.109	0.218	22_1	0.073	0.162	22_2	-0.0247	0.512	12_1	-0.274	0.0826	11_2	-0.691	0.0179
10	ARS-BFGL-BAC-16113	rs110572986	25	ARS-BFGL-NGS-113474	rs109233008	12:0	7.68e-10	DA	1.88	6.09	1.42e-09	11_2	2.03	0.00507	12_1	0.135	0.129	22_2	0.0204	0.384	22_1	-0.0187	0.354	12_2	-0.176	0.118	11_1	-1.07	0.00942
5	Hapmap44326-BTA-97746	rs41666667	13	Hapmap33575-BTA-128424	rs109176455	12:0	2.53e-08	DA	2.3	6.08	1.58e-09	11_2	3.46	0.00383	22_2	0.11	0.0827	12_1	0.0574	0.344	22_1	-0.0219	0.443	11_1	-0.181	0.0582	12_2	-0.36	0.0681
4	ARS-BFGL-NGS-40177	rs43377188	10	ARS-BFGL-NGS-72673	rs109456436	12:0	3.51e-07	DA	-1.32	6.06	1.72e-09	12_2	0.629	0.0491	22_1	0.0986	0.169	11_1	0.0423	0.278	12_1	-0.0619	0.45	11_2	-0.449	0.0293	22_2	-0.66	0.0254
3	ARS-BFGL-NGS-2006	rs110487946	10	ARS-BFGL-NGS-95108	rs109631534	12:0	6.34e-11	DA	-1.83	6.05	1.8e-09	11_1	2.01	0.00525	12_2	0.12	0.2	22_1	0.0616	0.217	22_2	-0.0258	0.486	12_1	-0.348	0.0745	11_2	-0.625	0.0171
11	ARS-BFGL-NGS-15269	rs109586568	24	Hapmap34929-VSWAP1E30590A_scf02	rs29013599	12:0	4.73e-08	DA	-2.31	6.04	1.98e-09	11_1	2.93	0.00393	22_1	0.188	0.0425	12_2	0.0626	0.33	22_2	-0.0154	0.552	11_2	-0.294	0.0375	12_1	-0.537	0.0339
17	ARS-BFGL-NGS-74649	rs109807781	24	ARS-BFGL-NGS-1655	rs109568927	12:0	1.98e-07	DA	-1.58	6.03	2.04e-09	22_1	1.16	0.0125	12_2	0.194	0.17	11_1	0.0627	0.263	11_2	-0.0373	0.439	12_1	-0.338	0.0967	22_2	-0.831	0.0183
3	ARS-BFGL-NGS-4466	rs109308269	8	Hapmap35095-BES4_Contig483_787	rs43710039	12:0	1.84e-12	DA	-1.92	6.03	2.05e-09	11_1	1.72	0.00564	12_2	0.163	0.12	22_1	0.0484	0.243	22_2	-0.0217	0.555	12_1	-0.24	0.0691	11_2	-1.24	0.00775
10	ARS-BFGL-BAC-16113	rs110572986	19	Hapmap39272-BTA-45334	rs41576379	12:0	3.49e-10	DA	-1.98	6.02	2.18e-09	11_1	2.17	0.00476	12_2	0.119	0.158	22_1	0.0304	0.283	22_2	-0.0178	0.454	12_1	-0.228	0.09	11_2	-1.04	0.00988
22	ARS-BFGL-NGS-22605	rs110991685	27	ARS-BFGL-NGS-48879	rs110380625	12:0	4.26e-08	DA	-1.72	6.01	2.42e-09	22_1	1.94	0.00672	12_2	0.116	0.192	11_1	0.0532	0.164	11_2	-0.0185	0.536	12_1	-0.238	0.0831	22_2	-0.712	0.0173
28	ARS-BFGL-NGS-31039	rs110900212	29	Hapmap54219-rs29017006	rs29017006	12:0	1.69e-09	DA	1.1	6	2.56e-09	22_2	0.491	0.038	12_1	0.277	0.125	11_2	0.0293	0.402	11_1	-0.0797	0.163	12_2	-0.164	0.246	22_1	-0.721	0.0252
11	ARS-BFGL-BAC-15513	rs110814617	25	Hapmap24117-BTC-020596	rs110222791	12:0	4.27e-12	DA	2.53	6.01	2.59e-09	22_2	3.59	0.00458	11_2	0.164	0.0916	12_1	0.0718	0.321	11_1	-0.0269	0.458	22_1	-0.201	0.0565	12_2	-0.462	0.0677
18	ARS-BFGL-NGS-55212	rs109496215	26	Hapmap23372-BTA-91325	rs41604932	12:0	1.02e-08	DA	-1.41	5.99	2.69e-09	11_1	1.33	0.00883	12_2	0.101	0.28	22_1	0.0901	0.153	22_2	-0.0317	0.448	11_2	-0.304	0.0392	12_1	-0.432	0.0717
3	Hapmap48847-BTA-67772	rs41590455	10	ARS-BFGL-NGS-6421	rs43656398	12:0	3.63e-07	DA	-1.63	5.99	2.73e-09	11_1	1.73	0.00781	12_2	0.114	0.228	22_1	0.0721	0.177	22_2	-0.027	0.478	12_1	-0.292	0.0881	11_2	-0.626	0.0213
8	Hapmap53189-rs29010780	rs29010780	24	ARS-BFGL-NGS-85186	rs109630074	12:0	1.69e-07	DA	2.11	5.98	2.87e-09	11_2	2.44	0.00445	12_1	0.153	0.128	22_2	0.0302	0.307	22_1	-0.0195	0.471	12_2	-0.269	0.0779	11_1	-0.889	0.0119
4	ARS-BFGL-NGS-70987	rs109013968	22	ARS-BFGL-NGS-97664	rs108965164	12:0	1.51e-12	DA	-1.61	5.96	3.23e-09	11_1	1.76	0.0067	12_2	0.101	0.227	22_1	0.0711	0.156	22_2	-0.0216	0.518	12_1	-0.307	0.0716	11_2	-0.562	0.0208
3	Hapmap42062-BTA-109789	rs41621207	5	Hapmap33871-BES7_Contig480_1179	rs43706834	12:0	2.82e-12	DA	-2.02	5.96	3.24e-09	11_1	1.93	0.00527	12_2	0.151	0.142	22_1	0.0466	0.222	22_2	-0.0184	0.563	12_1	-0.355	0.058	11_2	-1.02	0.0102
3	BTB-01389843	rs42508255	21	ARS-BFGL-NGS-23813	rs109453755	12:0	1.18e-11	DA	-1.86	5.93	3.83e-09	22_1	2.34	0.00492	12_2	0.101	0.21	11_1	0.063	0.169	11_2	-0.0206	0.519	12_1	-0.291	0.0745	22_2	-0.51	0.0218
3	ARS-BFGL-NGS-111744	rs109347545	10	ARS-BFGL-BAC-16113	rs110572986	12:0	1.03e-06	DA	-1.16	5.93	3.87e-09	22_1	0.525	0.0284	11_1	0.471	0.0413	12_2	0.079	0.441	22_2	-0.0805	0.197	11_2	-0.0839	0.222	12_1	-0.499	0.0701
3	ARS-BFGL-NGS-4466	rs109308269	28	ARS-BFGL-NGS-18505	rs110627737	12:0	1.26e-07	DA	-1.91	5.91	4.21e-09	11_1	1.5	0.00644	12_2	0.217	0.0815	22_1	0.0165	0.47	22_2	-0.0224	0.328	12_1	-0.162	0.107	11_2	-1.52	0.00644
3	BTA-68856-no-rs	rs43711417	21	BTB-00801572	rs41967744	12:0	8.39e-09	DA	2.26	5.91	4.33e-09	11_2	2.42	0.00424	12_1	0.142	0.121	22_2	0.0321	0.318	22_1	-0.0217	0.45	12_2	-0.166	0.0999	11_1	-1.43	0.00706
5	Hapmap49290-BTA-74411	rs41652667	21	ARS-BFGL-NGS-10594	rs111013715	12:0	1.96e-07	DA	-1.56	5.91	4.34e-09	11_1	1.41	0.00805	22_1	0.164	0.0861	12_2	0.0782	0.328	22_2	-0.0282	0.479	11_2	-0.246	0.05	12_1	-0.564	0.0486
3	BTA-88540-no-rs	rs41597673	29	ARS-BFGL-NGS-1125	rs42177257	12:0	9.58e-08	DA	-1.93	5.9	4.45e-09	22_1	1.75	0.00689	12_2	0.141	0.175	11_1	0.0617	0.175	11_2	-0.0206	0.558	12_1	-0.254	0.0747	22_2	-1.25	0.00979
16	BTA-114646-no-rs	rs41616904	21	BTB-01815073	rs42924378	12:0	4.23e-08	DA	-1.04	5.9	4.56e-09	11_1	0.687	0.0267	22_1	0.215	0.0897	12_2	0.0979	0.38	22_2	-0.0626	0.302	11_2	-0.192	0.0979	12_1	-0.362	0.104
28	ARS-BFGL-NGS-31039	rs110900212	29	ARS-BFGL-NGS-114873	rs42174975	12:0	5.45e-08	DA	1.08	5.9	4.6e-09	22_2	0.72	0.0195	12_1	0.165	0.238	11_2	0.0665	0.241	11_1	-0.049	0.324	22_1	-0.329	0.044	12_2	-0.329	0.133
11	ARS-BFGL-BAC-15513	rs110814617	24	ARS-BFGL-NGS-111021	rs109786192	12:0	5.04e-08	DA	-2.39	5.9	4.63e-09	22_1	3.08	0.00379	11_1	0.232	0.0352	12_2	0.0593	0.345	11_2	-0.0157	0.536	22_2	-0.232	0.047	12_1	-0.551	0.0326
1	ARS-BFGL-NGS-85045	rs43225978	19	UA-IFASA-8300	rs41570049	12:0	2.07e-09	DA	-1.12	5.9	4.64e-09	22_1	0.778	0.019	12_2	0.201	0.151	11_1	0.0449	0.334	11_2	-0.0511	0.308	12_1	-0.182	0.164	22_2	-0.599	0.0246
6	BTB-01447775	rs42566480	8	BTB-00376552	rs43581101	12:0	5.49e-08	DA	-1.75	5.89	4.71e-09	22_1	2.07	0.00493	12_2	0.104	0.215	11_1	0.0567	0.203	11_2	-0.0236	0.483	12_1	-0.346	0.0715	22_2	-0.449	0.0226
18	BTA-43624-no-rs	rs41639808	26	ARS-BFGL-NGS-105005	rs110808682	12:0	2.56e-07	DA	-1.59	5.9	4.71e-09	22_1	1.59	0.00761	12_2	0.124	0.198	11_1	0.0542	0.23	11_2	-0.028	0.449	12_1	-0.245	0.0997	22_2	-0.775	0.0156
3	ARS-BFGL-NGS-4466	rs109308269	5	ARS-BFGL-NGS-116435	rs110039678	12:0	7.17e-08	DA	2.17	5.89	4.82e-09	11_2	2.1	0.00465	12_1	0.168	0.125	22_2	0.0356	0.285	22_1	-0.0197	0.511	12_2	-0.324	0.0659	11_1	-1.21	0.00823
5	Hapmap54538-rs29013879	rs29013879	13	UA-IFASA-2665	rs29010156	12:0	3.28e-08	DA	-1.32	5.89	4.84e-09	11_1	1.2	0.0159	12_2	0.164	0.192	22_1	0.0664	0.264	22_2	-0.048	0.344	12_1	-0.232	0.151	11_2	-0.539	0.0325
2	ARS-BFGL-NGS-112511	rs109442257	5	BTA-72966-no-rs	rs41603729	12:0	7.89e-08	DA	2.37	5.89	4.86e-09	11_2	1.84	0.00429	12_1	0.22	0.053	22_2	0.00723	0.588	22_1	-0.0175	0.226	12_2	-0.0899	0.125	11_1	-2.26	0.00358
3	Hapmap42062-BTA-109789	rs41621207	17	Hapmap41213-BTA-26249	rs41609246	12:0	1.17e-12	DA	-1.76	5.88	5.1e-09	11_1	1.67	0.0056	12_2	0.138	0.135	22_1	0.0358	0.248	22_2	-0.0171	0.535	12_1	-0.282	0.0658	11_2	-0.951	0.0098
3	ARS-BFGL-NGS-4466	rs109308269	20	ARS-BFGL-NGS-119615	rs109781606	12:0	9.76e-09	DA	-1.94	5.87	5.43e-09	11_1	2.05	0.00469	12_2	0.143	0.107	22_1	0.0226	0.341	22_2	-0.0169	0.455	12_1	-0.184	0.084	11_2	-1.14	0.00829
3	Hapmap42062-BTA-109789	rs41621207	24	ARS-BFGL-NGS-1521	rs109333345	12:0	1.31e-11	DA	-2.17	5.87	5.47e-09	11_1	2.58	0.00386	12_2	0.134	0.143	22_1	0.0463	0.208	22_2	-0.0173	0.575	12_1	-0.314	0.0579	11_2	-0.801	0.0116
28	ARS-BFGL-NGS-56159	rs109882736	29	Hapmap51676-BTA-10760	rs29016312	12:0	1.37e-08	DA	1.09	5.87	5.48e-09	11_2	0.711	0.0283	12_1	0.213	0.171	22_2	0.0459	0.309	22_1	-0.0589	0.261	12_2	-0.2	0.195	11_1	-0.535	0.0355
9	ARS-BFGL-NGS-14697	rs109836788	10	ARS-BFGL-NGS-27708	rs43632848	12:0	8.47e-07	DA	-1.81	5.87	5.53e-09	11_1	2	0.00599	12_2	0.102	0.219	22_1	0.0782	0.14	22_2	-0.0198	0.553	12_1	-0.374	0.0599	11_2	-0.559	0.0215
12	ARS-BFGL-NGS-103962	rs110195580	24	BTA-58072-no-rs	rs41646636	12:0	1.57e-09	DA	1.57	5.87	5.66e-09	11_2	1.38	0.0099	12_1	0.115	0.256	22_2	0.103	0.147	22_1	-0.0302	0.493	12_2	-0.454	0.0644	11_1	-0.484	0.0297
1	ARS-BFGL-NGS-26489	rs110518055	6	ARS-BFGL-NGS-69648	rs109299375	12:0	3.47e-08	DA	-1.06	5.86	5.76e-09	11_1	0.467	0.0408	12_2	0.23	0.165	22_1	0.0555	0.334	22_2	-0.0932	0.194	12_1	-0.157	0.24	11_2	-0.73	0.0265
3	ARS-BFGL-NGS-4466	rs109308269	26	ARS-BFGL-NGS-4369	rs42107609	12:0	5.73e-09	DA	2.32	5.87	5.8e-09	11_2	1.16	0.0074	12_1	0.285	0.0823	22_2	0.0161	0.517	22_1	-0.028	0.269	12_2	-0.209	0.12	11_1	-2.45	0.0037
3	ARS-BFGL-NGS-2006	rs110487946	4	BTB-01353784	rs42476825	12:0	2.26e-10	DA	-1.87	5.86	5.89e-09	11_1	2.23	0.0049	12_2	0.0986	0.209	22_1	0.0637	0.158	22_2	-0.0188	0.544	12_1	-0.31	0.0654	11_2	-0.608	0.0175
1	BTB-00050187	rs43258512	3	BTA-68856-no-rs	rs43711417	12:0	9.12e-07	DA	-2.24	5.86	5.91e-09	22_1	2.65	0.00421	11_1	0.113	0.0811	12_2	0.0964	0.223	11_2	-0.0168	0.635	12_1	-0.481	0.0365	22_2	-0.535	0.0204
28	ARS-BFGL-NGS-56159	rs109882736	29	ARS-BFGL-NGS-114873	rs42174975	12:0	5.73e-08	DA	1.07	5.85	6.02e-09	11_2	0.705	0.02	12_1	0.167	0.236	22_2	0.0671	0.242	22_1	-0.0498	0.325	12_2	-0.328	0.133	11_1	-0.328	0.0443
2	ARS-BFGL-NGS-112511	rs109442257	5	ARS-BFGL-NGS-110971	rs109251599	12:0	1.07e-07	DA	2.35	5.85	6.08e-09	11_2	1.83	0.00428	12_1	0.213	0.0571	22_2	0.00768	0.576	22_1	-0.0175	0.239	12_2	-0.0985	0.121	11_1	-2.22	0.00357
3	ARS-BFGL-NGS-112616	rs110348552	24	ARS-BFGL-NGS-111021	rs109786192	12:0	4.3e-07	DA	-1.84	5.84	6.67e-09	11_1	1.7	0.00716	22_1	0.385	0.0286	12_2	0.0544	0.417	22_2	-0.0282	0.402	11_2	-0.103	0.112	12_1	-0.681	0.0336
3	ARS-BFGL-NGS-2006	rs110487946	4	BTB-01202743	rs42356218	12:0	1.83e-10	DA	-1.87	5.82	7.21e-09	11_1	2.22	0.00493	12_2	0.0979	0.212	22_1	0.0677	0.148	22_2	-0.0186	0.555	12_1	-0.317	0.0626	11_2	-0.606	0.0176
18	ARS-BFGL-NGS-23924	rs109739949	27	ARS-BFGL-NGS-118278	rs42121275	12:0	1.72e-07	DA	0.973	5.82	7.22e-09	22_2	0.564	0.0363	12_1	0.21	0.196	11_2	0.0667	0.281	11_1	-0.0929	0.208	12_2	-0.181	0.233	22_1	-0.44	0.0457
11	ARS-BFGL-BAC-13031	rs110477172	26	BTA-90299-no-rs	rs41592466	12:0	2.31e-09	DA	-1.95	5.82	7.24e-09	11_1	2.61	0.00411	12_2	0.0733	0.239	22_1	0.0585	0.14	22_2	-0.0157	0.531	12_1	-0.302	0.0639	11_2	-0.468	0.0213
5	ARS-BFGL-NGS-29108	rs109049394	13	ARS-BFGL-NGS-113489	rs109816987	12:0	9.62e-08	DA	-1.1	5.82	7.27e-09	11_1	0.737	0.0218	12_2	0.2	0.157	22_1	0.0335	0.364	22_2	-0.0543	0.228	12_1	-0.146	0.205	11_2	-0.691	0.0233
17	ARS-BFGL-NGS-74649	rs109807781	25	ARS-BFGL-NGS-115045	rs109136943	12:0	1.83e-06	DA	-1.57	5.82	7.34e-09	22_1	0.512	0.0235	12_2	0.259	0.121	11_1	0.0389	0.369	11_2	-0.0394	0.332	12_1	-0.22	0.147	22_2	-1.6	0.0076
3	ARS-BFGL-NGS-2006	rs110487946	4	ARS-BFGL-NGS-24570	rs42356225	12:0	2.4e-10	DA	-1.87	5.81	7.54e-09	11_1	2.24	0.00494	12_2	0.0991	0.21	22_1	0.0662	0.152	22_2	-0.019	0.55	12_1	-0.306	0.0653	11_2	-0.605	0.0177
23	ARS-BFGL-NGS-18124	rs110421184	25	BTA-91052-no-rs	rs41659106	12:0	1.57e-08	DA	-2.28	5.81	7.57e-09	22_1	1.73	0.00507	12_2	0.201	0.0869	11_1	0.0198	0.445	11_2	-0.0246	0.357	12_1	-0.173	0.102	22_2	-2.03	0.00434
11	Hapmap39099-BTA-94819	rs41661696	12	ARS-BFGL-NGS-29926	rs109037045	12:0	1.2e-07	DA	1.56	5.81	7.83e-09	11_2	0.778	0.0124	12_1	0.266	0.0621	22_2	0.0111	0.562	22_1	-0.0471	0.141	12_2	-0.0742	0.217	11_1	-1.6	0.00603
6	Hapmap29925-BTC-036976	rs110749552	11	Hapmap39099-BTA-94819	rs41661696	12:0	4.26e-10	DD	-2.82	6.51	1.05e-10	12_11	2.46	0.00702	11_12	0.513	0.0239	22_12	0.116	0.156	12_22	0.0509	0.252	22_22	-0.0217	0.41	11_22	-0.138	0.0386	12_12	-0.301	0.101	22_11	-1.02	0.00772	11_11	-2.61	0.00351
2	BTA-49776-no-rs	rs41579202	13	BTB-01446083	rs42566715	12:0	5.03e-09	DD	-2.86	6.14	1.07e-09	11_12	3.04	0.00492	12_11	0.513	0.0302	12_22	0.144	0.0829	22_12	0.0326	0.383	22_22	-0.0216	0.273	22_11	-0.0539	0.117	12_12	-0.249	0.0977	11_22	-0.859	0.00843	11_11	-2.04	0.00351
9	ARS-BFGL-NGS-43195	rs110833524	11	BTB-01641011	rs42759270	12:0	2.05e-09	DD	2.27	6.13	1.19e-09	22_22	3.69	0.00351	22_11	0.495	0.022	12_12	0.349	0.125	11_22	0.195	0.0606	11_11	0.0368	0.291	11_12	-0.0848	0.277	12_11	-0.148	0.159	12_22	-0.662	0.0334	22_12	-0.733	0.029
8	BTB-01286589	rs42407749	10	BTB-00416868	rs43619614	12:0	1.89e-08	DD	-2.21	6.11	1.33e-09	12_22	1.73	0.0129	11_12	0.348	0.0645	22_12	0.344	0.0524	12_11	0.0634	0.356	22_11	-0.0577	0.122	11_11	-0.0796	0.223	12_12	-0.273	0.152	11_22	-0.942	0.0105	22_22	-1.71	0.00726
7	ARS-BFGL-NGS-69569	rs41662098	8	ARS-BFGL-NGS-37473	rs110926432	12:0	1.52e-08	DD	7.48	7.42	1.5e-09	12_12	4.17	0.0345	11_11	0.703	0.0345	22_11	0.268	0.069	11_22	0.253	0.103	22_22	0.112	0.19	22_12	-0.184	0.276	11_12	-0.266	0.207	12_22	-0.655	0.069	12_11	-4.83	0.0172
8	BTB-01286648	rs42407808	10	BTB-00416868	rs43619614	12:0	3.53e-08	DD	-2.13	6.05	1.87e-09	12_22	1.67	0.0116	22_12	0.3	0.0502	11_12	0.27	0.0757	12_11	0.0629	0.341	22_11	-0.0533	0.107	11_11	-0.0619	0.256	12_12	-0.27	0.141	11_22	-0.809	0.0109	22_22	-1.91	0.00582
8	Hapmap41647-BTA-81135	rs41588838	14	ARS-BFGL-NGS-108612	rs109758686	12:0	1.61e-07	DD	-2.24	6.01	2.39e-09	12_11	2.05	0.00931	22_12	0.381	0.0451	11_12	0.187	0.0823	12_22	0.0449	0.356	11_22	-0.0354	0.218	22_22	-0.0637	0.131	12_12	-0.23	0.144	11_11	-1.1	0.00931	22_11	-1.5	0.00573
9	Hapmap49396-BTA-98905	rs41594616	11	Hapmap39099-BTA-94819	rs41661696	12:0	8.52e-08	DD	-2.42	6	2.46e-09	12_11	2.42	0.00699	11_12	0.216	0.0706	22_12	0.19	0.0727	12_22	0.0411	0.34	22_22	-0.0376	0.18	11_22	-0.0401	0.181	12_12	-0.21	0.137	22_11	-1.32	0.00629	11_11	-1.7	0.00489
15	Hapmap45353-BTA-20338	rs41571280	24	ARS-BFGL-NGS-18151	rs109707765	12:0	8.53e-10	DD	1.84	5.93	3.79e-09	11_22	3.74	0.00352	22_22	0.391	0.0197	12_12	0.187	0.169	11_11	0.106	0.0718	22_11	0.0344	0.246	12_11	-0.064	0.263	22_12	-0.115	0.142	11_12	-0.344	0.0528	12_22	-0.64	0.031
3	ARS-BFGL-NGS-4466	rs109308269	10	BTB-00852808	rs42014800	12:0	2.19e-08	DD	-2.9	5.92	3.95e-09	11_12	3.45	0.00418	12_11	0.203	0.0418	12_22	0.192	0.0453	22_12	0.0248	0.391	22_22	-0.0207	0.21	22_11	-0.0244	0.197	12_12	-0.192	0.102	11_11	-1.08	0.00557	11_22	-1.99	0.00348
4	Hapmap60681-rs29013301	rs29013301	27	ARS-BFGL-NGS-113226	rs42738736	12:0	1.2e-09	DD	1.87	5.91	4.17e-09	11_22	2.98	0.00421	11_11	0.631	0.014	12_12	0.234	0.165	22_11	0.0536	0.145	22_22	0.0501	0.166	22_12	-0.0512	0.323	12_11	-0.172	0.0968	12_22	-0.224	0.0659	11_12	-0.975	0.0196
1	ARS-BFGL-NGS-91441	rs109784333	27	ARS-BFGL-NGS-111454	rs109078272	12:0	8.41e-10	DD	1.87	5.9	4.53e-09	11_22	3.37	0.00359	22_22	0.327	0.0266	12_12	0.215	0.163	11_11	0.154	0.0632	22_11	0.0368	0.241	12_11	-0.0636	0.28	22_12	-0.115	0.154	11_12	-0.469	0.0417	12_22	-0.719	0.0273
4	ARS-BFGL-NGS-20161	rs109796864	19	ARS-BFGL-NGS-68655	rs41919926	12:0	2.75e-07	DD	-2.95	5.88	5.12e-09	12_22	3.85	0.00367	11_12	0.253	0.0477	22_12	0.111	0.08	12_11	0.026	0.385	22_11	-0.0198	0.2	11_11	-0.0429	0.148	12_12	-0.169	0.123	22_22	-0.758	0.00807	11_22	-1.81	0.0044
15	ARS-BFGL-NGS-85785	rs109363805	27	ARS-BFGL-NGS-86611	rs110223771	12:0	2.3e-10	DD	1.82	5.88	5.24e-09	11_22	3.45	0.00362	11_11	0.32	0.0297	12_12	0.199	0.2	22_22	0.181	0.0593	22_11	0.0218	0.2	22_12	-0.0607	0.24	12_11	-0.0894	0.195	12_22	-0.397	0.0441	11_12	-0.703	0.0282
4	Hapmap43154-BTA-11252	rs29017015	26	BTA-93417-no-rs	rs41665361	12:0	3.53e-08	DD	-1.21	5.87	5.5e-09	11_12	0.406	0.0775	12_11	0.403	0.0775	22_12	0.202	0.153	12_22	0.163	0.197	22_22	-0.117	0.13	11_22	-0.268	0.0606	12_12	-0.273	0.23	22_11	-0.295	0.0521	11_11	-0.715	0.0218
1	ARS-BFGL-BAC-24524	rs110021187	12	ARS-BFGL-NGS-78831	rs110152589	12:0	1.25e-07	DD	-2.74	5.85	6.17e-09	12_22	2.78	0.00578	11_12	0.886	0.013	22_12	0.0865	0.134	12_11	0.0386	0.299	22_11	-0.0147	0.388	11_11	-0.124	0.0455	12_12	-0.257	0.0968	22_22	-0.481	0.0137	11_22	-1.72	0.00434
3	BTA-67383-no-rs	rs43711019	24	ARS-BFGL-NGS-67339	rs109103688	12:0	4.87e-08	DD	-2.58	5.85	6.25e-09	12_22	2.77	0.00566	22_12	0.625	0.0191	11_12	0.0561	0.182	12_11	0.0442	0.248	11_11	-0.0145	0.357	22_11	-0.173	0.0333	12_12	-0.184	0.126	11_22	-0.186	0.0248	22_22	-2.22	0.00425
2	BTB-00183404	rs43394893	14	ARS-BFGL-NGS-6136	rs109177126	12:0	1.36e-08	DD	1.77	5.82	7.12e-09	11_22	2.28	0.00492	11_11	0.425	0.0225	12_12	0.24	0.168	22_22	0.16	0.064	22_11	0.0393	0.27	22_12	-0.0777	0.258	12_11	-0.134	0.15	12_22	-0.639	0.0345	11_12	-0.761	0.0274
4	BTB-00183730	rs43398415	19	ARS-BFGL-NGS-68655	rs41919926	12:0	4.15e-07	DD	-2.92	5.81	7.72e-09	12_22	3.8	0.00368	22_12	0.221	0.05	11_12	0.126	0.0743	12_11	0.0255	0.386	11_11	-0.0217	0.199	22_11	-0.0379	0.151	12_12	-0.168	0.124	11_22	-0.838	0.00736	22_22	-1.76	0.00442
8	ARS-BFGL-NGS-60015	rs110612774	26	ARS-BFGL-NGS-39607	rs109611741	14:0	1.84e-07	AA	2.96	8.83	3.08e-18	2_2	0.487	0.587	1_1	-0.0954	0.201	2_1	-1.05	0.118	1_2	-1.52	0.0938
1	ARS-BFGL-NGS-19470	rs109734539	4	ARS-BFGL-NGS-35523	rs43157198	14:0	2.98e-07	AA	2.89	8.33	1.85e-16	2_2	0.421	0.574	1_1	0.103	0.205	1_2	-1.12	0.105	2_1	-1.24	0.117
20	ARS-BFGL-NGS-22607	rs110433246	22	ARS-BFGL-NGS-103264	rs109566754	14:0	5.99e-12	AA	-2.45	7.01	3.64e-12	1_2	1.35	0.0548	2_1	0.131	0.586	1_1	-0.311	0.246	2_2	-0.66	0.112
4	ARS-BFGL-NGS-35523	rs43157198	26	ARS-BFGL-NGS-39607	rs109611741	14:0	9.11e-05	AA	2.25	6.98	4.38e-12	2_2	0.415	0.562	1_1	-0.056	0.203	2_1	-0.699	0.116	1_2	-1.19	0.119
10	ARS-BFGL-NGS-13835	rs109504145	22	ARS-BFGL-NGS-112796	rs109075267	14:0	8.01e-10	AA	-1.7	6.89	8.43e-12	1_2	0.461	0.214	2_1	0.429	0.248	2_2	-0.306	0.334	1_1	-0.505	0.204
3	Hapmap44312-BTA-91481	rs41661534	22	ARS-BFGL-NGS-97664	rs108965164	14:0	1.74e-09	AA	-1.93	6.84	1.17e-11	2_1	0.891	0.0919	1_2	0.227	0.363	2_2	-0.188	0.404	1_1	-0.625	0.142
13	ARS-BFGL-NGS-22137	rs109374197	20	Hapmap51796-BTA-107866	rs41568868	14:0	2.22e-09	AA	-2.7	6.7	3.08e-11	2_1	1.7	0.0374	1_2	0.101	0.624	1_1	-0.266	0.238	2_2	-0.63	0.101
2	ARS-BFGL-BAC-30294	rs43303311	6	BTA-121749-no-rs	rs109135170	14:1	1.35e-60	AA	-2.59	16.9	8.9e-53	1_2	2.25	0.00609	2_1	0.015	0.705	2_2	-0.0441	0.24	1_1	-0.281	0.0486
25	ARS-BFGL-NGS-38544	rs109412369	26	BTA-61888-no-rs	rs41584073	14:1	0.101-133	AD	-1.18	16.6	7.64e-57	1_11	1.45	0.00564	2_12	0.0577	0.24	1_22	0.0354	0.209	2_22	-0.0155	0.43	1_12	-0.23	0.0882	2_11	-0.282	0.0275
17	ARS-BFGL-NGS-13528	rs42562385	26	BTA-61888-no-rs	rs41584073	14:1	0.334-130	AD	-1.15	15.6	2.01e-50	1_11	1.45	0.00533	2_12	0.0508	0.252	1_22	0.0416	0.159	2_22	-0.0129	0.482	1_12	-0.223	0.0747	2_11	-0.255	0.0281
12	Hapmap42131-BTA-20723	rs41623426	14	UA-IFASA-7269	rs41576704	14:1	0.909-133	DA	-1.13	15.3	3.91e-49	22_1	0.968	0.00637	12_2	0.119	0.117	11_1	0.0344	0.239	11_2	-0.0142	0.574	22_2	-0.3	0.0198	12_1	-0.347	0.045
12	Hapmap42131-BTA-20723	rs41623426	14	ARS-BFGL-NGS-22111	rs109948273	14:1	0.570-132	DA	-1.12	15.3	8.86e-49	22_1	0.961	0.00639	12_2	0.119	0.117	11_1	0.0339	0.242	11_2	-0.0143	0.569	22_2	-0.3	0.0199	12_1	-0.349	0.0455
8	ARS-BFGL-NGS-62571	rs110176023	9	ARS-BFGL-NGS-18187	rs109952560	16:1	2.13e-10	AA	-0.286	7.1	2.04e-12	2_1	0.0647	0.165	1_2	0.0519	0.204	2_2	-0.019	0.56	1_1	-0.151	0.0708
13	BTB-01186688	rs42340844	16	ARS-BFGL-NGS-118619	rs109776635	16:1	3.8e-09	AA	-0.204	6.74	2.24e-11	1_2	0.0508	0.25	2_1	0.05	0.254	1_1	-0.0501	0.253	2_2	-0.0527	0.242
12	Hapmap56571-rs29020869	rs29020869	16	BTB-01373273	rs42498937	16:1	7.95e-10	AA	-0.209	6.66	3.87e-11	2_1	0.0605	0.2	1_2	0.0406	0.299	2_2	-0.0366	0.328	1_1	-0.071	0.173
10	ARS-BFGL-NGS-54940	rs109164941	19	ARS-BFGL-NGS-54889	rs109345024	16:1	8.03e-10	AA	-0.229	6.6	5.81e-11	1_2	0.0793	0.162	2_1	0.0417	0.294	1_1	-0.0331	0.372	2_2	-0.0745	0.172
4	ARS-BFGL-NGS-76618	rs109837865	13	ARS-BFGL-NGS-111299	rs110660912	16:1	6.32e-09	AA	-0.234	6.47	1.36e-10	2_1	0.0968	0.0927	1_2	0.0227	0.406	1_1	-0.0225	0.401	2_2	-0.0918	0.1
10	BTB-01125665	rs42286874	16	BTA-91807-no-rs	rs109644649	16:1	3.55e-09	AA	0.269	6.45	1.63e-10	2_2	0.109	0.121	1_1	0.0259	0.488	1_2	-0.0608	0.225	2_1	-0.073	0.166
4	BTB-01100556	rs42257371	13	ARS-BFGL-NGS-15183	rs42259699	16:1	2.57e-09	AA	0.212	6.4	2.19e-10	1_1	0.0456	0.259	2_2	0.0453	0.239	1_2	-0.03	0.379	2_1	-0.0915	0.123
13	BTB-01186854	rs42341710	16	ARS-BFGL-NGS-118619	rs109776635	16:1	4.47e-08	AA	-0.193	6.36	2.64e-10	2_1	0.0498	0.241	1_2	0.0474	0.254	1_1	-0.0453	0.266	2_2	-0.05	0.239
13	BTB-01186688	rs42340844	16	BTA-94860-no-rs	rs41661729	16:1	4.85e-08	AA	0.199	6.31	3.65e-10	1_1	0.0505	0.244	2_2	0.0443	0.277	1_2	-0.0464	0.26	2_1	-0.0574	0.219
2	Hapmap54770-rs29009608	rs29009608	8	BTA-120647-no-rs	rs41573789	16:1	9.56e-08	AA	0.209	6.31	3.83e-10	2_2	0.0619	0.185	1_1	0.0344	0.343	2_1	-0.0361	0.319	1_2	-0.0761	0.154
3	ARS-BFGL-NGS-24326	rs110344975	14	BTB-01179239	rs42338488	16:1	8.21e-09	AA	0.238	6.3	4.01e-10	1_1	0.0735	0.147	2_2	0.03	0.342	1_2	-0.0258	0.417	2_1	-0.109	0.0945
15	BTB-00619772	rs41786274	17	Hapmap43260-BTA-40679	rs41636564	16:1	2.01e-08	AA	-0.208	6.27	4.69e-10	1_2	0.0619	0.197	2_1	0.0437	0.27	1_1	-0.0339	0.361	2_2	-0.0682	0.172
3	INRA-331	rs109907543	28	BTA-26221-no-rs	rs41575770	16:1	3.12e-07	AA	0.268	6.28	4.73e-10	2_2	0.0961	0.111	1_1	0.0224	0.486	1_2	-0.0332	0.305	2_1	-0.117	0.0978
4	Hapmap53958-rs29016492	rs29016492	13	ARS-BFGL-NGS-87825	rs41703696	16:1	2.01e-08	AA	0.214	6.24	5.84e-10	1_1	0.0469	0.227	2_2	0.0446	0.256	2_1	-0.0277	0.403	1_2	-0.0951	0.114
10	ARS-BFGL-NGS-117016	rs110056495	25	Hapmap32193-BTC-021933	rs109678062	16:1	7.62e-08	AA	0.238	6.21	6.99e-10	1_1	0.124	0.0708	2_2	0.0172	0.514	2_1	-0.0317	0.278	1_2	-0.0644	0.137
8	ARS-BFGL-NGS-62571	rs110176023	9	ARS-BFGL-NGS-97743	rs110885187	16:1	1.07e-07	AA	-0.24	6.18	8.36e-10	2_1	0.0526	0.179	1_2	0.0474	0.198	2_2	-0.017	0.547	1_1	-0.123	0.077
16	ARS-BFGL-NGS-80709	rs110756244	18	BTA-120677-no-rs	rs41622756	16:1	6.96e-09	AA	0.212	6.17	8.87e-10	1_1	0.062	0.177	2_2	0.032	0.322	2_1	-0.0277	0.385	1_2	-0.0908	0.116
14	BTB-00555233	rs41719941	18	ARS-BFGL-NGS-18019	rs110379081	16:1	3.19e-08	AA	-0.23	6.15	9.89e-10	1_2	0.0959	0.12	2_1	0.0267	0.437	2_2	-0.045	0.254	1_1	-0.0627	0.188
4	ARS-BFGL-NGS-118155	rs110108681	26	ARS-BFGL-NGS-111090	rs110750755	16:1	8.76e-09	AA	0.214	6.15	1.04e-09	1_1	0.0706	0.173	2_2	0.0362	0.337	1_2	-0.0392	0.312	2_1	-0.0685	0.178
15	ARS-BFGL-BAC-4818	rs110072116	20	ARS-BFGL-NGS-113022	rs109965368	16:1	5.19e-08	AA	0.195	6.14	1.06e-09	1_1	0.0521	0.226	2_2	0.0439	0.268	1_2	-0.0374	0.315	2_1	-0.0618	0.191
13	ARS-BFGL-NGS-37129	rs109090919	16	ARS-BFGL-NGS-118619	rs109776635	16:1	6.16e-08	AA	-0.189	6.14	1.06e-09	2_1	0.0554	0.208	1_2	0.0415	0.278	1_1	-0.0389	0.3	2_2	-0.0531	0.215
6	Hapmap44131-BTA-76099	rs41652042	22	ARS-BFGL-NGS-60695	rs109480467	16:1	5.28e-09	AA	-0.229	6.12	1.21e-09	1_2	0.0704	0.142	2_1	0.0337	0.286	2_2	-0.0205	0.477	1_1	-0.105	0.0945
4	BTB-01100556	rs42257371	13	ARS-BFGL-NGS-87825	rs41703696	16:1	1.12e-07	AA	-0.208	6.11	1.31e-09	1_2	0.0456	0.249	2_1	0.0447	0.239	1_1	-0.0286	0.39	2_2	-0.0896	0.122
15	BTB-00619772	rs41786274	17	ARS-BFGL-NGS-42348	rs110517036	16:1	5.64e-08	AA	-0.203	6.1	1.36e-09	1_2	0.0598	0.199	2_1	0.0429	0.269	1_1	-0.0334	0.359	2_2	-0.0664	0.173
10	ARS-BFGL-NGS-115153	rs43652698	28	BTA-64665-no-rs	rs41648508	16:1	9.52e-08	AA	-0.205	6.1	1.39e-09	2_1	0.0585	0.194	1_2	0.0343	0.369	2_2	-0.0471	0.243	1_1	-0.0648	0.194
15	Hapmap59933-rs29011215	rs29011215	29	BTB-01354898	rs42480223	16:1	5.01e-08	AA	0.236	6.09	1.47e-09	1_1	0.0832	0.138	2_2	0.0329	0.345	1_2	-0.0293	0.391	2_1	-0.0902	0.126
16	BTB-01373273	rs42498937	26	ARS-BFGL-NGS-53740	rs110367565	16:1	1.22e-07	AA	-0.193	6.09	1.48e-09	1_2	0.0572	0.197	2_1	0.0396	0.285	2_2	-0.0334	0.342	1_1	-0.0632	0.176
4	ARS-BFGL-NGS-111891	rs109690494	18	ARS-BFGL-NGS-39246	rs109805719	16:1	1.27e-12	AA	1.03	7.55	1.18e-13	1_1	0.161	0.0406	2_2	0.0234	0.281	1_2	-0.0101	0.671	2_1	-0.835	0.00755
10	ARS-BFGL-NGS-21533	rs43632471	29	ARS-BFGL-NGS-31714	rs110448817	16:1	1.65e-14	AA	-1.09	7.18	1.14e-12	2_1	0.205	0.0197	1_2	0.014	0.276	2_2	-0.00545	0.7	1_1	-0.865	0.00472
27	ARS-BFGL-NGS-117472	rs110019074	29	ARS-BFGL-NGS-31714	rs110448817	16:1	3.97e-12	AA	-1.1	7.08	2.38e-12	2_1	0.203	0.0199	1_2	0.0112	0.327	2_2	-0.00571	0.648	1_1	-0.88	0.00455
7	BTB-00311926	rs43517685	15	Hapmap43560-BTA-36511	rs41630257	16:1	1.85e-09	AA	-0.297	6.73	2.44e-11	2_1	0.144	0.0662	1_2	0.0222	0.459	2_2	-0.0264	0.381	1_1	-0.104	0.0936
2	ARS-BFGL-NGS-96204	rs110788003	21	ARS-BFGL-NGS-116894	rs110639099	16:1	3.78e-10	AA	-0.335	6.69	3.25e-11	1_2	0.19	0.0461	2_1	0.0149	0.663	1_1	-0.0594	0.161	2_2	-0.0704	0.129
15	Hapmap50340-BTA-37383	rs41634443	29	ARS-BFGL-NGS-31714	rs110448817	16:1	8.72e-14	AA	-0.94	6.69	3.32e-11	2_1	0.234	0.0185	1_2	0.0117	0.347	2_2	-0.0065	0.628	1_1	-0.688	0.00627
14	Hapmap33446-BTC-057195	rs109139451	29	ARS-BFGL-NGS-31714	rs110448817	16:1	1.27e-12	AA	-1.18	6.63	4.76e-11	2_1	0.173	0.0206	1_2	0.0115	0.298	2_2	-0.00473	0.678	1_1	-0.995	0.00381
20	BTA-50235-no-rs	rs41580306	29	ARS-BFGL-NGS-31714	rs110448817	16:1	1.48e-11	AA	-0.897	6.61	5.63e-11	2_1	0.216	0.0186	1_2	0.0162	0.248	2_2	-0.00549	0.727	1_1	-0.66	0.0061
6	Hapmap31616-BTC-042811	rs110113047	14	BTB-01571103	rs42685917	16:1	2.99e-10	AA	0.306	6.6	5.74e-11	2_2	0.143	0.0676	1_1	0.0186	0.503	2_1	-0.0273	0.348	1_2	-0.117	0.0816
1	ARS-BFGL-BAC-20881	rs110250093	15	UA-IFASA-5703	rs41746511	16:1	1.52e-07	AA	0.318	6.51	1.05e-10	2_2	0.145	0.0601	1_1	0.0215	0.365	1_2	-0.0165	0.516	2_1	-0.134	0.0597
20	BTB-00777571	rs41938472	29	ARS-BFGL-NGS-31714	rs110448817	16:1	1.24e-12	AA	-0.677	6.5	1.21e-10	2_1	0.255	0.0155	1_2	0.00943	0.415	2_2	-0.00688	0.56	1_1	-0.406	0.00984
13	BTB-01141770	rs42303607	28	BTA-63833-no-rs	rs41607510	16:1	1.43e-08	AA	-0.293	6.44	1.62e-10	1_2	0.153	0.0615	2_1	0.0189	0.499	1_1	-0.0277	0.339	2_2	-0.0934	0.101
2	ARS-BFGL-BAC-30745	rs109986271	11	BTB-01944534	rs43049154	16:1	3.41e-12	AA	0.593	6.39	2.32e-10	1_1	0.0696	0.068	2_2	0.0338	0.141	1_2	-0.00622	0.781	2_1	-0.484	0.0096
1	BTB-00059412	rs43270484	17	ARS-BFGL-NGS-39993	rs109742951	16:1	2.06e-08	AA	-0.368	6.38	2.39e-10	2_1	0.107	0.0752	1_2	0.0258	0.303	1_1	-0.0135	0.586	2_2	-0.222	0.0359
3	ARS-BFGL-NGS-23174	rs111000940	16	BTA-06911-no-rs	rs29021267	16:1	3.12e-08	AA	0.275	6.38	2.42e-10	1_1	0.0791	0.127	2_2	0.0312	0.311	2_1	-0.0203	0.494	1_2	-0.145	0.0675
1	BTA-59258-no-rs	rs41646614	29	ARS-BFGL-NGS-31714	rs110448817	16:1	1.37e-11	AA	0.829	6.38	2.46e-10	1_1	0.249	0.0175	2_2	0.00954	0.427	1_2	-0.00727	0.547	2_1	-0.564	0.00789
26	ARS-BFGL-NGS-30392	rs109153955	29	ARS-BFGL-NGS-31714	rs110448817	16:1	1.3e-08	AA	-0.977	6.37	2.61e-10	2_1	0.229	0.0185	1_2	0.00758	0.507	2_2	-0.00768	0.469	1_1	-0.733	0.00609
9	ARS-BFGL-NGS-66207	rs111009706	29	ARS-BFGL-NGS-31714	rs110448817	16:1	5.56e-12	AA	1.03	6.34	3.19e-10	1_1	0.206	0.0194	2_2	0.00939	0.364	1_2	-0.00581	0.612	2_1	-0.804	0.00481
7	BTB-01217732	rs42376828	24	BTA-69595-no-rs	rs41586340	16:1	8.32e-09	AA	0.367	6.32	3.58e-10	1_1	0.202	0.0393	2_2	0.0287	0.347	1_2	-0.018	0.546	2_1	-0.119	0.0678
3	ARS-BFGL-NGS-3489	rs109350616	20	ARS-BFGL-NGS-6953	rs110976392	16:1	3.58e-11	AA	-0.439	6.3	3.86e-10	2_1	0.0527	0.0937	1_2	0.0287	0.196	2_2	-0.00782	0.695	1_1	-0.349	0.0147
9	Hapmap49336-BTA-83713	rs41659758	18	ARS-BFGL-NGS-39246	rs109805719	16:1	3.14e-09	AA	0.471	6.3	3.99e-10	1_1	0.253	0.0248	2_2	0.0103	0.735	1_2	-0.0331	0.199	2_1	-0.175	0.0417
4	ARS-BFGL-NGS-16338	rs110317451	13	BTA-32538-no-rs	rs41584360	16:1	5.74e-13	AA	-0.42	6.29	4.32e-10	2_1	0.097	0.0585	1_2	0.0212	0.268	2_2	-0.00868	0.654	1_1	-0.293	0.0193
14	Hapmap35443-SCAFFOLD20068_27016	rs29019490	26	BTB-00924931	rs42083758	16:1	2.61e-08	AA	0.356	6.29	4.38e-10	2_2	0.0705	0.108	1_1	0.0321	0.239	1_2	-0.0129	0.623	2_1	-0.241	0.0301
3	BTB-00140947	rs43354730	16	ARS-BFGL-NGS-53541	rs109791012	16:1	5.31e-09	AA	0.422	6.26	4.99e-10	2_2	0.144	0.0557	1_1	0.0268	0.302	2_1	-0.0132	0.608	1_2	-0.238	0.0341
7	BTB-00322735	rs43535725	11	BTB-01944534	rs43049154	16:1	2.03e-11	AA	-0.443	6.24	5.7e-10	2_1	0.0798	0.062	1_2	0.0227	0.225	2_2	-0.0074	0.699	1_1	-0.333	0.0146
6	BTB-01451601	rs42571657	13	BTB-01414766	rs42537089	16:1	2.67e-13	AA	0.313	6.24	5.72e-10	1_1	0.055	0.129	2_2	0.0412	0.174	1_2	-0.0108	0.663	2_1	-0.207	0.0345
9	BTA-83709-no-rs	rs43600631	18	ARS-BFGL-NGS-39246	rs109805719	16:1	1.21e-13	AA	-0.394	6.24	5.95e-10	2_1	0.197	0.0305	1_2	0.0113	0.55	2_2	-0.016	0.383	1_1	-0.17	0.036
6	BTA-103976-no-rs	rs42326910	29	ARS-BFGL-NGS-31714	rs110448817	16:1	1.44e-09	AA	-0.625	6.22	6.64e-10	2_1	0.297	0.0126	1_2	0.0076	0.487	2_2	-0.00761	0.488	1_1	-0.313	0.0119
1	BTB-00738246	rs41897673	13	Hapmap53835-rs29011344	rs29011344	16:1	2.76e-08	AA	-0.246	6.21	7.01e-10	2_1	0.14	0.0635	1_2	0.0202	0.493	2_2	-0.0401	0.248	1_1	-0.0456	0.196
1	ARS-BFGL-NGS-113680	rs109288626	18	ARS-BFGL-NGS-39246	rs109805719	16:1	5.39e-10	AA	0.808	6.19	8.11e-10	1_1	0.0555	0.0629	2_2	0.0248	0.149	1_2	-0.00474	0.783	2_1	-0.723	0.00482
10	ARS-BFGL-NGS-12605	rs109425744	20	ARS-BFGL-NGS-19906	rs109658199	16:1	2.53e-08	AA	-0.319	6.18	8.3e-10	1_2	0.0712	0.108	2_1	0.0381	0.203	1_1	-0.0115	0.649	2_2	-0.198	0.0403
1	Hapmap43268-BTA-44209	rs41638835	18	ARS-BFGL-NGS-39246	rs109805719	16:1	2.67e-12	AA	0.557	6.17	8.79e-10	1_1	0.0869	0.0554	2_2	0.0297	0.162	1_2	-0.00626	0.771	2_1	-0.434	0.0111
2	Hapmap24002-BTA-150995	rs108956084	9	ARS-BFGL-NGS-13783	rs110181561	16:1	3.07e-10	AA	-0.256	6.17	9.08e-10	1_2	0.142	0.0611	2_1	0.015	0.575	1_1	-0.0399	0.217	2_2	-0.0591	0.147
1	BTB-00023604	rs43236036	6	ARS-BFGL-NGS-119068	rs109552476	16:1	1.72e-13	AA	0.369	6.17	9.22e-10	1_1	0.0978	0.0624	2_2	0.02	0.33	1_2	-0.0113	0.582	2_1	-0.24	0.0256
4	Hapmap50895-BTA-122111	rs41624266	18	ARS-BFGL-NGS-39246	rs109805719	16:1	3.55e-11	AA	0.788	6.15	1.05e-09	1_1	0.0607	0.0612	2_2	0.0387	0.0989	1_2	-0.00451	0.834	2_1	-0.684	0.00552
20	ARS-BFGL-NGS-54249	rs43096354	26	BTB-00706838	rs41873817	16:1	6.85e-10	AA	0.276	6.13	1.16e-09	1_1	0.147	0.0585	2_2	0.015	0.611	1_2	-0.0444	0.208	2_1	-0.0699	0.122
14	ARS-BFGL-BAC-21623	rs110142175	26	BTA-62171-no-rs	rs81111630	16:1	5.81e-08	AA	-0.98	6.12	1.2e-09	2_1	0.0835	0.0374	1_2	0.0151	0.197	2_2	-0.00391	0.762	1_1	-0.878	0.00357
1	Hapmap61079-rs29013410	rs29013410	28	Hapmap49694-BTA-64179	rs41587471	16:1	1.2e-07	AA	-0.294	6.1	1.34e-09	2_1	0.0796	0.107	1_2	0.0333	0.248	2_2	-0.014	0.593	1_1	-0.167	0.0511
21	ARS-BFGL-NGS-111589	rs41602602	22	ARS-BFGL-NGS-10971	rs110741147	16:1	6.82e-15	AA	0.505	6.1	1.39e-09	2_2	0.0374	0.109	1_1	0.0363	0.11	2_1	-0.00475	0.771	1_2	-0.427	0.0103
9	ARS-BFGL-NGS-27299	rs109313646	15	ARS-BFGL-BAC-35396	rs41257737	16:1	7.39e-08	AA	-0.282	6.09	1.44e-09	1_2	0.107	0.08	2_1	0.0194	0.469	1_1	-0.0232	0.386	2_2	-0.132	0.0652
16	ARS-BFGL-NGS-111268	rs110864447	22	ARS-BFGL-NGS-10971	rs110741147	16:1	2.04e-16	AD	0.833	7.47	1.37e-13	2_22	0.657	0.005	1_12	0.0677	0.0865	2_11	0.00707	0.5	1_11	-0.0135	0.27	2_12	-0.0458	0.134	1_22	-0.762	0.00429
12	Hapmap43219-BTA-26954	rs41627728	22	ARS-BFGL-NGS-10971	rs110741147	16:1	3.31e-16	AD	-0.883	7.43	1.93e-13	1_22	0.641	0.00524	2_12	0.0594	0.109	1_11	0.00725	0.38	2_11	-0.00729	0.39	1_12	-0.0572	0.111	2_22	-0.877	0.00384
12	BTA-26956-no-rs	rs41576936	22	ARS-BFGL-NGS-10971	rs110741147	16:1	5.18e-16	AD	-0.922	7.21	9.13e-13	1_22	0.611	0.00559	2_12	0.0602	0.106	1_11	0.00726	0.4	2_11	-0.00782	0.37	1_12	-0.0546	0.115	2_22	-0.989	0.00349
3	BTB-00144037	rs43355810	22	ARS-BFGL-NGS-10971	rs110741147	16:1	1.33e-16	AD	-0.916	7.16	1.33e-12	1_22	0.588	0.00566	2_12	0.096	0.0817	1_11	0.00716	0.457	2_11	-0.011	0.313	1_12	-0.0539	0.139	2_22	-0.926	0.00354
7	Hapmap42029-BTA-99514	rs41669622	21	Hapmap29405-BTA-159679	rs110738072	16:1	3.32e-11	AD	0.837	7.11	1.85e-12	2_11	0.338	0.0116	1_12	0.136	0.0606	2_22	0.00758	0.548	1_22	-0.0174	0.24	2_12	-0.0599	0.135	1_11	-0.921	0.00435
17	BTA-24926-no-rs	rs41626299	22	ARS-BFGL-NGS-10971	rs110741147	16:1	1.08e-15	AD	0.715	7.02	3.39e-12	2_22	0.608	0.00454	1_12	0.057	0.105	2_11	0.00598	0.376	1_11	-0.00545	0.394	2_12	-0.0487	0.116	1_22	-0.599	0.00454
16	ARS-BFGL-NGS-109438	rs110086864	22	ARS-BFGL-NGS-10971	rs110741147	16:1	1.23e-12	AD	-0.901	7	3.91e-12	1_22	0.778	0.00432	2_12	0.0479	0.127	1_11	0.00915	0.33	2_11	-0.00679	0.443	1_12	-0.0671	0.0911	2_22	-0.778	0.00432
21	ARS-BFGL-NGS-49674	rs110511409	22	ARS-BFGL-NGS-10971	rs110741147	16:1	1.3e-16	AD	0.897	6.96	5.27e-12	2_22	0.585	0.00563	1_12	0.0833	0.0707	2_11	0.00655	0.552	1_11	-0.016	0.219	2_12	-0.0402	0.149	1_22	-0.939	0.00352
4	BTB-01032336	rs42187999	8	ARS-BFGL-NGS-27673	rs110032035	16:1	4.96e-18	AD	0.666	6.88	9.2e-12	2_11	0.265	0.0165	1_12	0.105	0.0762	2_22	0.00778	0.52	1_22	-0.018	0.225	2_12	-0.0512	0.156	1_11	-0.729	0.00597
3	ARS-BFGL-NGS-40934	rs109999750	22	ARS-BFGL-NGS-10971	rs110741147	16:1	4.99e-16	AD	-0.763	6.85	1.1e-11	1_22	0.598	0.00495	2_12	0.0578	0.109	1_11	0.00612	0.355	2_11	-0.00603	0.415	1_12	-0.0556	0.111	2_22	-0.69	0.00424
3	BTA-111984-no-rs	rs41607070	7	BTB-01907592	rs43016282	16:1	1.16e-09	AD	1.51	6.94	1.1e-11	1_12	0.914	0.0184	2_22	0.0956	0.0586	2_11	0.013	0.58	2_12	-0.0506	0.275	1_11	-0.133	0.0638	1_22	-0.843	0.00437
13	ARS-BFGL-NGS-101600	rs110005922	16	Hapmap45799-BTA-38599	rs41635558	16:1	7.5e-13	AD	0.702	6.78	1.72e-11	1_12	0.231	0.0364	2_22	0.153	0.0301	2_11	0.00781	0.588	2_12	-0.0366	0.254	1_11	-0.0534	0.0861	1_22	-0.656	0.0063
6	ARS-BFGL-NGS-117643	rs110151162	22	ARS-BFGL-NGS-10971	rs110741147	16:1	1.63e-15	AD	-0.848	6.65	4.15e-11	1_22	0.56	0.00559	2_12	0.0564	0.105	1_11	0.00547	0.394	2_11	-0.0057	0.376	1_12	-0.0475	0.116	2_22	-0.916	0.00349
6	Hapmap33438-BTC-046008	rs109799688	22	ARS-BFGL-NGS-10971	rs110741147	16:1	9.99e-11	AD	0.861	6.63	4.86e-11	2_22	0.691	0.00493	1_12	0.0494	0.123	2_11	0.00876	0.348	1_11	-0.00718	0.422	2_12	-0.0631	0.0979	1_22	-0.79	0.00423
6	ARS-BFGL-NGS-112970	rs109402892	22	ARS-BFGL-NGS-10971	rs110741147	16:1	2.16e-15	AD	0.845	6.62	4.97e-11	2_22	0.557	0.00559	1_12	0.057	0.104	2_11	0.00551	0.394	1_11	-0.00576	0.376	2_12	-0.0474	0.116	1_22	-0.912	0.00349
3	Hapmap51921-BTA-87964	rs41663343	22	ARS-BFGL-NGS-10971	rs110741147	16:1	7.91e-11	AD	0.737	6.61	5.43e-11	2_22	0.67	0.00427	1_12	0.0596	0.0979	2_11	0.00743	0.436	1_11	-0.00998	0.336	2_12	-0.0484	0.121	1_22	-0.57	0.00499
12	Hapmap58420-rs29021098	rs29021098	22	ARS-BFGL-NGS-10971	rs110741147	16:1	1.76e-15	AD	-0.846	6.6	5.94e-11	1_22	0.555	0.00563	2_12	0.0694	0.0823	1_11	0.0066	0.496	2_11	-0.0117	0.273	1_12	-0.0441	0.139	2_22	-0.891	0.00352
8	Hapmap48568-BTA-103950	rs41568170	19	BTB-00743148	rs41905232	16:1	9.73e-17	AD	-0.676	6.5	1.1e-10	1_11	0.199	0.0196	2_12	0.131	0.057	1_22	0.00696	0.58	2_22	-0.0248	0.156	1_12	-0.0433	0.182	2_11	-0.771	0.00535
6	ARS-BFGL-NGS-99477	rs110144729	22	ARS-BFGL-NGS-10971	rs110741147	16:1	7.76e-16	AD	-0.726	6.48	1.32e-10	1_22	0.564	0.0052	2_12	0.0855	0.0729	1_11	0.00633	0.509	2_11	-0.0126	0.262	1_12	-0.0443	0.146	2_22	-0.609	0.00446
20	BTB-01356219	rs42477343	22	ARS-BFGL-NGS-10971	rs110741147	16:1	2.2e-14	AD	0.876	6.48	1.33e-10	2_22	0.77	0.00353	1_12	0.0425	0.13	2_11	0.00487	0.285	1_11	-0.0032	0.491	2_12	-0.0535	0.0866	1_22	-0.782	0.00353
9	DPI-30	rs110496683	19	ARS-BFGL-BAC-33086	rs110578116	16:1	7.31e-12	AD	0.74	6.47	1.33e-10	1_12	0.18	0.0439	2_22	0.1	0.0357	2_11	0.0062	0.527	2_12	-0.0215	0.301	1_11	-0.0419	0.0881	1_22	-0.929	0.00389
4	Hapmap50910-BTA-18270	rs41575602	8	ARS-BFGL-NGS-27673	rs110032035	16:1	2.42e-11	AD	-0.72	6.47	1.37e-10	1_11	0.182	0.0186	2_12	0.123	0.0598	1_22	0.00713	0.533	2_22	-0.0167	0.209	1_12	-0.0377	0.177	2_11	-0.913	0.00387
10	Hapmap42288-BTA-66236	rs43707020	17	ARS-BFGL-NGS-7546	rs110466126	16:1	4.21e-11	AD	0.757	6.46	1.46e-10	1_12	0.307	0.0359	2_11	0.0368	0.0822	2_22	0.00659	0.441	2_12	-0.0145	0.381	1_22	-0.0731	0.0559	1_11	-0.755	0.00391
11	ARS-BFGL-NGS-42574	rs42948402	25	ARS-BFGL-NGS-60044	rs110803484	16:1	1.47e-11	AD	0.605	6.44	1.64e-10	2_22	0.231	0.015	1_12	0.0643	0.133	2_11	0.00725	0.33	1_11	-0.00765	0.371	2_12	-0.0467	0.146	1_22	-0.743	0.005
3	BTA-68453-no-rs	rs43350479	25	ARS-BFGL-NGS-113918	rs109007193	16:1	4.16e-10	AD	-0.508	6.44	1.67e-10	1_11	0.315	0.0128	2_12	0.0547	0.143	1_22	0.01	0.356	2_22	-0.0114	0.313	1_12	-0.0453	0.167	2_11	-0.481	0.00855
3	ARS-BFGL-NGS-40236	rs110656807	20	ARS-BFGL-NGS-115794	rs109839038	16:1	1.9e-09	AD	-0.833	6.43	1.78e-10	1_11	0.296	0.0114	2_12	0.113	0.0517	1_22	0.00469	0.62	2_22	-0.0155	0.165	1_12	-0.0476	0.148	2_11	-1.03	0.00357
17	ARS-BFGL-NGS-4368	rs41829433	20	ARS-BFGL-BAC-31757	rs110161188	16:1	2.07e-09	AD	0.702	6.39	2.23e-10	2_11	0.347	0.0109	1_12	0.101	0.0851	2_22	0.0118	0.43	1_22	-0.0158	0.328	2_12	-0.0567	0.141	1_11	-0.716	0.00527
9	BTA-112796-no-rs	rs41616455	19	ARS-BFGL-BAC-33086	rs110578116	16:1	2.97e-11	AD	0.639	6.39	2.27e-10	1_12	0.184	0.0462	2_22	0.11	0.0347	2_11	0.00836	0.522	2_12	-0.0266	0.3	1_11	-0.0478	0.092	1_22	-0.692	0.00537
9	Hapmap42703-BTA-84963	rs41588203	22	ARS-BFGL-NGS-10971	rs110741147	16:1	3.61e-10	AD	0.654	6.38	2.45e-10	2_22	0.673	0.00389	1_12	0.0298	0.147	2_11	0.0098	0.294	1_11	-0.00619	0.477	2_12	-0.0522	0.0724	1_22	-0.455	0.0053
10	ARS-BFGL-NGS-67883	rs110639947	22	ARS-BFGL-NGS-10971	rs110741147	16:1	1.13e-15	AD	-0.765	6.37	2.49e-10	1_22	0.547	0.00535	2_12	0.0697	0.0828	1_11	0.00644	0.488	2_11	-0.0112	0.283	1_12	-0.043	0.137	2_22	-0.741	0.00393
17	BTA-41203-no-rs	rs41585612	20	ARS-BFGL-NGS-6953	rs110976392	16:1	9.76e-10	AD	-0.636	6.37	2.6e-10	1_11	0.573	0.00527	2_12	0.052	0.11	1_22	0.00659	0.388	2_22	-0.00547	0.406	1_12	-0.0789	0.0826	2_11	-0.425	0.00738
19	ARS-BFGL-NGS-92544	rs110500927	22	ARS-BFGL-NGS-10971	rs110741147	16:1	1.14e-10	AD	0.93	6.34	3.05e-10	2_22	0.628	0.00563	1_12	0.0518	0.0932	2_11	0.00614	0.492	1_11	-0.0103	0.28	2_12	-0.0429	0.126	1_22	-1.03	0.00352
1	ARS-BFGL-NGS-113680	rs109288626	22	ARS-BFGL-NGS-61201	rs42226405	16:1	9.89e-11	AD	-0.676	6.34	3.08e-10	2_12	0.206	0.0436	1_11	0.139	0.0254	1_22	0.00798	0.526	1_12	-0.0274	0.296	2_22	-0.0404	0.104	2_11	-0.697	0.00465
15	ARS-BFGL-NGS-13628	rs109800314	24	ARS-BFGL-NGS-36648	rs109602305	16:1	6.7e-12	AD	-0.539	6.31	3.74e-10	1_11	0.137	0.0318	2_12	0.112	0.0663	1_22	0.00695	0.496	1_12	-0.0251	0.311	2_22	-0.0397	0.0879	2_11	-0.62	0.00706
5	ARS-BFGL-NGS-44429	rs43436341	22	ARS-BFGL-NGS-10971	rs110741147	16:1	7.04e-11	AD	-0.7	6.29	4.14e-10	1_22	0.652	0.00419	2_12	0.0413	0.121	1_11	0.00775	0.373	2_11	-0.00728	0.397	1_12	-0.0478	0.1	2_22	-0.555	0.00489
17	BTA-50545-no-rs	rs41641037	22	ARS-BFGL-NGS-10971	rs110741147	16:1	1.38e-10	AD	0.759	6.28	4.43e-10	2_22	0.643	0.00462	1_12	0.0658	0.0974	2_11	0.00682	0.415	1_11	-0.00801	0.355	2_12	-0.0507	0.124	1_22	-0.628	0.00462
13	ARS-BFGL-NGS-93056	rs41679436	14	UA-IFASA-7599	rs41628883	16:1	1.96e-15	AD	0.769	6.28	4.54e-10	2_11	0.298	0.0117	1_12	0.0959	0.0572	2_22	0.00652	0.604	1_22	-0.0234	0.148	2_12	-0.0391	0.175	1_11	-0.94	0.00389
13	BTB-01935769	rs43045193	18	Hapmap56958-ss46526466	rs41256930	16:1	2.51e-08	AD	-0.567	6.28	4.55e-10	1_22	0.201	0.0295	2_12	0.122	0.103	1_11	0.0147	0.417	2_11	-0.0256	0.243	1_12	-0.061	0.196	2_22	-0.528	0.0114
13	ARS-BFGL-NGS-116471	rs41702189	14	UA-IFASA-7599	rs41628883	16:1	3.28e-17	AD	0.594	6.27	4.78e-10	2_11	0.333	0.0104	1_12	0.0912	0.0682	2_22	0.00691	0.566	1_22	-0.0213	0.184	2_12	-0.0411	0.166	1_11	-0.561	0.0061
8	BTB-01599781	rs42712847	20	ARS-BFGL-NGS-6953	rs110976392	16:1	1.85e-09	AD	0.74	6.26	5.12e-10	2_11	0.389	0.00858	1_12	0.112	0.0579	2_22	0.00381	0.612	1_22	-0.0182	0.183	2_12	-0.048	0.134	1_11	-0.749	0.00429
11	Hapmap34566-BES11_Contig184_366	rs43706832	14	UA-IFASA-7599	rs41628883	16:1	1.01e-11	AD	0.77	6.26	5.16e-10	2_11	0.295	0.0122	1_12	0.0742	0.0885	2_22	0.00777	0.5	1_22	-0.0144	0.251	2_12	-0.0484	0.144	1_11	-0.978	0.00432
12	BTB-00109935	rs43316439	22	ARS-BFGL-NGS-10971	rs110741147	16:1	2.19e-18	AD	-0.798	6.23	6.17e-10	1_22	0.56	0.00501	2_12	0.0736	0.0855	1_11	0.00651	0.456	2_11	-0.01	0.317	1_12	-0.0472	0.134	2_22	-0.779	0.00358
1	Hapmap51183-BTA-19351	rs41625585	4	BTA-70272-no-rs	rs41650644	16:1	8.68e-17	AD	0.691	6.23	6.18e-10	2_11	0.311	0.0119	1_12	0.0854	0.0576	2_22	0.00376	0.624	1_22	-0.0134	0.116	2_12	-0.0316	0.186	1_11	-0.82	0.00468
8	Hapmap47452-BTA-97231	rs41616219	22	ARS-BFGL-NGS-10971	rs110741147	16:1	1.27e-15	AD	-0.788	6.21	6.8e-10	1_22	0.509	0.00559	2_12	0.0728	0.106	1_11	0.00462	0.361	2_11	-0.00561	0.41	1_12	-0.0494	0.115	2_22	-0.812	0.00349
14	Hapmap27091-BTC-048823	rs42213176	25	ARS-BFGL-NGS-60044	rs110803484	16:1	5.65e-12	AD	-0.573	6.21	6.81e-10	1_22	0.25	0.0139	2_12	0.0654	0.0936	1_11	0.00619	0.491	2_11	-0.0147	0.207	1_12	-0.0345	0.188	2_22	-0.675	0.00534
2	ARS-BFGL-NGS-45446	rs42238109	16	BTB-00650223	rs41814565	16:1	2.47e-11	AD	0.548	6.21	6.87e-10	2_22	0.286	0.0114	1_12	0.0654	0.0979	2_11	0.00695	0.477	1_11	-0.0128	0.246	2_12	-0.0398	0.163	1_22	-0.581	0.00568
3	ARS-BFGL-NGS-40236	rs110656807	20	ARS-BFGL-BAC-31757	rs110161188	16:1	1.68e-09	AD	-0.756	6.21	6.96e-10	1_11	0.271	0.0123	2_12	0.0957	0.0586	1_22	0.00473	0.599	2_22	-0.0155	0.159	1_12	-0.0421	0.167	2_11	-0.945	0.00386
8	BTB-00488829	rs43694530	22	Hapmap43051-BTA-79151	rs41661284	16:1	1.21e-11	AD	-0.778	6.19	7.78e-10	1_22	0.349	0.00857	2_12	0.15	0.0379	1_11	0.00464	0.648	2_11	-0.0191	0.16	1_12	-0.0428	0.141	2_22	-0.797	0.00357
11	BTA-112435-no-rs	rs110883092	22	ARS-BFGL-NGS-10971	rs110741147	16:1	1.88e-15	AD	-0.669	6.19	7.82e-10	1_22	0.589	0.0043	2_12	0.0352	0.0996	1_11	0.0058	0.457	2_11	-0.00858	0.314	1_12	-0.0379	0.12	2_22	-0.588	0.0043
2	BTB-00081257	rs43294605	8	Hapmap43119-BTA-07287	rs29026953	16:1	4.56e-09	AD	0.538	6.17	8.81e-10	2_22	0.194	0.0211	1_12	0.091	0.0831	2_11	0.00736	0.492	1_11	-0.0156	0.243	2_12	-0.0481	0.154	1_22	-0.58	0.00704
1	ARS-BFGL-NGS-27741	rs41635984	16	Hapmap45799-BTA-38599	rs41635558	16:1	1.78e-09	AD	-0.506	6.17	9.27e-10	1_22	0.184	0.0265	2_12	0.126	0.079	1_11	0.0106	0.485	2_11	-0.0273	0.189	1_12	-0.0475	0.21	2_22	-0.443	0.0108
12	Hapmap34950-BES7_Contig406_1227	rs43706910	22	ARS-BFGL-NGS-10971	rs110741147	16:1	8.09e-16	AD	0.626	6.16	9.32e-10	2_22	0.526	0.0046	1_12	0.0753	0.086	2_11	0.00357	0.399	1_11	-0.00237	0.372	2_12	-0.0414	0.133	1_22	-0.487	0.0046
4	Hapmap60804-rs29027881	rs29027881	19	BTB-00743148	rs41905232	16:1	6.89e-16	AD	-0.813	6.15	1.02e-09	1_11	0.162	0.0213	2_12	0.149	0.0401	1_22	0.0052	0.644	2_22	-0.0335	0.0941	1_12	-0.0341	0.197	2_11	-1.06	0.00355
21	Hapmap51688-BTA-115008	rs41574412	22	ARS-BFGL-NGS-10971	rs110741147	16:1	9.12e-10	AD	-0.559	6.14	1.1e-09	1_22	0.444	0.00489	2_12	0.0375	0.112	1_11	0.00552	0.377	2_11	-0.00532	0.393	1_12	-0.04	0.109	2_22	-0.508	0.00419
4	Hapmap51093-BTA-93609	rs41666560	8	ARS-BFGL-NGS-27673	rs110032035	16:1	1.36e-08	AD	0.558	6.13	1.11e-09	2_11	0.328	0.0132	1_12	0.0638	0.122	2_22	0.0104	0.383	1_22	-0.0111	0.359	2_12	-0.0673	0.114	1_11	-0.505	0.00903
8	ARS-BFGL-NGS-48754	rs108973453	22	ARS-BFGL-NGS-10971	rs110741147	16:1	1.04e-09	AD	0.735	6.12	1.19e-09	2_22	0.691	0.00394	1_12	0.0357	0.142	2_11	0.000457	0.211	1_11	-0.000758	0.559	2_12	-0.0639	0.0791	1_22	-0.579	0.00465
5	ARS-BFGL-NGS-113371	rs43436041	22	ARS-BFGL-NGS-10971	rs110741147	16:1	1.69e-09	AD	-0.744	6.12	1.2e-09	1_22	0.74	0.00396	2_12	0.0423	0.132	1_11	0.00921	0.329	2_11	-0.00716	0.442	1_12	-0.0593	0.0878	2_22	-0.529	0.0054
1	ARS-BFGL-NGS-110620	rs108944043	18	ARS-BFGL-NGS-114779	rs110872116	16:1	1.29e-07	AD	-0.37	6.12	1.25e-09	1_11	0.113	0.0513	2_12	0.105	0.113	1_22	0.0159	0.373	2_22	-0.0401	0.148	1_12	-0.0403	0.293	2_11	-0.28	0.021
14	ARS-BFGL-NGS-50023	rs110314157	28	ARS-BFGL-NGS-28849	rs109308654	16:1	2.52e-09	AD	0.696	6.11	1.29e-09	2_11	0.401	0.00695	1_12	0.0482	0.09	2_22	0.00573	0.42	1_22	-0.0066	0.377	2_12	-0.042	0.103	1_11	-0.799	0.00347
6	ARS-BFGL-NGS-88344	rs109267839	22	ARS-BFGL-NGS-10971	rs110741147	16:1	2.14e-08	AD	0.681	6.11	1.32e-09	2_22	0.706	0.00353	1_12	0.0416	0.131	2_11	0.00601	0.263	1_11	-0.00307	0.507	2_12	-0.0614	0.0903	1_22	-0.441	0.00564
4	ARS-BFGL-NGS-92104	rs110218496	8	ARS-BFGL-NGS-27673	rs110032035	16:1	1.69e-08	AD	0.554	6.1	1.37e-09	2_11	0.325	0.0132	1_12	0.0631	0.122	2_22	0.0103	0.385	1_22	-0.011	0.357	2_12	-0.0667	0.114	1_11	-0.503	0.00903
4	Hapmap50895-BTA-122111	rs41624266	16	ARS-BFGL-NGS-5945	rs109972408	16:1	4.89e-11	DA	0.891	7.22	1.02e-12	22_2	0.717	0.00513	12_1	0.0627	0.108	11_2	0.0108	0.294	11_1	-0.00529	0.518	12_2	-0.102	0.0704	22_1	-0.719	0.00513
4	BTA-70272-no-rs	rs41650644	8	ARS-BFGL-NGS-27673	rs110032035	16:1	4.5e-15	DA	0.935	7.04	3.11e-12	11_2	0.312	0.0129	12_1	0.176	0.0386	22_2	0.00522	0.64	22_1	-0.0345	0.0979	12_2	-0.0366	0.207	11_1	-1.09	0.00357
18	ARS-BFGL-BAC-33133	rs110392669	29	ARS-BFGL-NGS-109317	rs109914995	16:1	5.96e-16	DA	-0.766	6.79	1.79e-11	12_2	0.293	0.0396	11_1	0.0893	0.056	22_1	0.0106	0.463	12_1	-0.0273	0.366	22_2	-0.076	0.0691	11_2	-0.717	0.00639
8	Hapmap43119-BTA-07287	rs29026953	22	ARS-BFGL-NGS-10971	rs110741147	16:1	1.84e-16	DA	-0.814	6.76	1.96e-11	12_2	0.23	0.0299	22_1	0.151	0.0246	11_1	0.00605	0.65	12_1	-0.037	0.206	11_2	-0.042	0.0847	22_2	-0.894	0.00422
3	ARS-BFGL-NGS-12447	rs109099114	19	ARS-BFGL-NGS-42405	rs110910735	16:1	1.9e-14	DA	-0.852	6.64	4.42e-11	11_1	0.266	0.016	12_2	0.164	0.0628	22_1	0.00849	0.513	22_2	-0.0268	0.18	12_1	-0.039	0.224	11_2	-0.997	0.00409
3	ARS-BFGL-NGS-12447	rs109099114	18	ARS-BFGL-BAC-33133	rs110392669	16:1	2.31e-13	DA	0.893	6.62	5.15e-11	11_2	0.259	0.0157	12_1	0.11	0.0727	22_2	0.00662	0.516	22_1	-0.0195	0.182	12_2	-0.0339	0.21	11_1	-1.21	0.00356
1	ARS-BFGL-BAC-6737	rs110886899	11	BTB-01060112	rs42214181	16:1	5.44e-11	DA	0.721	6.61	5.61e-11	11_2	0.28	0.0125	12_1	0.0861	0.0791	22_2	0.0077	0.493	22_1	-0.0148	0.231	12_2	-0.0398	0.181	11_1	-0.889	0.00392
4	Hapmap28815-BTA-155553	rs81169737	7	ARS-BFGL-NGS-100448	rs110945357	16:1	3.94e-10	DA	-0.921	6.61	5.74e-11	12_2	0.247	0.0427	22_1	0.207	0.0245	11_1	0.00907	0.547	12_1	-0.037	0.276	11_2	-0.0488	0.105	22_2	-1.01	0.00474
12	ARS-BFGL-NGS-43211	rs110382564	22	ARS-BFGL-NGS-66274	rs109153442	16:1	1.33e-10	DA	0.676	6.53	9.44e-11	12_1	0.268	0.0368	11_2	0.0859	0.0457	22_2	0.0107	0.501	12_2	-0.0282	0.328	22_1	-0.0675	0.0825	11_1	-0.594	0.00602
9	BTB-02093517	rs43193272	17	Hapmap38834-BTA-40794	rs41584520	16:1	3.35e-11	DA	0.774	6.5	1.14e-10	12_1	0.156	0.0521	22_2	0.108	0.0318	11_2	0.00709	0.547	11_1	-0.0276	0.132	12_2	-0.0318	0.234	22_1	-1.03	0.00362
16	Hapmap45799-BTA-38599	rs41635558	26	ARS-BFGL-NGS-15914	rs110529399	16:1	5.23e-14	DA	-0.684	6.45	1.57e-10	22_1	0.171	0.0275	12_2	0.161	0.0584	11_1	0.00891	0.553	11_2	-0.0381	0.126	12_1	-0.0431	0.228	22_2	-0.742	0.00657
22	ARS-BFGL-NGS-10971	rs110741147	24	ARS-BFGL-NGS-113760	rs110203922	16:1	4.41e-15	DA	0.887	6.41	2.02e-10	22_2	0.572	0.00585	12_1	0.0779	0.0822	11_2	0.00583	0.481	11_1	-0.00981	0.287	12_2	-0.0443	0.141	22_1	-0.943	0.00351
1	Hapmap51183-BTA-19351	rs41625585	4	BTA-70272-no-rs	rs41650644	16:1	8.68e-17	DA	0.584	6.4	2.1e-10	11_2	0.197	0.0238	12_1	0.114	0.0526	22_2	0.00443	0.595	12_2	-0.0265	0.243	22_1	-0.0314	0.0785	11_1	-0.655	0.0072
4	BTA-70272-no-rs	rs41650644	12	ARS-BFGL-NGS-84339	rs110006441	16:1	2.25e-15	DA	0.754	6.39	2.23e-10	11_2	0.296	0.0122	12_1	0.148	0.0505	22_2	0.00643	0.582	22_1	-0.0237	0.157	12_2	-0.0396	0.194	11_1	-0.805	0.0043
22	ARS-BFGL-NGS-10971	rs110741147	23	ARS-BFGL-NGS-72163	rs109640624	16:1	1.82e-15	DA	-0.641	6.37	2.52e-10	22_1	0.552	0.00454	12_2	0.0366	0.113	11_1	0.00644	0.4	11_2	-0.0075	0.37	12_1	-0.0423	0.108	22_2	-0.558	0.00454
3	BTA-92147-no-rs	rs41671277	19	ARS-BFGL-NGS-42405	rs110910735	16:1	6.18e-15	DA	-0.775	6.35	2.93e-10	22_1	0.252	0.0162	12_2	0.156	0.063	11_1	0.00827	0.512	11_2	-0.0257	0.182	12_1	-0.038	0.223	22_2	-0.877	0.00442
13	Hapmap41414-BTA-107108	rs41615974	17	ARS-BFGL-NGS-116162	rs110834172	16:1	3.19e-12	DA	0.672	6.35	2.96e-10	22_2	0.423	0.00668	12_1	0.0495	0.112	11_2	0.00735	0.376	11_1	-0.00679	0.411	12_2	-0.0615	0.0907	22_1	-0.685	0.00387
7	UA-IFASA-7511	rs41656569	29	ARS-BFGL-NGS-56314	rs109781094	16:1	1.33e-13	DA	0.591	6.33	3.29e-10	11_2	0.43	0.00594	12_1	0.0518	0.0762	22_2	0.00416	0.399	22_1	-0.00466	0.42	12_2	-0.0418	0.0944	11_1	-0.556	0.00455
7	UA-IFASA-7511	rs41656569	8	BTB-01509839	rs42628227	16:1	7.74e-12	DA	-0.542	6.32	3.41e-10	11_1	0.415	0.00563	12_2	0.0495	0.0803	22_1	0.00158	0.525	22_2	-0.00352	0.294	12_1	-0.0453	0.0901	11_2	-0.474	0.00493
19	ARS-BFGL-NGS-109169	rs110752559	24	Hapmap33874-BES10_Contig434_1045	rs43710045	16:1	4.58e-10	DA	0.76	6.3	3.98e-10	22_2	0.299	0.0109	12_1	0.113	0.047	11_2	0.00426	0.624	11_1	-0.0152	0.185	12_2	-0.0412	0.13	22_1	-0.893	0.00362
2	ARS-BFGL-BAC-30745	rs109986271	12	ARS-BFGL-NGS-29810	rs109860552	16:1	6.14e-09	DA	0.61	6.29	4.25e-10	12_1	0.174	0.0492	22_2	0.172	0.0246	11_2	0.00786	0.578	11_1	-0.0293	0.154	12_2	-0.0468	0.187	22_1	-0.57	0.00724
18	ARS-BFGL-NGS-30750	rs110337107	19	Hapmap54297-rs29013561	rs29013561	16:1	7.55e-10	DA	0.82	6.28	4.39e-10	11_2	0.267	0.0138	12_1	0.144	0.0629	22_2	0.00984	0.509	22_1	-0.0197	0.237	12_2	-0.0477	0.173	11_1	-0.959	0.00391
3	BTA-92147-no-rs	rs41671277	18	ARS-BFGL-BAC-33133	rs110392669	16:1	1.13e-13	DA	0.753	6.26	4.98e-10	22_2	0.23	0.0169	12_1	0.109	0.0723	11_2	0.00653	0.514	11_1	-0.0191	0.182	12_2	-0.0331	0.211	22_1	-0.967	0.00423
22	ARS-BFGL-NGS-10971	rs110741147	25	ARS-BFGL-NGS-114938	rs42068792	16:1	2.68e-10	DA	0.695	6.25	5.43e-10	22_2	0.642	0.0043	12_1	0.0383	0.133	11_2	0.00852	0.315	11_1	-0.0059	0.455	12_2	-0.0578	0.0878	22_1	-0.541	0.00502
3	ARS-BFGL-NGS-36015	rs109761840	7	ARS-BFGL-NGS-106506	rs110440837	16:1	1.71e-08	DA	-0.75	6.27	5.59e-10	22_1	0.254	0.0217	12_2	0.183	0.0571	11_1	0.00853	0.571	11_2	-0.0297	0.163	12_1	-0.0588	0.18	22_2	-0.725	0.00761
1	BTB-01135743	rs42295216	29	Hapmap45664-BTA-105618	rs41616426	16:1	2.44e-11	DA	-0.663	6.25	5.6e-10	11_1	0.341	0.00845	12_2	0.104	0.0514	22_1	0.00294	0.611	22_2	-0.00792	0.178	12_1	-0.0352	0.146	11_2	-0.697	0.00423
4	BTA-70272-no-rs	rs41650644	19	BTB-00743148	rs41905232	16:1	2.81e-15	DA	0.826	6.23	6.04e-10	11_2	0.273	0.0131	12_1	0.153	0.0403	22_2	0.00567	0.636	22_1	-0.0346	0.101	12_2	-0.0361	0.205	11_1	-0.961	0.00363
4	BTA-70272-no-rs	rs41650644	23	Hapmap29998-BTA-141647	rs110780459	16:1	1.03e-15	DA	0.69	6.23	6.26e-10	11_2	0.283	0.0122	12_1	0.139	0.0582	22_2	0.00761	0.544	22_1	-0.0215	0.194	12_2	-0.0429	0.186	11_1	-0.702	0.00479
9	ARS-BFGL-NGS-65224	rs109582330	12	Hapmap47565-BTA-31771	rs108982853	16:1	4.62e-09	DA	-0.747	6.19	7.86e-10	22_1	0.296	0.012	12_2	0.136	0.0465	11_1	0.00462	0.622	11_2	-0.0246	0.128	12_1	-0.0339	0.187	22_2	-0.829	0.00423
13	Hapmap27251-BTA-32688	rs41602123	22	ARS-BFGL-NGS-10971	rs110741147	16:1	1.95e-15	DA	-0.678	6.19	8.12e-10	11_1	0.16	0.024	12_2	0.143	0.0413	22_1	0.00696	0.594	12_1	-0.0323	0.264	22_2	-0.0463	0.0724	11_2	-0.794	0.00494
3	BTA-68141-no-rs	rs43708640	16	ARS-BFGL-NGS-13601	rs110198065	16:1	3.98e-10	DA	-0.621	6.17	8.95e-10	11_1	0.385	0.00924	12_2	0.0841	0.0887	22_1	0.00749	0.48	22_2	-0.0145	0.244	12_1	-0.0419	0.172	11_2	-0.583	0.00628
7	BTB-00322284	rs43530793	29	ARS-BFGL-NGS-113797	rs42188540	16:1	1.19e-08	DA	-0.437	6.17	9.1e-10	22_1	0.139	0.0374	12_2	0.118	0.0848	11_1	0.0101	0.46	11_2	-0.0341	0.134	12_1	-0.0346	0.27	22_2	-0.386	0.0137
1	ARS-BFGL-NGS-63622	rs108986746	8	BTB-01757448	rs42871524	16:1	2.05e-08	DA	-0.834	6.16	9.6e-10	11_1	0.667	0.00375	12_2	0.0893	0.0544	22_1	0.00629	0.531	22_2	-0.00926	0.331	12_1	-0.0731	0.0762	11_2	-0.66	0.00375
1	ARS-BFGL-NGS-63622	rs108986746	13	ARS-BFGL-BAC-12549	rs41692018	16:1	1.54e-08	DA	0.819	6.15	1.02e-09	11_2	0.669	0.0035	12_1	0.102	0.0563	22_2	0.00486	0.441	22_1	-0.00571	0.424	12_2	-0.0708	0.0724	11_1	-0.614	0.0035
22	ARS-BFGL-NGS-10971	rs110741147	26	ARS-BFGL-NGS-100092	rs42313006	16:1	7.26e-17	DA	-0.782	6.15	1.03e-09	22_1	0.534	0.00562	12_2	0.0324	0.135	11_1	0.00791	0.337	11_2	-0.00639	0.433	12_1	-0.0516	0.0861	22_2	-0.849	0.00351
4	BTA-70272-no-rs	rs41650644	13	ARS-BFGL-NGS-99512	rs42782844	16:1	4.04e-12	DA	0.567	6.15	1.04e-09	11_2	0.37	0.00975	12_1	0.0568	0.116	22_2	0.00835	0.397	22_1	-0.00973	0.341	12_2	-0.0505	0.13	11_1	-0.532	0.00686
7	BTB-00322284	rs43530793	29	ARS-BFGL-NGS-118251	rs42190003	16:1	1.94e-08	DA	0.438	6.14	1.05e-09	22_2	0.131	0.0387	12_1	0.125	0.08	11_2	0.01	0.465	12_2	-0.0345	0.273	11_1	-0.0353	0.13	22_1	-0.382	0.0136
8	BTA-83016-no-rs	rs41655982	16	ARS-BFGL-NGS-119222	rs111027013	16:1	4.32e-12	DA	-0.821	6.16	1.06e-09	11_1	0.129	0.0404	12_2	0.118	0.0861	22_1	0.0136	0.436	12_1	-0.0396	0.288	22_2	-0.0428	0.146	11_2	-1.14	0.00394
3	ARS-BFGL-NGS-12447	rs109099114	10	Hapmap35793-SCAFFOLD311748_23298	rs29016789	16:1	2.02e-15	DA	-0.717	6.14	1.16e-09	11_1	0.258	0.0159	12_2	0.123	0.0589	22_1	0.00677	0.57	22_2	-0.0287	0.125	12_1	-0.0361	0.225	11_2	-0.822	0.00502
3	BTA-111984-no-rs	rs41607070	13	ARS-BFGL-NGS-92938	rs110444720	16:1	6.79e-10	DA	-0.567	6.11	1.31e-09	11_1	0.492	0.00398	12_2	0.0465	0.084	22_1	0.0039	0.469	22_2	-0.00713	0.355	12_1	-0.0375	0.084	11_2	-0.463	0.00398
1	ARS-BFGL-NGS-63622	rs108986746	28	ARS-BFGL-NGS-112517	rs110406582	16:1	1.46e-08	DA	0.82	6.1	1.34e-09	11_2	0.663	0.0035	12_1	0.0631	0.0685	22_2	0.00607	0.435	22_1	-0.00597	0.429	12_2	-0.0766	0.0601	11_1	-0.684	0.0035
1	ARS-BFGL-NGS-63622	rs108986746	8	BTA-87200-no-rs	rs41659319	16:1	1.84e-08	DA	0.823	6.1	1.38e-09	11_2	0.671	0.00354	12_1	0.0913	0.0488	22_2	0.00531	0.565	22_1	-0.00952	0.299	12_2	-0.065	0.08	11_1	-0.646	0.00354
4	BTA-70272-no-rs	rs41650644	10	UA-IFASA-7130	rs110524583	16:1	7.34e-11	DA	0.725	6.1	1.38e-09	11_2	0.325	0.0118	12_1	0.0879	0.0836	22_2	0.00736	0.483	22_1	-0.0141	0.256	12_2	-0.0441	0.161	11_1	-0.839	0.00466
9	BTB-00392873	rs43597314	11	ARS-BFGL-NGS-117711	rs110475592	16:1	3.3e-10	DA	0.682	6.1	1.4e-09	11_2	0.441	0.00576	12_1	0.0614	0.0803	22_2	0.00509	0.476	22_1	-0.00767	0.312	12_2	-0.0406	0.122	11_1	-0.706	0.0036
1	ARS-BFGL-NGS-63622	rs108986746	6	Hapmap27308-BTC-043338	rs110145950	16:1	1.51e-09	DA	0.616	6.09	1.41e-09	11_2	0.502	0.0035	12_1	0.0564	0.0615	22_2	0.00422	0.457	22_1	-0.00452	0.408	12_2	-0.0532	0.0671	11_1	-0.502	0.0035
1	Hapmap51183-BTA-19351	rs41625585	19	BTB-00743148	rs41905232	16:1	9.67e-18	DA	0.78	6.1	1.41e-09	12_1	0.161	0.0436	11_2	0.125	0.0279	22_2	0.00586	0.579	12_2	-0.0275	0.249	22_1	-0.035	0.0969	11_1	-1.02	0.00357
10	BTA-73359-no-rs	rs41656694	19	ARS-BFGL-BAC-33086	rs110578116	16:1	4.76e-11	DD	1.78	7.01	2.14e-11	22_22	0.913	0.0113	11_22	0.767	0.0113	12_12	0.212	0.165	11_11	0.0513	0.15	22_11	0.0482	0.135	12_11	-0.0457	0.335	11_12	-0.171	0.0902	22_12	-0.176	0.0902	12_22	-1.85	0.0113
7	ARS-BFGL-NGS-105324	rs110366340	10	BTA-73359-no-rs	rs41656694	16:1	6.79e-13	DD	1.63	6.83	5.93e-11	22_22	1.39	0.00741	22_11	0.348	0.0185	12_12	0.179	0.178	11_22	0.0597	0.174	11_11	0.0534	0.144	11_12	-0.0578	0.311	12_11	-0.157	0.0852	12_22	-0.341	0.0667	22_12	-1.41	0.0148
11	ARS-BFGL-NGS-44565	rs110341298	15	Hapmap55838-rs29012459	rs29012459	16:1	1.78e-08	DD	0.598	6.42	1.81e-10	22_11	0.527	0.00795	11_11	0.125	0.0369	12_12	0.101	0.171	22_22	0.0951	0.0484	11_22	0.0166	0.235	12_22	-0.0359	0.237	11_12	-0.0414	0.197	22_12	-0.254	0.0347	12_11	-0.282	0.0311
6	Hapmap26261-BTC-034133	rs110909199	11	ARS-BFGL-NGS-25833	rs109165815	16:1	8.93e-11	DD	-0.753	6.35	3.21e-10	12_22	0.226	0.0362	22_12	0.208	0.03	12_11	0.0466	0.139	11_12	0.026	0.282	11_11	-0.0123	0.297	11_22	-0.0555	0.068	22_11	-0.109	0.0291	12_12	-0.112	0.117	22_22	-1.38	0.00353
14	ARS-BFGL-NGS-18046	rs109248528	17	ARS-BFGL-NGS-7546	rs110466126	16:1	7.05e-10	DD	0.484	6.24	5.65e-10	11_11	0.346	0.0148	22_11	0.179	0.0261	12_12	0.0971	0.21	11_22	0.0568	0.0791	22_22	0.0365	0.173	12_22	-0.04	0.247	22_12	-0.082	0.129	11_12	-0.122	0.077	12_11	-0.22	0.0438
8	Hapmap28951-BTA-145715	rs109806446	21	BTB-01870476	rs42977593	16:1	5.4e-09	DD	-1.53	6.48	5.81e-10	12_11	0.507	0.0429	22_12	0.229	0.112	12_22	0.129	0.163	11_12	0.047	0.232	11_22	-0.0231	0.073	22_22	-0.14	0.0815	12_12	-0.154	0.249	11_11	-0.315	0.0429	22_11	-3.21	0.00429
16	Hapmap45799-BTA-38599	rs41635558	28	BTB-00995659	rs42159466	16:1	1.38e-08	DD	-0.656	6.21	6.75e-10	22_12	0.336	0.0209	12_22	0.105	0.0754	12_11	0.0907	0.0754	11_12	0.0222	0.343	11_11	-0.0189	0.153	11_22	-0.023	0.178	12_12	-0.099	0.139	22_11	-0.327	0.0112	22_22	-0.752	0.00488
7	BTB-01907592	rs43016282	22	Hapmap43881-BTA-54837	rs41585952	16:1	3.3e-14	DD	-1.11	6.27	7.41e-10	22_12	0.531	0.0215	12_11	0.165	0.0394	12_22	0.0628	0.136	11_12	0.0333	0.331	11_22	-0.0103	0.249	11_11	-0.0805	0.068	22_22	-0.148	0.0376	12_12	-0.167	0.114	22_11	-1.94	0.00358
6	BTB-01452287	rs42579641	26	ARS-BFGL-NGS-15914	rs110529399	16:1	1.14e-10	DD	1.25	6.2	8.31e-10	22_22	0.251	0.0111	12_12	0.193	0.0466	22_11	0.0687	0.0314	11_22	0.0551	0.0253	11_11	0.00418	0.564	11_12	-0.0113	0.218	12_11	-0.0521	0.0892	22_12	-0.305	0.0101	12_22	-1.55	0.00405
13	Hapmap27251-BTA-32688	rs41602123	17	Hapmap26742-BTA-156593	rs110470829	16:1	1.48e-11	DD	-0.71	6.1	1.39e-09	11_12	0.392	0.0163	12_22	0.115	0.0517	12_11	0.0546	0.103	22_12	0.0172	0.341	22_11	-0.0124	0.226	22_22	-0.0318	0.097	12_12	-0.0734	0.152	11_11	-0.265	0.00992	11_22	-1.08	0.00354
2	ARS-BFGL-NGS-10872	rs110581784	9	ARS-BFGL-NGS-105758	rs109242304	17:0	1.66e-22	AA	0.32	10.2	1.21e-23	1_1	0.0773	0.169	2_2	0.0353	0.286	2_1	-0.0252	0.486	1_2	-0.182	0.0598
2	Hapmap35020-BES8_Contig415_403	rs43704000	24	ARS-BFGL-NGS-42988	rs110962512	17:0	1.57e-12	AA	0.38	10.2	7.86e-21	2_2	0.216	0.0531	1_1	0.0207	0.387	1_2	-0.0187	0.476	2_1	-0.125	0.0843
4	Hapmap25108-BTA-18447	rs41596243	28	ARS-BFGL-NGS-36659	rs109788081	17:0	3.11e-17	AA	0.267	9.04	4.87e-19	2_2	0.143	0.0628	1_1	0.0185	0.508	1_2	-0.03	0.308	2_1	-0.075	0.122
2	ARS-BFGL-NGS-32446	rs109290807	24	Hapmap32162-BTA-57721	rs81110128	17:0	8.27e-16	AA	0.286	8.92	1.41e-18	1_1	0.0624	0.118	2_2	0.0552	0.141	2_1	-0.00822	0.681	1_2	-0.16	0.0597
2	ARS-BFGL-NGS-10872	rs110581784	3	BTA-79026-no-rs	rs41593228	17:0	5.38e-16	AA	0.287	8.9	1.61e-18	1_1	0.151	0.0623	2_2	0.0123	0.652	1_2	-0.0563	0.167	2_1	-0.0675	0.119
5	BTB-00745028	rs41903591	26	ARS-BFGL-NGS-39607	rs109611741	17:0	1.42e-19	AA	-0.334	8.92	2.7e-18	2_1	0.185	0.0469	1_2	0.0159	0.545	1_1	-0.0267	0.327	2_2	-0.106	0.0813
7	BTB-00327936	rs43529710	28	Hapmap54895-rs29024828	rs29024828	17:0	2.44e-16	AA	0.337	8.85	2.84e-18	1_1	0.201	0.0354	2_2	0.0117	0.704	1_2	-0.0472	0.16	2_1	-0.077	0.101
9	Hapmap44040-BTA-22987	rs41626568	13	ARS-BFGL-NGS-103645	rs109651122	17:0	7.62e-17	AA	0.284	8.84	2.85e-18	2_2	0.159	0.0477	1_1	0.017	0.506	2_1	-0.0237	0.354	1_2	-0.0846	0.0923
19	UA-IFASA-7520	rs41641951	27	ARS-BFGL-NGS-110790	rs110175723	17:0	3.47e-15	AA	0.292	8.69	1.01e-17	1_1	0.164	0.0544	2_2	0.00911	0.691	2_1	-0.0593	0.13	1_2	-0.0601	0.125
18	ARS-BFGL-NGS-100633	rs109212036	24	ARS-BFGL-NGS-42988	rs110962512	17:0	2.24e-15	AA	-0.324	9.2	1.35e-17	1_2	0.194	0.0598	2_1	0.0199	0.361	2_2	-0.0182	0.469	1_1	-0.0927	0.111
7	BTA-116531-no-rs	rs41616568	10	Hapmap47459-BTA-98716	rs41666406	17:0	9.8e-08	AA	-0.578	9.9	1.94e-17	1_2	0.292	0.0622	2_1	0.0359	0.544	2_2	-0.065	0.293	1_1	-0.185	0.101
19	Hapmap42484-BTA-25113	rs41627105	24	ARS-BFGL-NGS-42988	rs110962512	17:0	1.51e-14	AA	-0.345	9.14	2e-17	1_2	0.133	0.0583	2_1	0.0195	0.426	2_2	-0.0173	0.47	1_1	-0.175	0.0455
2	Hapmap33661-BTA-133759	rs109209166	9	BTB-00124963	rs43339676	17:0	2.97e-14	AA	0.287	8.61	2.18e-17	2_2	0.161	0.0589	1_1	0.0133	0.625	1_2	-0.0556	0.168	2_1	-0.057	0.149
9	Hapmap42142-BTA-22984	rs41607876	13	UA-IFASA-7733	rs41584333	17:0	4.63e-16	AA	0.29	8.59	2.31e-17	1_1	0.187	0.0377	2_2	0.0114	0.631	1_2	-0.0347	0.205	2_1	-0.0563	0.126
9	ARS-BFGL-NGS-105758	rs109242304	21	ARS-BFGL-NGS-54399	rs110435250	17:0	4.36e-11	AA	0.35	8.51	5.88e-17	2_2	0.0979	0.0767	1_1	0.0223	0.627	2_1	-0.0426	0.236	1_2	-0.187	0.0612
8	Hapmap51322-BTA-82932	rs41591796	10	Hapmap47459-BTA-98716	rs41666406	17:0	2.14e-10	AA	0.495	9.71	6.05e-17	2_2	0.26	0.0688	1_1	0.0341	0.52	1_2	-0.0632	0.282	2_1	-0.138	0.129
1	ARS-BFGL-NGS-69011	rs110104051	24	ARS-BFGL-NGS-42988	rs110962512	17:0	9.28e-14	AA	0.304	8.95	7.49e-17	2_2	0.143	0.066	1_1	0.0211	0.396	1_2	-0.0189	0.462	2_1	-0.12	0.0755
2	ARS-BFGL-NGS-32446	rs109290807	24	BTB-00884727	rs42048016	17:0	3.91e-14	AA	-0.274	8.43	8.29e-17	1_2	0.059	0.121	2_1	0.0537	0.13	2_2	-0.00755	0.691	1_1	-0.154	0.058
4	BTB-00178712	rs43384459	28	ARS-BFGL-NGS-36659	rs109788081	17:0	1.84e-14	AA	0.234	8.37	1.34e-16	2_2	0.125	0.0683	1_1	0.0177	0.494	1_2	-0.0284	0.301	2_1	-0.0636	0.137
1	ARS-BFGL-BAC-4401	rs109169283	20	BTB-00790451	rs41950387	17:0	4.29e-17	AA	-0.368	8.47	1.77e-16	2_1	0.228	0.0394	1_2	0.0146	0.657	2_2	-0.0531	0.173	1_1	-0.0722	0.13
2	ARS-BFGL-NGS-32446	rs109290807	24	ARS-BFGL-NGS-111968	rs109043937	17:0	1.88e-13	AA	0.251	8.34	1.78e-16	1_1	0.0653	0.117	2_2	0.0382	0.189	2_1	-0.0101	0.633	1_2	-0.137	0.0616
9	Hapmap42142-BTA-22984	rs41607876	13	ARS-BFGL-NGS-103645	rs109651122	17:0	5.03e-15	AA	-0.307	8.34	1.8e-16	1_2	0.209	0.0294	2_1	0.0104	0.647	1_1	-0.0311	0.213	2_2	-0.0566	0.111
2	Hapmap33661-BTA-133759	rs109209166	9	ARS-BFGL-NGS-89800	rs109340058	17:0	5.94e-12	AA	-0.309	8.34	1.92e-16	2_1	0.192	0.0405	1_2	0.0107	0.671	2_2	-0.044	0.166	1_1	-0.0625	0.123
16	Hapmap32835-BTA-149226	rs43155470	21	BTB-00818059	rs41984578	17:0	4.5e-14	AA	-0.319	8.33	1.92e-16	2_1	0.102	0.0591	1_2	0.0243	0.246	2_2	-0.00854	0.661	1_1	-0.184	0.0343
4	BTB-00178810	rs43385757	28	ARS-BFGL-NGS-36659	rs109788081	17:0	2.19e-14	AA	-0.234	8.33	1.94e-16	1_2	0.127	0.0638	2_1	0.0168	0.499	2_2	-0.0267	0.306	1_1	-0.0637	0.131
16	ARS-BFGL-BAC-35294	rs110347777	21	BTB-00818059	rs41984578	17:0	1.05e-13	AA	0.313	8.27	3.02e-16	1_1	0.104	0.0572	2_2	0.0237	0.252	1_2	-0.00841	0.655	2_1	-0.177	0.0361
10	Hapmap32896-BTA-59412	rs41602305	24	ARS-BFGL-NGS-42988	rs110962512	17:0	5.49e-10	AA	0.34	8.72	3.68e-16	2_2	0.196	0.0431	1_1	0.0169	0.403	1_2	-0.0153	0.483	2_1	-0.112	0.0705
10	Hapmap47459-BTA-98716	rs41666406	29	ARS-BFGL-NGS-101626	rs110437150	17:0	2.45e-11	AA	-0.54	9.38	3.91e-16	2_1	0.292	0.06	1_2	0.0325	0.537	2_2	-0.0604	0.29	1_1	-0.155	0.113
8	BTA-80941-no-rs	rs41659560	10	ARS-BFGL-NGS-21248	rs109191831	17:0	3.19e-15	AA	-0.314	8.21	5.4e-16	1_2	0.0851	0.0747	2_1	0.026	0.227	1_1	-0.00919	0.667	2_2	-0.193	0.0317
16	ARS-BFGL-NGS-111432	rs109856597	24	ARS-BFGL-NGS-42988	rs110962512	17:0	5.19e-08	AA	-0.335	8.65	5.72e-16	1_2	0.153	0.055	2_1	0.0184	0.415	2_2	-0.0165	0.473	1_1	-0.147	0.0563
9	Hapmap44040-BTA-22987	rs41626568	13	UA-IFASA-9311	rs41566165	17:0	7.82e-16	AA	-0.253	8.18	6.51e-16	2_1	0.145	0.045	1_2	0.0157	0.502	2_2	-0.0212	0.357	1_1	-0.0712	0.0962
10	Hapmap47459-BTA-98716	rs41666406	23	ARS-BFGL-NGS-53331	rs109210569	17:0	4.27e-08	AA	0.516	9.24	7.88e-16	2_2	0.29	0.066	1_1	0.0341	0.503	2_1	-0.062	0.29	1_2	-0.13	0.141
9	Hapmap42142-BTA-22984	rs41607876	13	UA-IFASA-9311	rs41566165	17:0	3.62e-15	AA	0.297	8.13	9.17e-16	1_1	0.201	0.0298	2_2	0.0102	0.645	1_2	-0.0301	0.213	2_1	-0.0548	0.112
4	ARS-BFGL-NGS-4920	rs109588083	27	BTA-115188-no-rs	rs81110812	17:0	1.54e-14	AA	-0.276	8.13	9.56e-16	2_1	0.182	0.0392	1_2	0.012	0.603	2_2	-0.0332	0.194	1_1	-0.0488	0.163
25	ARS-BFGL-NGS-20585	rs110296270	27	ARS-BFGL-NGS-110790	rs110175723	17:0	9.11e-14	AA	0.251	8.12	1.01e-15	1_1	0.148	0.0519	2_2	0.0101	0.639	1_2	-0.0398	0.177	2_1	-0.0534	0.132
6	ARS-BFGL-NGS-69156	rs110460644	26	ARS-BFGL-NGS-41148	rs42478675	17:0	1.26e-13	AA	0.278	8.12	1.06e-15	1_1	0.0629	0.105	2_2	0.0424	0.168	1_2	-0.00684	0.671	2_1	-0.166	0.0553
4	Hapmap41481-BTA-20794	rs41624164	24	ARS-BFGL-NGS-42988	rs110962512	17:0	3.84e-10	AA	0.321	8.56	1.07e-15	2_2	0.154	0.0628	1_1	0.0209	0.399	1_2	-0.0188	0.465	2_1	-0.127	0.073
1	Hapmap48293-BTA-32595	rs109028629	10	Hapmap47459-BTA-98716	rs41666406	17:0	7.7e-12	AA	0.454	9.18	1.15e-15	2_2	0.268	0.0669	1_1	0.0315	0.477	1_2	-0.058	0.284	2_1	-0.0962	0.172
5	Hapmap51479-BTA-66720	rs41587390	10	Hapmap51406-BTA-120988	rs41573822	17:0	2.06e-13	AA	-0.268	8.1	1.18e-15	1_2	0.137	0.0517	2_1	0.0137	0.541	2_2	-0.0227	0.334	1_1	-0.0941	0.0738
12	Hapmap48110-BTA-88422	rs41665075	19	ARS-BFGL-NGS-97148	rs109174122	17:0	1.2e-13	AA	0.294	8.1	1.21e-15	1_1	0.0636	0.0947	2_2	0.0325	0.186	1_2	-0.00849	0.686	2_1	-0.19	0.0329
4	BTB-01927917	rs43039087	28	ARS-BFGL-NGS-36659	rs109788081	17:0	1.38e-13	AA	-0.231	8.09	1.36e-15	1_2	0.122	0.0689	2_1	0.0183	0.493	2_2	-0.0297	0.295	1_1	-0.0607	0.143
1	BTB-01633174	rs42746341	2	Hapmap39717-BTA-112973	rs41617243	17:0	2e-13	AA	-0.271	8.07	1.52e-15	2_1	0.193	0.0313	1_2	0.00882	0.624	2_2	-0.0277	0.202	1_1	-0.0417	0.142
2	BTA-98135-no-rs	rs41593932	11	ARS-BFGL-NGS-31406	rs110671030	17:0	1.47e-12	AA	-0.317	8.07	1.52e-15	1_2	0.0384	0.446	2_1	0.00529	0.351	2_2	-0.0661	0.163	1_1	-0.207	0.0397
4	BTA-123019-no-rs	rs43709092	19	ARS-BFGL-BAC-33075	rs110832589	17:0	1.36e-12	AA	0.232	8.06	1.67e-15	2_2	0.0551	0.143	1_1	0.037	0.192	2_1	-0.012	0.605	1_2	-0.128	0.06
13	ARS-BFGL-NGS-65466	rs43715423	21	ARS-BFGL-NGS-54399	rs110435250	17:0	4.09e-12	AA	0.281	8.07	1.76e-15	2_2	0.0984	0.0864	1_1	0.0253	0.315	2_1	-0.015	0.539	1_2	-0.142	0.0589
1	BTA-44254-no-rs	rs41583682	16	ARS-BFGL-NGS-117850	rs109071774	17:0	1.67e-09	AA	-0.294	8.05	1.77e-15	1_2	0.136	0.0293	2_1	0.0119	0.423	2_2	-0.00764	0.511	1_1	-0.139	0.0368
16	BTA-22207-no-rs	rs41576746	24	ARS-BFGL-NGS-42988	rs110962512	17:0	6.28e-13	AA	0.331	8.48	1.99e-15	2_2	0.149	0.0579	1_1	0.0193	0.414	1_2	-0.0174	0.469	2_1	-0.145	0.0584
2	Hapmap33661-BTA-133759	rs109209166	9	BTB-00113934	rs43321323	17:0	8.85e-13	AA	0.258	8.03	2.18e-15	2_2	0.143	0.0624	1_1	0.0142	0.585	1_2	-0.0422	0.21	2_1	-0.0585	0.143
2	Hapmap52594-rs29026993	rs29026993	29	ARS-BFGL-NGS-20454	rs110880437	17:0	6.88e-13	AA	-0.205	8.02	2.47e-15	2_1	0.116	0.0664	1_2	0.0152	0.5	2_2	-0.0274	0.254	1_1	-0.0466	0.179
10	Hapmap47459-BTA-98716	rs41666406	27	BTA-63058-no-rs	rs41568527	17:0	4.49e-13	AA	0.424	9.03	2.52e-15	2_2	0.271	0.069	1_1	0.031	0.413	2_1	-0.0582	0.287	1_2	-0.0642	0.231
9	BTB-01249509	rs41966290	21	Hapmap53974-rs29024107	rs29024107	17:0	1.53e-13	AA	-0.254	8	2.68e-15	1_2	0.0745	0.111	2_1	0.0265	0.304	2_2	-0.0158	0.527	1_1	-0.137	0.0584
1	ARS-BFGL-NGS-101368	rs110489831	26	BTB-02094179	rs43196644	17:0	6.35e-13	AA	-0.337	7.99	2.84e-15	2_1	0.186	0.0583	1_2	0.106	0.0726	1_1	-0.0197	0.661	2_2	-0.0262	0.208
5	Hapmap55537-rs29016129	rs29016129	10	Hapmap51406-BTA-120988	rs41573822	17:0	4.7e-13	AA	-0.259	7.99	2.88e-15	1_2	0.135	0.0513	2_1	0.0133	0.538	2_2	-0.0217	0.334	1_1	-0.0891	0.0769
9	ARS-BFGL-NGS-63180	rs109214921	16	ARS-BFGL-NGS-11534	rs109802023	17:0	9.2e-13	AA	0.277	7.98	2.95e-15	1_1	0.0939	0.0726	2_2	0.0258	0.269	1_2	-0.00978	0.605	2_1	-0.147	0.0532
22	Hapmap49653-BTA-54778	rs41565704	24	ARS-BFGL-NGS-42988	rs110962512	17:0	3.11e-11	AA	0.398	8.62	3.38e-15	2_2	0.233	0.0549	1_1	0.0207	0.402	1_2	-0.0209	0.448	2_1	-0.123	0.0951
20	BTA-96045-no-rs	rs41598725	24	BTB-00884592	rs42047381	17:0	3.89e-14	AA	-0.305	7.96	3.42e-15	1_2	0.0574	0.104	2_1	0.0382	0.175	2_2	-0.00907	0.689	1_1	-0.2	0.032
3	BTA-68271-no-rs	rs109607036	10	Hapmap47459-BTA-98716	rs41666406	17:0	9.66e-12	AA	-0.472	8.98	3.56e-15	1_2	0.307	0.0555	2_1	0.0301	0.465	2_2	-0.0558	0.29	1_1	-0.0787	0.189
3	BTB-01240396	rs41701434	9	BTA-68663-no-rs	rs43710501	17:0	1.48e-13	AA	-0.226	7.96	3.63e-15	2_1	0.145	0.0539	1_2	0.0188	0.384	1_1	-0.0218	0.414	2_2	-0.0408	0.147
8	BTB-01183105	rs43734701	9	BTB-00113934	rs43321323	17:0	1.14e-13	AA	0.287	7.94	4.14e-15	2_2	0.157	0.0488	1_1	0.0109	0.649	1_2	-0.0372	0.224	2_1	-0.0819	0.0777
9	BTB-00384802	rs43590115	10	Hapmap47459-BTA-98716	rs41666406	17:0	8.23e-10	AA	0.482	8.92	4.75e-15	2_2	0.274	0.0613	1_1	0.03	0.516	1_2	-0.0556	0.289	2_1	-0.122	0.133
4	ARS-BFGL-NGS-22840	rs110168761	20	ARS-BFGL-NGS-52704	rs110361846	17:0	7.31e-13	AA	0.23	7.92	4.77e-15	2_2	0.118	0.0668	1_1	0.0146	0.523	1_2	-0.0257	0.303	2_1	-0.0722	0.107
10	Hapmap47459-BTA-98716	rs41666406	14	UA-IFASA-9447	rs41575160	17:0	4.07e-08	AA	0.54	8.91	4.86e-15	2_2	0.295	0.0638	1_1	0.0346	0.519	2_1	-0.0627	0.292	1_2	-0.148	0.125
12	ARS-BFGL-NGS-11493	rs109287963	18	Hapmap53277-rs29025667	rs29025667	17:0	1.42e-13	AA	-0.281	7.91	5.03e-15	1_2	0.152	0.04	2_1	0.0142	0.435	2_2	-0.0132	0.465	1_1	-0.102	0.0604
8	BTA-88113-no-rs	rs41663421	26	BTA-62184-no-rs	rs110336893	17:0	2.27e-13	AA	0.214	7.91	5.15e-15	1_1	0.118	0.0675	2_2	0.0142	0.512	1_2	-0.0262	0.281	2_1	-0.0564	0.139
15	ARS-BFGL-NGS-71082	rs109205385	26	ARS-BFGL-NGS-38894	rs109257502	17:0	4.24e-08	AA	0.285	7.93	5.18e-15	1_1	0.176	0.0393	2_2	0.0616	0.253	1_2	-0.0102	0.133	2_1	-0.0369	0.574
2	ARS-BFGL-NGS-73988	rs109327965	20	Hapmap40826-BTA-87264	rs41594336	17:0	2.47e-12	AA	0.249	7.91	5.23e-15	1_1	0.138	0.0481	2_2	0.012	0.491	2_1	-0.016	0.385	1_2	-0.0836	0.0761
9	ARS-BFGL-NGS-29436	rs109829294	12	Hapmap57428-rs29016058	rs29016058	17:0	4.04e-14	AA	0.349	7.91	5.23e-15	1_1	0.0495	0.0939	2_2	0.0444	0.119	2_1	-0.00495	0.762	1_2	-0.251	0.0246
6	BTB-01981717	rs43087872	7	BTB-01957176	rs43066122	17:0	4.12e-13	AA	-0.308	7.91	5.36e-15	2_1	0.208	0.0298	1_2	0.00895	0.695	1_1	-0.0416	0.147	2_2	-0.0492	0.128
7	BTB-01549763	rs42668304	9	ARS-BFGL-NGS-106540	rs109166179	17:0	3.34e-13	AA	-0.292	7.9	5.65e-15	2_1	0.189	0.0345	1_2	0.00977	0.665	2_2	-0.0346	0.189	1_1	-0.058	0.112
13	BTA-32759-no-rs	rs41585331	19	ARS-BFGL-NGS-279	rs109076744	17:0	2.57e-12	AA	-0.219	7.89	6.01e-15	2_1	0.124	0.0582	1_2	0.0128	0.573	2_2	-0.0333	0.22	1_1	-0.0484	0.149
10	ARS-BFGL-NGS-13350	rs109425380	17	BTB-00664573	rs41830598	17:0	6.32e-13	AA	-0.222	7.89	6.11e-15	1_2	0.115	0.0631	2_1	0.0193	0.489	1_1	-0.027	0.311	2_2	-0.0605	0.137
19	Hapmap42222-BTA-46363	rs41579756	24	ARS-BFGL-NGS-18151	rs109707765	17:0	1.64e-13	AA	-0.251	7.89	6.18e-15	1_2	0.14	0.0453	2_1	0.0117	0.656	2_2	-0.0396	0.191	1_1	-0.0597	0.108
21	ARS-BFGL-NGS-54399	rs110435250	23	Hapmap35535-SCAFFOLD86180_8791	rs29023461	17:0	2.1e-12	AA	-0.261	7.9	6.61e-15	2_1	0.0954	0.0827	1_2	0.0222	0.344	1_1	-0.0149	0.512	2_2	-0.128	0.0617
7	ARS-BFGL-NGS-109534	rs109115115	24	ARS-BFGL-NGS-40349	rs110187674	17:0	7.59e-13	AA	0.232	7.87	6.79e-15	2_2	0.128	0.0617	1_1	0.0169	0.498	2_1	-0.0258	0.299	1_2	-0.0609	0.142
2	ARS-BFGL-NGS-10872	rs110581784	9	ARS-BFGL-NGS-89800	rs109340058	17:0	1.52e-12	AA	0.258	7.87	6.82e-15	1_1	0.143	0.0578	2_2	0.00797	0.669	1_2	-0.0396	0.17	2_1	-0.0667	0.103
7	ARS-BFGL-NGS-50498	rs109928498	21	BTB-01303818	rs42428510	17:0	2.1e-12	AA	0.244	7.88	6.96e-15	2_2	0.133	0.0635	1_1	0.0185	0.474	2_1	-0.0269	0.339	1_2	-0.0655	0.123
10	ARS-BFGL-NGS-116336	rs110826199	11	BTB-00464360	rs43668757	17:0	8.5e-13	AA	-0.311	7.87	7.14e-15	2_1	0.163	0.0401	1_2	0.0119	0.615	2_2	-0.0273	0.29	1_1	-0.109	0.0546
3	ARS-BFGL-NGS-106194	rs110955787	15	BTB-00595295	rs41761489	17:0	4.22e-12	AA	0.275	7.87	7.21e-15	2_2	0.159	0.0392	1_1	0.00972	0.593	2_1	-0.0206	0.299	1_2	-0.0852	0.0686
5	Hapmap50771-BTA-74233	rs41651461	8	BTB-01185113	rs42342871	17:0	1.92e-12	AA	-0.275	7.86	7.47e-15	2_1	0.189	0.033	1_2	0.0106	0.592	1_1	-0.0252	0.258	2_2	-0.051	0.117
3	BTB-00160644	rs43368607	20	BTB-00794487	rs41952279	17:0	3.11e-13	AA	0.343	7.86	7.52e-15	1_1	0.132	0.0453	2_2	0.027	0.157	2_1	-0.0043	0.759	1_2	-0.18	0.0385
5	BTB-01602960	rs42717013	17	ARS-BFGL-NGS-1822	rs110706144	17:0	1.63e-13	AA	-0.21	7.85	7.89e-15	1_2	0.117	0.0648	2_1	0.0123	0.575	1_1	-0.0383	0.186	2_2	-0.0432	0.174
5	ARS-BFGL-NGS-104287	rs42730349	17	ARS-BFGL-NGS-98604	rs109223686	17:0	5.61e-12	AA	0.302	7.85	8.03e-15	1_1	0.115	0.0556	2_2	0.0234	0.272	1_2	-0.00917	0.627	2_1	-0.154	0.0456
1	ARS-BFGL-BAC-4401	rs109169283	16	BTA-91807-no-rs	rs109644649	17:0	1.99e-12	AA	0.289	7.97	8.17e-15	2_2	0.16	0.0613	1_1	0.0176	0.566	1_2	-0.0442	0.227	2_1	-0.0672	0.146
19	ARS-BFGL-NGS-36727	rs109195159	25	Hapmap24117-BTC-020596	rs110222791	17:0	2.08e-12	AA	0.32	7.88	8.38e-15	2_2	0.109	0.098	1_1	0.0289	0.353	2_1	-0.0218	0.484	1_2	-0.16	0.0645
2	Hapmap41880-BTA-47153	rs41581945	11	ARS-BFGL-NGS-84166	rs42568491	17:0	5.84e-14	AA	0.225	7.84	8.81e-15	1_1	0.115	0.0676	2_2	0.0122	0.568	2_1	-0.028	0.259	1_2	-0.0704	0.106
9	ARS-BFGL-NGS-77944	rs109660380	17	ARS-BFGL-NGS-113061	rs109643306	17:0	1.68e-13	AA	-0.246	7.83	9.77e-15	1_2	0.149	0.0454	2_1	0.0111	0.607	2_2	-0.0297	0.227	1_1	-0.0559	0.121
10	BTA-100678-no-rs	rs41611714	14	ARS-BFGL-NGS-20645	rs109517754	17:0	1.03e-12	AA	0.285	7.83	1e-14	1_1	0.0638	0.0957	2_2	0.0292	0.203	2_1	-0.00871	0.667	1_2	-0.183	0.034
1	ARS-BFGL-NGS-89	rs109765713	24	ARS-BFGL-BAC-28656	rs109708422	17:0	4.7e-12	AA	0.213	7.81	1.07e-14	2_2	0.0552	0.143	1_1	0.0277	0.274	1_2	-0.0152	0.518	2_1	-0.115	0.066
2	ARS-BFGL-NGS-10872	rs110581784	22	UA-IFASA-4584	rs29021890	17:0	5.18e-12	AA	-0.23	7.82	1.11e-14	1_2	0.0473	0.167	2_1	0.0326	0.218	2_2	-0.0134	0.559	1_1	-0.137	0.0552
8	ARS-BFGL-NGS-24940	rs110110046	9	BTB-01249509	rs41966290	17:0	3.73e-13	AA	-0.236	7.82	1.11e-14	2_1	0.0678	0.113	1_2	0.0264	0.292	2_2	-0.0144	0.535	1_1	-0.128	0.0604
7	ARS-BFGL-NGS-111444	rs109630303	9	BTB-00957662	rs42116548	17:0	3.79e-11	AA	-0.231	7.81	1.12e-14	2_1	0.101	0.0528	1_2	0.0152	0.399	2_2	-0.0111	0.491	1_1	-0.104	0.0577
16	ARS-BFGL-NGS-57262	rs109475189	27	ARS-BFGL-NGS-19534	rs110131802	17:0	5.92e-10	AA	-0.212	7.81	1.15e-14	1_2	0.101	0.063	2_1	0.0137	0.469	2_2	-0.0162	0.388	1_1	-0.0812	0.0799
17	Hapmap34428-BES2_Contig387_701	rs43702512	26	Hapmap31234-BTA-99590	rs41599974	17:0	2.65e-11	AA	0.232	7.79	1.31e-14	2_2	0.139	0.0494	1_1	0.012	0.584	2_1	-0.03	0.227	1_2	-0.0503	0.14
4	BTB-01821537	rs42933435	24	ARS-BFGL-NGS-42988	rs110962512	17:0	4.42e-13	AA	0.298	8.2	1.31e-14	2_2	0.139	0.0613	1_1	0.0184	0.404	1_2	-0.0165	0.468	2_1	-0.124	0.0666
14	ARS-BFGL-NGS-119057	rs110183123	23	UA-IFASA-1885	rs29014087	17:0	7.64e-13	AA	0.224	7.78	1.36e-14	2_2	0.118	0.0644	1_1	0.012	0.616	2_1	-0.0433	0.16	1_2	-0.0506	0.16
16	ARS-BFGL-NGS-57262	rs109475189	27	ARS-BFGL-NGS-39846	rs110903828	17:0	4.3e-11	AA	-0.221	7.78	1.4e-14	1_2	0.0807	0.0817	2_1	0.0176	0.373	2_2	-0.0137	0.486	1_1	-0.109	0.0596
10	Hapmap59097-rs29024832	rs29024832	26	Hapmap51817-BTA-22015	rs41575907	17:0	2.78e-12	AA	0.22	7.78	1.41e-14	1_1	0.0979	0.0687	2_2	0.0167	0.425	2_1	-0.0162	0.429	1_2	-0.0893	0.077
7	Hapmap47411-BTA-78553	rs41592015	10	Hapmap47459-BTA-98716	rs41666406	17:0	5.95e-08	AA	0.572	8.72	1.47e-14	2_2	0.33	0.0513	1_1	0.0295	0.544	1_2	-0.0547	0.299	2_1	-0.157	0.105
15	BTB-01280741	rs42402217	17	ARS-BFGL-NGS-59842	rs110183353	17:0	2.44e-12	AA	-0.257	7.78	1.47e-14	2_1	0.112	0.0587	1_2	0.0155	0.427	1_1	-0.0143	0.456	2_2	-0.115	0.0585
9	Hapmap31815-BTA-156123	rs109037378	12	Hapmap57428-rs29016058	rs29016058	17:0	1.03e-13	AA	0.303	7.77	1.48e-14	2_2	0.0497	0.115	1_1	0.0364	0.14	2_1	-0.0068	0.716	1_2	-0.21	0.0284
15	BTA-90467-no-rs	rs41572158	28	BTB-00990573	rs42153608	17:0	8.09e-13	AA	-0.217	7.76	1.59e-14	1_2	0.118	0.0672	2_1	0.0173	0.441	2_2	-0.0217	0.362	1_1	-0.0593	0.13
10	Hapmap47459-BTA-98716	rs41666406	18	Hapmap42547-BTA-42724	rs41636649	17:0	1.91e-08	AA	0.614	8.7	1.61e-14	2_2	0.244	0.0597	1_1	0.0342	0.586	2_1	-0.062	0.295	1_2	-0.274	0.0597
8	BTA-88113-no-rs	rs41663421	26	BTB-00928670	rs42092107	17:0	1.19e-12	AA	0.211	7.76	1.64e-14	1_1	0.117	0.0654	2_2	0.0136	0.515	1_2	-0.0249	0.283	2_1	-0.0558	0.136
9	Hapmap44040-BTA-22987	rs41626568	13	UA-IFASA-7733	rs41584333	17:0	1.58e-13	AA	-0.227	7.75	1.73e-14	2_1	0.126	0.0534	1_2	0.0155	0.488	2_2	-0.0207	0.348	1_1	-0.0645	0.11
1	ARS-BFGL-NGS-15578	rs110173918	23	ARS-BFGL-NGS-4743	rs109008877	17:0	5.43e-13	AA	0.296	7.74	1.87e-14	1_1	0.173	0.0327	2_2	0.00894	0.62	1_2	-0.0199	0.29	2_1	-0.0944	0.0574
1	BTB-01165120	rs42327967	7	ARS-BFGL-NGS-44052	rs110045438	17:0	3.45e-11	AA	0.382	8.1	2.25e-14	2_2	0.156	0.0586	1_1	0.0233	0.604	1_2	-0.0445	0.265	2_1	-0.158	0.0721
5	BTA-73797-no-rs	rs41590761	20	BTB-01873423	rs42982833	17:0	4.52e-12	AA	-0.234	7.72	2.26e-14	1_2	0.131	0.0475	2_1	0.0111	0.561	2_2	-0.0205	0.305	1_1	-0.0717	0.0865
3	UA-IFASA-2622	rs29010067	11	BTB-00464360	rs43668757	17:0	2.69e-12	AA	-0.288	7.71	2.29e-14	2_1	0.102	0.0563	1_2	0.0161	0.374	2_2	-0.0113	0.533	1_1	-0.159	0.0361
14	ARS-BFGL-BAC-12761	rs109176086	26	Hapmap49810-BTA-96248	rs41598985	17:0	6.57e-13	AA	-0.348	7.71	2.4e-14	2_1	0.0393	0.123	1_2	0.0353	0.135	2_2	-0.00679	0.724	1_1	-0.267	0.0176
8	Hapmap47508-BTA-113961	rs41573085	15	BTB-01551877	rs42670334	17:0	4.37e-12	AA	0.234	7.71	2.4e-14	1_1	0.0502	0.142	2_2	0.0349	0.205	2_1	-0.0117	0.6	1_2	-0.138	0.0528
8	ARS-BFGL-NGS-7860	rs110762362	20	ARS-BFGL-NGS-69521	rs110086985	17:0	4.63e-12	AA	0.24	7.71	2.43e-14	2_2	0.144	0.0443	1_1	0.0104	0.609	2_1	-0.0269	0.241	1_2	-0.0587	0.107
11	ARS-BFGL-NGS-1215	rs110641010	25	ARS-BFGL-NGS-41468	rs109668180	17:0	1.25e-11	AA	0.294	7.71	2.43e-14	2_2	0.0524	0.114	1_1	0.0449	0.13	2_1	-0.00628	0.717	1_2	-0.19	0.0385
6	ARS-BFGL-NGS-53471	rs43492923	27	BTA-91171-no-rs	rs41594808	17:0	1.36e-11	AA	-0.232	7.7	2.45e-14	1_2	0.142	0.0563	2_1	0.0133	0.533	2_2	-0.0313	0.258	1_1	-0.0459	0.153
6	BTB-01981717	rs43087872	7	BTB-02038315	rs43147363	17:0	3.04e-12	AA	0.303	7.7	2.6e-14	2_2	0.193	0.0352	1_1	0.0101	0.684	1_2	-0.0416	0.16	2_1	-0.0584	0.121
15	Hapmap41524-BTA-37998	rs41568425	25	ARS-BFGL-NGS-38544	rs109412369	17:0	9.05e-13	AA	0.218	7.7	2.63e-14	2_2	0.0749	0.108	1_1	0.0261	0.24	1_2	-0.0132	0.589	2_1	-0.104	0.0634
15	ARS-BFGL-NGS-108504	rs110472443	19	ARS-BFGL-NGS-42872	rs109566278	17:0	2.61e-12	AA	0.206	7.69	2.68e-14	1_1	0.111	0.0645	2_2	0.014	0.535	1_2	-0.0277	0.264	2_1	-0.0538	0.136
1	ARS-BFGL-NGS-72865	rs110745528	10	Hapmap47459-BTA-98716	rs41666406	17:0	6.48e-10	AA	-0.481	8.6	2.71e-14	1_2	0.159	0.0767	2_1	0.0371	0.577	2_2	-0.0675	0.279	1_1	-0.218	0.0677
8	ARS-BFGL-NGS-60015	rs110612774	27	ARS-BFGL-NGS-90403	rs109594128	17:0	9.8e-17	AA	-0.187	9.42	1.69e-20	1_2	0.0538	0.166	2_1	0.0252	0.436	2_2	-0.0427	0.269	1_1	-0.0651	0.13
2	ARS-BFGL-NGS-10872	rs110581784	4	ARS-BFGL-NGS-33308	rs109955900	17:0	2.9e-16	AA	0.239	9.27	6.49e-20	1_1	0.112	0.099	2_2	0.0133	0.558	2_1	-0.044	0.212	1_2	-0.0697	0.131
2	Hapmap49571-BTA-32781	rs41585336	13	BTA-32900-no-rs	rs41630023	17:0	5.62e-16	AA	-0.307	9.04	5.2e-19	2_1	0.183	0.0924	1_2	0.0539	0.0967	2_2	-0.0221	0.646	1_1	-0.0479	0.165
2	ARS-BFGL-NGS-28193	rs109016658	9	ARS-BFGL-NGS-105758	rs109242304	17:0	4.47e-15	AA	-0.23	9.03	6.27e-19	1_2	0.0508	0.216	2_1	0.0478	0.305	1_1	-0.0385	0.348	2_2	-0.0929	0.131
1	Hapmap24328-BTA-108938	rs43709934	2	ARS-BFGL-NGS-10872	rs110581784	17:0	4.83e-17	AA	0.235	8.98	8.27e-19	1_1	0.11	0.0948	2_2	0.0183	0.491	1_2	-0.0352	0.28	2_1	-0.0714	0.134
10	Hapmap47459-BTA-98716	rs41666406	18	Hapmap58965-rs29015249	rs29015249	17:0	1.87e-13	AA	0.445	10.4	1.37e-18	2_2	0.224	0.0877	1_1	0.0395	0.472	2_1	-0.0717	0.267	1_2	-0.11	0.174
11	ARS-BFGL-NGS-89583	rs110648694	26	Hapmap51817-BTA-22015	rs41575907	17:0	2.44e-16	AA	-0.186	8.91	1.51e-18	2_1	0.0535	0.215	1_2	0.0388	0.291	1_1	-0.0405	0.281	2_2	-0.0537	0.212
11	BTA-100645-no-rs	rs109553019	26	ARS-BFGL-NGS-38894	rs109257502	17:0	9.49e-20	AA	-0.441	9.05	1.64e-18	1_2	0.191	0.072	2_1	0.172	0.105	1_1	-0.0385	0.667	2_2	-0.0397	0.156
2	Hapmap47023-BTA-49508	rs41636477	3	Hapmap48544-BTA-98418	rs41665543	17:0	1.4e-16	AA	0.234	8.85	2.47e-18	1_1	0.125	0.0925	2_2	0.0327	0.263	2_1	-0.0228	0.464	1_2	-0.0533	0.181
2	ARS-BFGL-NGS-28193	rs109016658	9	ARS-BFGL-NGS-77146	rs109047404	17:0	2.15e-14	AA	-0.224	8.85	2.58e-18	1_2	0.0772	0.134	2_1	0.0304	0.328	1_1	-0.0237	0.429	2_2	-0.0927	0.109
2	Hapmap40746-BTA-46710	rs41580944	9	ARS-BFGL-NGS-105758	rs109242304	17:0	3.04e-14	AA	-0.239	8.85	2.99e-18	2_1	0.051	0.294	1_2	0.0488	0.224	1_1	-0.0377	0.36	2_2	-0.101	0.122
3	BTB-01195129	rs42352144	9	BTA-68663-no-rs	rs43710501	17:0	6.06e-16	AA	-0.184	8.82	3.2e-18	2_1	0.0588	0.187	1_2	0.0344	0.32	1_1	-0.0393	0.28	2_2	-0.0518	0.213
2	Hapmap40746-BTA-46710	rs41580944	9	ARS-BFGL-NGS-77146	rs109047404	17:0	4.17e-14	AA	-0.232	8.82	3.38e-18	1_2	0.0756	0.14	2_1	0.0328	0.315	1_1	-0.0237	0.441	2_2	-0.0999	0.104
10	Hapmap47459-BTA-98716	rs41666406	16	ARS-BFGL-NGS-30451	rs109563731	17:0	2.28e-11	AA	0.471	10.2	4.24e-18	2_2	0.277	0.0814	1_1	0.039	0.415	2_1	-0.0698	0.274	1_2	-0.0852	0.23
4	Hapmap54441-rs29025631	rs29025631	9	ARS-BFGL-NGS-108289	rs41966318	17:0	1.54e-16	AA	-0.197	8.75	6e-18	1_2	0.0641	0.174	2_1	0.0321	0.338	1_1	-0.0341	0.324	2_2	-0.0663	0.164
24	Hapmap49854-BTA-108097	rs41612383	26	Hapmap51817-BTA-22015	rs41575907	17:0	6.25e-15	AA	-0.181	8.69	1e-17	2_1	0.0539	0.208	1_2	0.0345	0.304	1_1	-0.037	0.289	2_2	-0.0554	0.198
3	BTB-01899527	rs43011369	9	BTA-68663-no-rs	rs43710501	17:0	1.78e-15	AA	0.183	8.67	1.21e-17	1_1	0.0591	0.184	2_2	0.0336	0.324	2_1	-0.0381	0.285	1_2	-0.0524	0.208
6	ARS-BFGL-NGS-35366	rs110400390	10	Hapmap47459-BTA-98716	rs41666406	17:0	3.14e-10	AA	-0.457	9.94	1.66e-17	1_2	0.204	0.0878	2_1	0.039	0.513	2_2	-0.0713	0.267	1_1	-0.143	0.132
2	ARS-BFGL-NGS-99222	rs43298895	9	ARS-BFGL-NGS-105758	rs109242304	17:0	1.12e-15	AA	-0.221	8.62	1.96e-17	2_1	0.0506	0.22	1_2	0.047	0.234	1_1	-0.0263	0.435	2_2	-0.0976	0.11
13	ARS-BFGL-BAC-15070	rs109983818	26	Hapmap49238-BTA-60825	rs41646448	17:0	2.73e-15	AA	0.219	8.59	2.4e-17	2_2	0.08	0.126	1_1	0.0213	0.42	2_1	-0.0277	0.351	1_2	-0.0905	0.103
5	ARS-BFGL-NGS-75120	rs110228860	10	Hapmap47459-BTA-98716	rs41666406	17:0	7.68e-10	AA	0.528	9.85	2.52e-17	2_2	0.276	0.07	1_1	0.037	0.514	1_2	-0.0671	0.286	2_1	-0.148	0.13
16	ARS-BFGL-NGS-35175	rs109050466	22	ARS-BFGL-NGS-111384	rs41994324	17:0	2.1e-13	AA	-0.196	8.53	3.92e-17	2_1	0.0741	0.158	1_2	0.0315	0.344	2_2	-0.0438	0.256	1_1	-0.047	0.241
10	Hapmap47459-BTA-98716	rs41666406	27	ARS-BFGL-NGS-116604	rs43329259	17:0	1.3e-08	AA	0.463	9.82	4.2e-17	2_2	0.223	0.0871	1_1	0.0403	0.491	2_1	-0.0736	0.267	1_2	-0.126	0.155
3	INRA-178	rs42719986	5	Hapmap48070-BTA-74497	rs41652713	17:0	3.49e-15	AA	-0.215	8.51	4.47e-17	1_2	0.066	0.135	2_1	0.0391	0.27	2_2	-0.0201	0.487	1_1	-0.0895	0.108
3	ARS-BFGL-NGS-116794	rs109113984	8	BTB-00373508	rs43576983	17:0	2.6e-14	AA	-0.188	8.5	5.1e-17	2_1	0.0543	0.212	1_2	0.04	0.287	2_2	-0.0398	0.289	1_1	-0.0539	0.213
2	ARS-BFGL-NGS-10872	rs110581784	4	BTB-00166174	rs43375611	17:0	5.1e-14	AA	0.228	8.48	5.49e-17	1_1	0.105	0.101	2_2	0.0125	0.555	2_1	-0.0414	0.216	1_2	-0.0683	0.128
16	Hapmap26379-BTA-130999	rs81126401	25	ARS-BFGL-NGS-20585	rs110296270	17:0	2.75e-14	AA	-0.209	8.47	5.91e-17	2_1	0.0868	0.102	1_2	0.0262	0.375	2_2	-0.0243	0.396	1_1	-0.0718	0.126
14	ARS-BFGL-NGS-119057	rs110183123	17	ARS-BFGL-NGS-29268	rs110139024	17:0	6.03e-17	AA	-0.215	8.47	6.09e-17	2_1	0.104	0.0822	1_2	0.0158	0.543	1_1	-0.039	0.229	2_2	-0.0563	0.145
16	ARS-BFGL-NGS-12119	rs110072692	25	ARS-BFGL-NGS-20585	rs110296270	17:0	2.38e-14	AA	0.209	8.46	6.81e-17	1_1	0.08	0.112	2_2	0.0277	0.351	1_2	-0.0228	0.42	2_1	-0.0787	0.116
7	BTB-01599309	rs42717372	11	ARS-BFGL-NGS-108104	rs110195921	17:0	9.06e-14	AA	-0.254	8.45	7.15e-17	2_1	0.106	0.0735	1_2	0.0184	0.443	1_1	-0.0192	0.41	2_2	-0.109	0.0737
2	ARS-BFGL-NGS-64846	rs109470063	3	Hapmap48544-BTA-98418	rs41665543	17:0	3.01e-15	AA	0.216	8.41	9.56e-17	1_1	0.113	0.0954	2_2	0.0269	0.28	2_1	-0.0201	0.463	1_2	-0.0558	0.162
13	ARS-BFGL-NGS-116740	rs43708551	16	ARS-BFGL-NGS-22732	rs41787830	17:0	3.18e-14	AA	-0.193	8.38	1.25e-16	1_2	0.067	0.136	2_1	0.0287	0.333	2_2	-0.023	0.407	1_1	-0.0738	0.125
2	Hapmap47640-BTA-49632	rs41636952	10	Hapmap47459-BTA-98716	rs41666406	17:0	4.59e-13	AA	0.411	9.56	1.35e-16	2_2	0.24	0.0877	1_1	0.0358	0.394	1_2	-0.0656	0.267	2_1	-0.0699	0.252
10	Hapmap47459-BTA-98716	rs41666406	29	ARS-BFGL-NGS-99096	rs109450892	17:0	4.02e-12	AA	0.472	9.6	1.38e-16	2_2	0.182	0.0905	1_1	0.0417	0.537	2_1	-0.0768	0.264	1_2	-0.171	0.108
10	Hapmap47459-BTA-98716	rs41666406	17	ARS-BFGL-NGS-23779	rs41852476	17:0	7.04e-12	AA	0.427	9.55	1.39e-16	2_2	0.223	0.0859	1_1	0.037	0.464	2_1	-0.067	0.27	1_2	-0.101	0.181
3	Hapmap41617-BTA-68815	rs41592610	22	ARS-BFGL-NGS-116144	rs109759595	17:0	1.01e-15	AA	0.199	8.37	1.44e-16	2_2	0.0633	0.18	1_1	0.0449	0.26	2_1	-0.0342	0.387	1_2	-0.0562	0.173
4	ARS-BFGL-NGS-4091	rs109839854	21	Hapmap38840-BTA-51603	rs41639559	17:0	3.43e-12	AA	0.196	8.36	1.5e-16	1_1	0.0684	0.124	2_2	0.026	0.317	1_2	-0.0165	0.449	2_1	-0.0847	0.11
8	Hapmap40204-BTA-116037	rs41614542	16	ARS-BFGL-NGS-109702	rs110146986	17:0	2.33e-13	AA	0.223	8.36	1.53e-16	1_1	0.114	0.0771	2_2	0.0199	0.497	2_1	-0.0396	0.237	1_2	-0.0491	0.19
9	ARS-BFGL-NGS-102239	rs110719529	14	BTB-00563966	rs41735977	17:0	8.96e-13	AA	0.222	8.35	1.69e-16	2_2	0.108	0.0871	1_1	0.0138	0.544	2_1	-0.0385	0.249	1_2	-0.0613	0.12
9	BTA-84256-no-rs	rs41663465	25	ARS-BFGL-NGS-68584	rs110665834	17:0	1.28e-13	AA	-0.217	8.34	1.79e-16	2_1	0.0826	0.112	1_2	0.0262	0.309	1_1	-0.0181	0.484	2_2	-0.0899	0.0954
10	Hapmap47459-BTA-98716	rs41666406	24	BTB-01970944	rs43082405	17:0	9.52e-11	AA	0.45	9.46	2.23e-16	2_2	0.183	0.0849	1_1	0.0381	0.537	2_1	-0.0693	0.271	1_2	-0.16	0.108
5	ARS-BFGL-NGS-25684	rs110696437	23	UA-IFASA-4463	rs29022869	17:0	2.41e-14	AA	-0.196	8.29	2.52e-16	1_2	0.0783	0.109	2_1	0.0197	0.41	2_2	-0.0224	0.371	1_1	-0.0753	0.111
4	Hapmap53381-rs29010398	rs29010398	24	ARS-BFGL-NGS-18151	rs109707765	17:0	7.89e-16	AA	-0.213	8.28	2.76e-16	1_2	0.0953	0.0974	2_1	0.0205	0.455	1_1	-0.0302	0.308	2_2	-0.0667	0.14
7	ARS-BFGL-NGS-99261	rs110596313	24	Hapmap50403-BTA-58218	rs41646690	17:0	1.89e-12	AA	0.183	8.27	3.22e-16	2_2	0.0555	0.223	1_1	0.042	0.241	2_1	-0.0386	0.307	1_2	-0.0467	0.228
1	BTB-01543375	rs42660849	9	BTB-00388729	rs43591299	17:0	1.26e-13	AA	0.206	8.26	3.31e-16	2_2	0.0749	0.117	1_1	0.0225	0.382	2_1	-0.0218	0.401	1_2	-0.0863	0.1
14	BTB-00563966	rs41735977	15	BTA-37438-no-rs	rs41634456	17:0	1.56e-14	AA	-0.255	8.27	3.4e-16	2_1	0.106	0.0961	1_2	0.0242	0.416	1_1	-0.0263	0.385	2_2	-0.0985	0.103
24	ARS-BFGL-NGS-42988	rs110962512	25	ARS-BFGL-NGS-3363	rs109400568	17:0	2.28e-14	AA	0.349	8.94	3.41e-16	2_2	0.148	0.0775	1_1	0.0271	0.419	2_1	-0.0268	0.425	1_2	-0.146	0.0783
14	ARS-BFGL-NGS-20645	rs109517754	17	ARS-BFGL-NGS-29268	rs110139024	17:0	8.1e-17	AA	-0.211	8.26	3.57e-16	2_1	0.103	0.0833	1_2	0.0167	0.522	1_1	-0.0368	0.239	2_2	-0.0547	0.155
10	Hapmap47459-BTA-98716	rs41666406	19	ARS-BFGL-NGS-102058	rs110333799	17:0	2.54e-13	AA	0.413	9.38	3.67e-16	2_2	0.198	0.0926	1_1	0.0383	0.473	2_1	-0.0698	0.262	1_2	-0.106	0.172
13	ARS-BFGL-NGS-112746	rs110289793	15	ARS-BFGL-NGS-20708	rs110056339	17:0	2.6e-13	AA	0.24	8.25	3.82e-16	1_1	0.111	0.082	2_2	0.0277	0.443	2_1	-0.0326	0.314	1_2	-0.0688	0.161
2	ARS-BFGL-NGS-10872	rs110581784	9	BTB-00124963	rs43339676	17:0	3.16e-14	AA	-0.24	8.24	4.03e-16	1_2	0.124	0.0796	2_1	0.00929	0.624	1_1	-0.0502	0.15	2_2	-0.0559	0.146
1	BTB-00051548	rs43261478	9	ARS-BFGL-NGS-108289	rs41966318	17:0	3.52e-14	AA	0.183	8.24	4.04e-16	2_2	0.0588	0.176	1_1	0.0304	0.332	2_1	-0.0311	0.33	1_2	-0.0626	0.162
1	BTA-40495-no-rs	rs41635687	14	Hapmap24051-BTC-053131	rs109152566	17:0	2e-14	AA	0.189	8.24	4.09e-16	2_2	0.0827	0.113	1_1	0.0226	0.416	2_1	-0.0327	0.287	1_2	-0.0508	0.184
2	Hapmap40746-BTA-46710	rs41580944	9	BTB-01407900	rs42534288	17:0	1.39e-14	AA	0.19	8.24	4.16e-16	1_1	0.0498	0.206	2_2	0.0387	0.275	1_2	-0.0276	0.377	2_1	-0.0735	0.142
1	ARS-BFGL-NGS-43799	rs110023396	18	ARS-BFGL-NGS-3671	rs110363575	17:0	3.41e-14	AA	0.192	8.23	4.45e-16	2_2	0.0675	0.145	1_1	0.0275	0.416	2_1	-0.0452	0.234	1_2	-0.0516	0.205
4	ARS-BFGL-NGS-4091	rs109839854	21	BTB-00806183	rs43721625	17:0	1.56e-12	AA	0.214	8.22	4.71e-16	1_1	0.0832	0.0857	2_2	0.0204	0.345	1_2	-0.0127	0.488	2_1	-0.0982	0.0811
16	ARS-BFGL-NGS-112035	rs41809605	25	ARS-BFGL-NGS-20585	rs110296270	17:0	9.52e-14	AA	-0.207	8.21	4.84e-16	2_1	0.0876	0.0996	1_2	0.0248	0.391	2_2	-0.0246	0.38	1_1	-0.0697	0.13
9	ARS-BFGL-NGS-52931	rs109324038	13	BTB-00750386	rs41913219	17:0	3.74e-15	AA	0.2	8.21	5.07e-16	1_1	0.0532	0.175	2_2	0.0433	0.216	2_1	-0.0193	0.501	1_2	-0.0843	0.107
10	Hapmap47459-BTA-98716	rs41666406	21	ARS-BFGL-NGS-118600	rs109254014	17:0	1.91e-12	AA	0.359	9.32	5.08e-16	2_2	0.203	0.109	1_1	0.0386	0.298	1_2	-0.0485	0.346	2_1	-0.0686	0.246
8	BTB-01163826	rs42326114	11	BTA-100645-no-rs	rs109553019	17:0	2.96e-15	AA	-0.375	8.33	5.18e-16	1_2	0.179	0.117	2_1	0.123	0.078	2_2	-0.0338	0.127	1_1	-0.0389	0.678
5	UA-IFASA-4080	rs29027239	13	Hapmap35838-SCAFFOLD300165_20480	rs29027901	17:0	2.51e-13	AA	0.181	8.2	5.5e-16	2_2	0.048	0.214	1_1	0.037	0.289	1_2	-0.0309	0.332	2_1	-0.0651	0.165
2	ARS-BFGL-NGS-3079	rs111028820	9	BTB-00124963	rs43339676	17:0	1.85e-14	AA	-0.207	8.2	5.75e-16	1_2	0.0885	0.106	2_1	0.0184	0.462	1_1	-0.0287	0.304	2_2	-0.0718	0.128
1	ARS-BFGL-NGS-5124	rs110122324	27	ARS-BFGL-NGS-43957	rs109810559	17:0	1e-13	AA	0.192	8.2	5.91e-16	2_2	0.0758	0.135	1_1	0.0272	0.38	1_2	-0.0347	0.298	2_1	-0.0548	0.187
9	ARS-BFGL-NGS-32966	rs42385828	11	Hapmap32340-BTA-149693	rs81160445	17:0	1.03e-12	AA	0.22	8.19	6.1e-16	1_1	0.0523	0.163	2_2	0.0363	0.234	2_1	-0.016	0.528	1_2	-0.115	0.0743
1	BTB-00051548	rs43261478	9	BTB-00388729	rs43591299	17:0	4.13e-13	AA	0.201	8.17	6.76e-16	2_2	0.0741	0.116	1_1	0.0213	0.393	2_1	-0.022	0.39	1_2	-0.0834	0.101
1	ARS-BFGL-NGS-105650	rs110656201	9	ARS-BFGL-NGS-108289	rs41966318	17:0	4.8e-14	AA	0.199	8.17	6.76e-16	2_2	0.0872	0.112	1_1	0.0206	0.463	1_2	-0.043	0.225	2_1	-0.048	0.2
4	BTB-00204531	rs43415667	10	Hapmap47459-BTA-98716	rs41666406	17:0	5.51e-13	AA	-0.347	9.27	7.02e-16	1_2	0.184	0.104	2_1	0.0354	0.384	1_1	-0.0631	0.266	2_2	-0.0646	0.247
2	ARS-BFGL-NGS-115117	rs108966682	10	Hapmap47459-BTA-98716	rs41666406	17:0	7.58e-11	AA	0.549	9.25	7.31e-16	2_2	0.194	0.0748	1_1	0.0398	0.575	1_2	-0.073	0.281	2_1	-0.242	0.0697
12	ARS-BFGL-NGS-104192	rs110697489	25	UA-IFASA-7169	rs41573839	17:0	3.45e-15	AA	-0.177	8.16	7.54e-16	1_2	0.0538	0.185	2_1	0.0419	0.278	1_1	-0.0374	0.283	2_2	-0.0434	0.254
10	ARS-BFGL-NGS-113766	rs43638509	11	ARS-BFGL-NGS-89994	rs109622097	17:0	2.24e-14	AA	-0.201	8.16	7.59e-16	2_1	0.0745	0.116	1_2	0.0222	0.385	2_2	-0.0215	0.395	1_1	-0.0831	0.104
10	Hapmap47459-BTA-98716	rs41666406	27	Hapmap26179-BTA-155675	rs81169851	17:0	1.81e-09	AA	0.507	9.24	7.66e-16	2_2	0.288	0.0696	1_1	0.0362	0.484	2_1	-0.0656	0.286	1_2	-0.117	0.16
2	ARS-BFGL-NGS-10872	rs110581784	19	Hapmap48998-BTA-104140	rs41610190	17:0	7.22e-14	AA	0.233	8.15	7.95e-16	1_1	0.126	0.0695	2_2	0.0114	0.605	2_1	-0.0466	0.166	1_2	-0.0495	0.16
6	BTB-00241714	rs43452468	9	BTB-00385823	rs43590402	17:0	2.52e-13	AA	-0.232	8.15	7.96e-16	2_1	0.086	0.0996	1_2	0.0235	0.35	2_2	-0.0179	0.471	1_1	-0.105	0.0796
7	BTA-112159-no-rs	rs41568774	10	ARS-BFGL-NGS-118106	rs109045368	17:0	1.41e-12	AA	0.198	8.15	8.14e-16	2_2	0.0808	0.119	1_1	0.0219	0.409	2_1	-0.0276	0.335	1_2	-0.0678	0.138
7	ARS-BFGL-NGS-99261	rs110596313	26	Hapmap33482-BTA-138844	rs81140767	17:0	3.35e-13	AA	0.167	8.14	8.36e-16	1_1	0.0445	0.218	2_2	0.0417	0.267	1_2	-0.0403	0.255	2_1	-0.0407	0.261
2	ARS-BFGL-NGS-28193	rs109016658	9	BTA-83229-no-rs	rs41656773	17:0	8.99e-14	AA	-0.241	8.15	8.37e-16	1_2	0.0943	0.0957	2_1	0.0237	0.353	1_1	-0.0187	0.468	2_2	-0.104	0.0831
8	ARS-BFGL-NGS-37907	rs109869674	16	ARS-BFGL-NGS-109702	rs110146986	17:0	9.67e-13	AA	0.218	8.14	9.38e-16	1_1	0.112	0.076	2_2	0.0197	0.496	2_1	-0.0388	0.237	1_2	-0.0474	0.192
17	Hapmap41533-BTA-40976	rs41570559	26	Hapmap51817-BTA-22015	rs41575907	17:0	1.82e-13	AA	0.203	8.12	9.63e-16	1_1	0.0791	0.103	2_2	0.0189	0.41	2_1	-0.0203	0.393	1_2	-0.0844	0.0942
1	BTA-95285-no-rs	rs41597527	15	BTB-01802172	rs42913233	17:0	2.54e-14	AA	-0.203	8.13	9.7e-16	1_2	0.0731	0.125	2_1	0.0244	0.399	2_2	-0.0269	0.359	1_1	-0.0786	0.117
1	BTB-01165120	rs42327967	24	ARS-BFGL-NGS-42988	rs110962512	17:0	6.09e-18	AA	0.299	8.58	1.03e-15	2_2	0.118	0.0923	1_1	0.0279	0.388	1_2	-0.025	0.435	2_1	-0.128	0.0848
7	Hapmap48087-BTA-80315	rs41657025	21	ARS-BFGL-NGS-70042	rs109627597	17:0	2.8e-13	AA	-0.211	8.11	1.06e-15	2_1	0.0501	0.196	1_2	0.0498	0.167	1_1	-0.0156	0.534	2_2	-0.0952	0.103
5	ARS-BFGL-NGS-66695	rs109877241	24	ARS-BFGL-NGS-102880	rs109548739	17:0	4.17e-13	AA	-0.176	8.11	1.07e-15	1_2	0.0474	0.234	2_1	0.0383	0.279	1_1	-0.0392	0.27	2_2	-0.0514	0.217
4	Hapmap54441-rs29025631	rs29025631	9	BTB-00388729	rs43591299	17:0	5.9e-13	AA	-0.202	8.11	1.08e-15	1_2	0.0775	0.112	2_1	0.0212	0.399	1_1	-0.0225	0.384	2_2	-0.0806	0.105
8	Hapmap23947-BTA-153013	rs42665611	19	ARS-BFGL-NGS-7556	rs109976703	17:0	4.7e-13	AA	0.196	8.1	1.14e-15	1_1	0.0667	0.145	2_2	0.0272	0.358	2_1	-0.0262	0.367	1_2	-0.0762	0.129
1	BTB-00056583	rs43265267	13	BTB-00547162	rs41712067	17:0	2.75e-13	AA	0.188	8.1	1.16e-15	1_1	0.0533	0.181	2_2	0.0371	0.268	2_1	-0.0235	0.419	1_2	-0.0735	0.133
5	ARS-BFGL-NGS-80555	rs42516705	19	ARS-BFGL-NGS-100738	rs109736374	17:0	1.24e-13	AA	0.203	8.1	1.2e-15	2_2	0.088	0.117	1_1	0.0242	0.41	1_2	-0.0343	0.291	2_1	-0.0562	0.182
10	UA-IFASA-5422	rs43625320	15	Hapmap35991-SCAFFOLD92619_934	rs29023745	17:0	1.23e-11	AA	-0.193	8.09	1.28e-15	2_1	0.0677	0.123	1_2	0.0319	0.313	2_2	-0.0176	0.419	1_1	-0.0755	0.145
1	BTA-32633-no-rs	rs41566184	2	ARS-BFGL-NGS-10872	rs110581784	17:0	2.69e-12	AA	-0.205	8.09	1.32e-15	2_1	0.0943	0.0974	1_2	0.0166	0.479	2_2	-0.0297	0.292	1_1	-0.0645	0.131
2	ARS-BFGL-NGS-28193	rs109016658	9	BTA-28590-no-rs	rs41628074	17:0	1.42e-13	AA	-0.191	8.09	1.33e-15	1_2	0.0517	0.175	2_1	0.0336	0.315	1_1	-0.0256	0.391	2_2	-0.0804	0.119
14	ARS-BFGL-NGS-104172	rs110536519	15	Hapmap54889-rs29024088	rs29024088	17:0	6.24e-13	AA	-0.224	8.09	1.34e-15	1_2	0.0691	0.117	2_1	0.0323	0.253	1_1	-0.0138	0.55	2_2	-0.109	0.0796
25	Hapmap35396-SCAFFOLD245063_17530	rs29027063	26	Hapmap51817-BTA-22015	rs41575907	17:0	9.85e-14	AA	-0.16	8.07	1.43e-15	1_2	0.039	0.251	2_1	0.0374	0.269	2_2	-0.0385	0.252	1_1	-0.0446	0.228
2	ARS-BFGL-NGS-28193	rs109016658	9	BTB-01407900	rs42534288	17:0	3.18e-14	AA	0.179	8.08	1.45e-15	1_1	0.0513	0.196	2_2	0.0353	0.282	1_2	-0.0271	0.37	2_1	-0.0656	0.153
8	ARS-BFGL-NGS-15117	rs109835842	21	ARS-BFGL-NGS-17610	rs109007807	17:0	3.97e-13	AA	-0.206	8.07	1.46e-15	1_2	0.0791	0.0993	2_1	0.0145	0.451	2_2	-0.0195	0.373	1_1	-0.0926	0.0765
2	BTA-46625-no-rs	rs41600398	11	ARS-BFGL-NGS-100840	rs110501229	17:0	4.33e-12	AA	-0.195	8.07	1.49e-15	1_2	0.0454	0.198	2_1	0.0364	0.235	2_2	-0.0186	0.475	1_1	-0.0949	0.092
10	Hapmap47459-BTA-98716	rs41666406	15	ARS-BFGL-NGS-16947	rs109635325	17:0	2.84e-07	AA	0.438	9.12	1.53e-15	2_2	0.213	0.0823	1_1	0.0361	0.501	2_1	-0.0653	0.273	1_2	-0.124	0.144
7	ARS-BFGL-NGS-109534	rs109115115	13	Hapmap39255-BTA-119464	rs41618448	17:0	4.31e-13	AA	0.176	8.07	1.53e-15	2_2	0.0527	0.191	1_1	0.035	0.29	1_2	-0.0294	0.349	2_1	-0.0587	0.169
1	ARS-BFGL-BAC-7483	rs109587765	12	ARS-BFGL-NGS-60085	rs110792428	17:0	3.21e-13	AA	0.182	8.07	1.56e-15	1_1	0.0676	0.15	2_2	0.0367	0.295	1_2	-0.0333	0.324	2_1	-0.044	0.231
1	BTB-01543375	rs42660849	9	ARS-BFGL-NGS-108289	rs41966318	17:0	4.08e-14	AA	0.181	8.06	1.59e-15	2_2	0.0569	0.179	1_1	0.0314	0.32	2_1	-0.0296	0.342	1_2	-0.0633	0.159
2	Hapmap43438-BTA-101967	rs41609846	10	Hapmap47459-BTA-98716	rs41666406	17:0	1.53e-12	AA	-0.333	9.12	1.59e-15	1_2	0.157	0.11	2_1	0.0371	0.416	2_2	-0.0678	0.241	1_1	-0.0702	0.233
9	ARS-BFGL-NGS-111419	rs110157040	10	Hapmap47459-BTA-98716	rs41666406	17:0	7.91e-11	AA	0.402	9.11	1.63e-15	2_2	0.162	0.0988	1_1	0.0389	0.51	1_2	-0.071	0.257	2_1	-0.131	0.135
5	Hapmap33512-BTA-158274	rs109344721	13	ARS-BFGL-NGS-114977	rs109570595	17:0	2.47e-14	AA	0.188	8.06	1.63e-15	1_1	0.0812	0.114	2_2	0.0214	0.432	2_1	-0.0343	0.271	1_2	-0.0506	0.183
13	ARS-BFGL-NGS-38630	rs111011302	16	ARS-BFGL-NGS-38266	rs109367390	17:0	2.07e-13	AA	0.185	8.06	1.67e-15	2_2	0.0811	0.104	1_1	0.025	0.392	1_2	-0.028	0.327	2_1	-0.0512	0.177
21	ARS-BFGL-NGS-99274	rs110622623	24	Hapmap49854-BTA-108097	rs41612383	17:0	8.23e-14	AA	-0.175	8.05	1.73e-15	1_2	0.0446	0.243	2_1	0.0362	0.266	1_1	-0.0304	0.327	2_2	-0.0641	0.165
2	ARS-BFGL-NGS-10872	rs110581784	4	BTB-01330413	rs42455643	17:0	2.53e-14	AA	-0.213	8.04	1.89e-15	1_2	0.0607	0.149	2_1	0.0246	0.324	2_2	-0.0185	0.447	1_1	-0.109	0.0802
10	Hapmap47459-BTA-98716	rs41666406	20	ARS-BFGL-NGS-109938	rs108989853	17:0	9.25e-13	AA	0.326	9.18	1.93e-15	2_2	0.151	0.13	1_1	0.0429	0.338	1_2	-0.0554	0.31	2_1	-0.076	0.222
3	ARS-BFGL-NGS-101112	rs43368589	17	Hapmap42205-BTA-41451	rs41641186	17:0	1.54e-12	AA	0.173	8.04	1.95e-15	2_2	0.0598	0.174	1_1	0.0352	0.293	2_1	-0.0335	0.271	1_2	-0.0445	0.262
10	Hapmap47459-BTA-98716	rs41666406	28	ARS-BFGL-NGS-60450	rs110222344	17:0	1.35e-12	AA	0.319	9.08	1.99e-15	2_2	0.142	0.128	1_1	0.0418	0.37	1_2	-0.0601	0.275	2_1	-0.0751	0.227
9	Hapmap39445-BTA-84115	rs41594139	13	ARS-BFGL-NGS-17234	rs110758373	17:0	1.6e-14	AA	-0.202	8.03	2.11e-15	2_1	0.0569	0.151	1_2	0.0218	0.396	2_2	-0.0239	0.368	1_1	-0.0998	0.0848
2	ARS-BFGL-NGS-10872	rs110581784	4	ARS-BFGL-NGS-36252	rs42358394	17:0	3.48e-13	AA	-0.21	8.03	2.18e-15	1_2	0.0876	0.106	2_1	0.0171	0.49	2_2	-0.0296	0.28	1_1	-0.0755	0.124
9	BTB-01083056	rs42245066	15	BTA-36785-no-rs	rs41631212	17:0	2.57e-13	AA	0.175	8.02	2.19e-15	2_2	0.0467	0.217	1_1	0.0392	0.257	1_2	-0.028	0.359	2_1	-0.0609	0.167
8	ARS-BFGL-NGS-1913	rs110179645	26	Hapmap51817-BTA-22015	rs41575907	17:0	3.52e-13	AA	-0.181	8.01	2.34e-15	1_2	0.0579	0.164	2_1	0.029	0.348	2_2	-0.0291	0.338	1_1	-0.065	0.15
10	Hapmap47459-BTA-98716	rs41666406	15	Hapmap48730-BTA-36688	rs41603211	17:0	2.61e-07	AA	0.4	9.04	2.37e-15	2_2	0.162	0.0943	1_1	0.0375	0.516	2_1	-0.0681	0.261	1_2	-0.132	0.128
2	ARS-BFGL-NGS-32446	rs109290807	24	ARS-BFGL-NGS-58944	rs110807193	17:0	4.14e-13	AA	0.214	8.01	2.4e-15	1_1	0.0783	0.0925	2_2	0.0244	0.299	2_1	-0.0113	0.523	1_2	-0.1	0.0859
10	Hapmap47459-BTA-98716	rs41666406	12	BTA-09170-no-rs	rs29025336	17:0	1.15e-08	AA	0.392	9.03	2.46e-15	2_2	0.162	0.0996	1_1	0.0388	0.5	2_1	-0.0707	0.256	1_2	-0.121	0.145
9	ARS-BFGL-NGS-32966	rs42385828	11	ARS-BFGL-NGS-36900	rs110705482	17:0	1.5e-15	AA	-0.207	8.01	2.47e-15	1_2	0.0706	0.133	2_1	0.0279	0.32	2_2	-0.0205	0.443	1_1	-0.0882	0.104
4	BTB-01298917	rs42421963	10	BTA-117971-no-rs	rs110945810	17:0	6.57e-12	AA	0.165	8	2.56e-15	2_2	0.0554	0.157	1_1	0.0334	0.285	1_2	-0.019	0.362	2_1	-0.0575	0.196
2	ARS-BFGL-NGS-10872	rs110581784	9	ARS-BFGL-NGS-108725	rs42708359	17:0	5.66e-13	AA	0.222	8	2.57e-15	1_1	0.115	0.083	2_2	0.0104	0.588	2_1	-0.0446	0.183	1_2	-0.0516	0.146
24	BTA-115570-no-rs	rs41611056	26	Hapmap51817-BTA-22015	rs41575907	17:0	3.04e-14	AA	0.186	8	2.63e-15	1_1	0.0524	0.224	2_2	0.038	0.29	2_1	-0.0416	0.272	1_2	-0.0538	0.213
5	UA-IFASA-4080	rs29027239	13	ARS-BFGL-NGS-115121	rs110196106	17:0	2.44e-15	AA	-0.181	8	2.64e-15	1_2	0.0372	0.271	2_1	0.0368	0.252	1_1	-0.0262	0.354	2_2	-0.0811	0.124
24	ARS-BFGL-NGS-42988	rs110962512	27	ARS-BFGL-NGS-77035	rs109116727	17:0	1.96e-18	AA	0.252	8.42	2.67e-15	2_2	0.0805	0.104	1_1	0.0244	0.401	2_1	-0.0219	0.424	1_2	-0.126	0.071
10	ARS-BFGL-NGS-113766	rs43638509	11	ARS-BFGL-NGS-30244	rs109009757	17:0	4.24e-14	AA	0.214	7.99	2.72e-15	2_2	0.0713	0.111	1_1	0.021	0.407	2_1	-0.0208	0.401	1_2	-0.101	0.0803
2	ARS-BFGL-NGS-117879	rs110492550	25	BTA-91052-no-rs	rs41659106	17:0	2.53e-13	AA	0.171	7.99	2.8e-15	2_2	0.0414	0.237	1_1	0.0383	0.295	2_1	-0.0403	0.258	1_2	-0.0507	0.211
11	ARS-BFGL-NGS-118335	rs110531976	25	ARS-BFGL-NGS-29624	rs109572770	17:0	5.73e-11	AA	0.202	7.99	2.81e-15	1_1	0.0471	0.146	2_2	0.0346	0.213	2_1	-0.00884	0.558	1_2	-0.111	0.0836
2	ARS-BFGL-NGS-99327	rs108944344	25	ARS-BFGL-NGS-57317	rs110476838	17:0	1.1e-12	AA	0.194	7.99	2.83e-15	1_1	0.0454	0.203	2_2	0.0329	0.241	1_2	-0.0184	0.468	2_1	-0.0973	0.0877
10	Hapmap47459-BTA-98716	rs41666406	18	ARS-BFGL-NGS-106934	rs110895739	17:0	2.74e-17	AA	-0.318	9.06	2.84e-15	2_1	0.123	0.135	1_2	0.0423	0.416	1_1	-0.0752	0.23	2_2	-0.0777	0.218
2	Hapmap40746-BTA-46710	rs41580944	9	BTB-00382301	rs43587874	17:0	6.95e-13	AA	-0.236	7.99	2.87e-15	1_2	0.0933	0.0993	2_1	0.0252	0.333	1_1	-0.0188	0.481	2_2	-0.0991	0.0868
6	Hapmap53068-rs29026861	rs29026861	22	Hapmap42824-BTA-116676	rs41617449	17:0	4.87e-12	AA	-0.194	7.99	2.87e-15	1_2	0.101	0.101	2_1	0.0218	0.383	2_2	-0.0343	0.272	1_1	-0.0374	0.245
2	Hapmap40746-BTA-46710	rs41580944	9	BTA-28590-no-rs	rs41628074	17:0	5.46e-13	AA	-0.197	7.99	2.91e-15	1_2	0.0494	0.184	2_1	0.0361	0.303	1_1	-0.0255	0.399	2_2	-0.086	0.114
12	BTB-01734532	rs42847266	25	UA-IFASA-7169	rs41573839	17:0	8.65e-15	AA	0.175	7.98	2.95e-15	2_2	0.0538	0.186	1_1	0.0409	0.279	2_1	-0.0374	0.282	1_2	-0.043	0.253
17	ARS-BFGL-NGS-29268	rs110139024	26	Hapmap51817-BTA-22015	rs41575907	17:0	2.6e-15	AA	0.173	7.98	3.01e-15	1_1	0.0581	0.163	2_2	0.025	0.355	2_1	-0.0275	0.335	1_2	-0.0621	0.147
2	Hapmap40746-BTA-46710	rs41580944	9	BTA-83229-no-rs	rs41656773	17:0	1.06e-12	AA	-0.245	7.98	3.02e-15	1_2	0.0921	0.099	2_1	0.0249	0.338	1_1	-0.0183	0.483	2_2	-0.109	0.0798
1	ARS-BFGL-NGS-85045	rs43225978	10	Hapmap47459-BTA-98716	rs41666406	17:0	4.27e-10	AA	0.449	8.98	3.2e-15	2_2	0.235	0.0807	1_1	0.0364	0.481	1_2	-0.0659	0.275	2_1	-0.112	0.164
3	BTB-00145298	rs43351756	22	ARS-BFGL-NGS-116144	rs109759595	17:0	3.9e-15	AA	-0.182	7.97	3.29e-15	1_2	0.0753	0.129	2_1	0.0288	0.356	2_2	-0.038	0.224	1_1	-0.0395	0.291
7	BTB-01074446	rs43731571	19	ARS-BFGL-NGS-101716	rs41901291	17:0	2.39e-14	AA	0.181	7.97	3.31e-15	2_2	0.0699	0.139	1_1	0.0245	0.401	1_2	-0.0378	0.262	2_1	-0.0485	0.198
10	Hapmap47063-BTA-62293	rs41644730	22	Hapmap47040-BTA-54661	rs41565701	17:0	4.45e-13	AA	0.172	7.97	3.39e-15	1_1	0.0526	0.213	2_2	0.0412	0.243	1_2	-0.0352	0.289	2_1	-0.0432	0.255
10	Hapmap47459-BTA-98716	rs41666406	13	Hapmap58057-rs29012102	rs29012102	17:0	2.67e-14	AA	0.323	8.98	3.4e-15	2_2	0.146	0.131	1_1	0.0456	0.329	1_2	-0.0515	0.317	2_1	-0.0798	0.224
10	Hapmap47459-BTA-98716	rs41666406	13	BTB-00750386	rs41913219	17:0	7.64e-12	AA	0.361	8.97	3.43e-15	2_2	0.183	0.107	1_1	0.0393	0.392	1_2	-0.0684	0.253	2_1	-0.0705	0.249
21	BTB-00649131	rs41815820	25	ARS-BFGL-NGS-10144	rs41650852	17:0	2.47e-13	AA	0.169	7.97	3.46e-15	1_1	0.0499	0.196	2_2	0.0301	0.306	2_1	-0.0279	0.347	1_2	-0.0615	0.151
1	BTB-00030962	rs43238189	19	ARS-BFGL-NGS-110373	rs110070222	17:0	1.16e-12	AA	-0.212	7.96	3.49e-15	1_2	0.0719	0.127	2_1	0.0299	0.272	2_2	-0.0158	0.5	1_1	-0.0943	0.0999
5	BTB-00214224	rs43428062	10	Hapmap47459-BTA-98716	rs41666406	17:0	7.56e-15	AA	0.345	8.98	3.49e-15	2_2	0.144	0.121	1_1	0.0414	0.435	1_2	-0.0757	0.233	2_1	-0.0844	0.211
13	ARS-BFGL-NGS-115902	rs110283026	14	ARS-BFGL-NGS-102953	rs110856800	17:0	4.12e-15	AA	0.186	7.97	3.51e-15	1_1	0.0772	0.129	2_2	0.0181	0.467	1_2	-0.0435	0.187	2_1	-0.0472	0.217
24	ARS-BFGL-NGS-42988	rs110962512	26	ARS-BFGL-NGS-15914	rs110529399	17:0	2.01e-13	AA	0.263	8.4	3.55e-15	2_2	0.112	0.0885	1_1	0.024	0.381	2_1	-0.0215	0.439	1_2	-0.105	0.0912
8	BTB-01356443	rs42478767	16	ARS-BFGL-NGS-109702	rs110146986	17:0	5.62e-13	AA	0.205	7.96	3.64e-15	1_1	0.0995	0.0912	2_2	0.0192	0.483	2_1	-0.0413	0.222	1_2	-0.0449	0.204
10	Hapmap47459-BTA-98716	rs41666406	13	Hapmap49355-BTA-87438	rs41594373	17:0	7.11e-09	AA	0.361	8.97	3.73e-15	2_2	0.161	0.102	1_1	0.0369	0.468	2_1	-0.0673	0.252	1_2	-0.0951	0.177
19	ARS-BFGL-NGS-77278	rs42103498	26	ARS-BFGL-NGS-110497	rs110475419	17:0	1.04e-13	AA	-0.246	7.95	3.82e-15	2_1	0.125	0.074	1_2	0.0454	0.217	2_2	-0.0132	0.509	1_1	-0.0619	0.2
10	ARS-BFGL-NGS-113766	rs43638509	11	ARS-BFGL-NGS-44532	rs42585748	17:0	3.71e-13	AA	-0.196	7.94	4.11e-15	2_1	0.0725	0.118	1_2	0.0223	0.38	2_2	-0.0214	0.395	1_1	-0.0795	0.108
3	ARS-BFGL-NGS-80689	rs110236840	21	Hapmap46685-BTA-105714	rs41617180	17:0	8.21e-13	AA	0.185	7.94	4.18e-15	2_2	0.0718	0.133	1_1	0.027	0.362	1_2	-0.0286	0.34	2_1	-0.058	0.165
10	ARS-BFGL-NGS-107699	rs110652285	28	BTB-00978826	rs42136175	17:0	1.37e-11	AA	-0.185	7.94	4.22e-15	2_1	0.0663	0.161	1_2	0.0296	0.342	2_2	-0.0336	0.307	1_1	-0.0551	0.19
3	BTA-67382-no-rs	rs41589464	10	Hapmap47063-BTA-62293	rs41644730	17:0	2.67e-14	AA	0.195	7.93	4.29e-15	1_1	0.0823	0.106	2_2	0.0238	0.361	2_1	-0.0219	0.407	1_2	-0.0669	0.126
1	BTB-00033186	rs43243282	11	ARS-BFGL-NGS-90469	rs110981749	17:0	1.02e-12	AA	0.226	7.93	4.39e-15	2_2	0.0756	0.11	1_1	0.0257	0.297	1_2	-0.0153	0.52	2_1	-0.109	0.0727
3	ARS-BFGL-NGS-5984	rs109898696	25	Hapmap30681-BTC-028325	rs81125311	17:0	2.82e-11	AA	-0.218	7.93	4.46e-15	1_2	0.0511	0.135	2_1	0.0368	0.211	2_2	-0.0103	0.581	1_1	-0.12	0.0724
17	ARS-BFGL-NGS-9438	rs110832725	26	Hapmap51817-BTA-22015	rs41575907	17:0	5.29e-13	AA	-0.169	7.93	4.58e-15	1_2	0.0434	0.21	2_1	0.0333	0.326	2_2	-0.0345	0.294	1_1	-0.0576	0.17
22	ARS-BFGL-NGS-62095	rs41996490	24	ARS-BFGL-NGS-42988	rs110962512	17:0	5.44e-13	AA	0.227	8.33	4.81e-15	2_2	0.0931	0.116	1_1	0.0271	0.346	1_2	-0.024	0.412	2_1	-0.0824	0.125
2	ARS-BFGL-NGS-19042	rs109728998	24	ARS-BFGL-NGS-42988	rs110962512	17:0	7.01e-22	AA	0.188	8.33	4.9e-15	2_2	0.074	0.122	1_1	0.0232	0.347	1_2	-0.0207	0.406	2_1	-0.0698	0.125
3	BTA-88009-no-rs	rs41595711	19	ARS-BFGL-NGS-105904	rs109810822	17:0	2.02e-13	AA	0.177	7.92	4.91e-15	2_2	0.0622	0.159	1_1	0.0217	0.409	1_2	-0.0341	0.266	2_1	-0.0586	0.165
22	ARS-BFGL-NGS-109321	rs111005639	24	Hapmap50405-BTA-58347	rs41585139	17:0	6.51e-10	AA	0.212	7.91	5.01e-15	2_2	0.0952	0.0798	1_1	0.014	0.469	1_2	-0.0216	0.377	2_1	-0.0814	0.0739
2	ARS-BFGL-NGS-10872	rs110581784	23	ARS-BFGL-NGS-61617	rs109681200	17:0	1.16e-12	AA	0.198	7.91	5.2e-15	1_1	0.0889	0.0967	2_2	0.017	0.475	2_1	-0.0275	0.297	1_2	-0.0649	0.131
2	ARS-BFGL-NGS-3079	rs111028820	9	Hapmap49959-BTA-32153	rs41627557	17:0	2.94e-12	AA	-0.175	7.91	5.2e-15	2_1	0.0462	0.199	1_2	0.0345	0.277	2_2	-0.0243	0.391	1_1	-0.0698	0.133
10	Hapmap47459-BTA-98716	rs41666406	24	ARS-BFGL-NGS-40349	rs110187674	17:0	5.94e-10	AA	0.438	8.9	5.23e-15	2_2	0.229	0.077	1_1	0.0337	0.495	2_1	-0.0614	0.278	1_2	-0.114	0.151
10	Hapmap40785-BTA-66290	rs110258622	26	ARS-BFGL-NGS-86952	rs109482308	17:0	1.74e-13	AA	0.193	7.91	5.3e-15	2_2	0.0841	0.108	1_1	0.0207	0.451	1_2	-0.0342	0.272	2_1	-0.0536	0.17
5	ARS-BFGL-NGS-104287	rs42730349	17	BTB-01393971	rs42513136	17:0	4.03e-14	AA	0.203	7.91	5.35e-15	2_2	0.0539	0.2	1_1	0.0505	0.161	1_2	-0.0183	0.521	2_1	-0.0807	0.117
4	BTA-90241-no-rs	rs41612738	10	Hapmap47459-BTA-98716	rs41666406	17:0	1.01e-08	AA	0.418	8.89	5.4e-15	2_2	0.217	0.0855	1_1	0.036	0.467	1_2	-0.0652	0.27	2_1	-0.0998	0.177
8	ARS-BFGL-NGS-55343	rs109094303	10	Hapmap47459-BTA-98716	rs41666406	17:0	6e-09	AA	-0.413	8.9	5.45e-15	1_2	0.249	0.0835	2_1	0.0324	0.401	2_2	-0.0604	0.271	1_1	-0.0711	0.245
10	ARS-BFGL-NGS-107699	rs110652285	28	ARS-BFGL-NGS-105922	rs42137583	17:0	1.33e-12	AA	0.172	7.9	5.48e-15	2_2	0.0564	0.186	1_1	0.0326	0.31	2_1	-0.0368	0.283	1_2	-0.046	0.221
1	Hapmap47738-BTA-79246	rs41654552	12	ARS-BFGL-NGS-60085	rs110792428	17:0	1.21e-12	AA	-0.18	7.9	5.51e-15	2_1	0.0686	0.137	1_2	0.0357	0.31	2_2	-0.032	0.313	1_1	-0.0437	0.239
1	ARS-BFGL-NGS-105650	rs110656201	9	BTA-83978-no-rs	rs41661108	17:0	1.3e-12	AA	0.2	7.9	5.53e-15	1_1	0.0448	0.201	2_2	0.0404	0.219	1_2	-0.0182	0.487	2_1	-0.0961	0.0936
9	BTA-99061-no-rs	rs41595251	17	ARS-BFGL-NGS-29268	rs110139024	17:0	6.23e-13	AA	-0.212	7.9	5.6e-15	2_1	0.0981	0.0868	1_2	0.0173	0.539	1_1	-0.0437	0.223	2_2	-0.0533	0.152
9	BTB-00388616	rs43590486	19	ARS-BFGL-NGS-112392	rs41925019	17:0	1.6e-12	AA	0.181	7.9	5.65e-15	2_2	0.0657	0.171	1_1	0.0221	0.396	2_1	-0.0439	0.241	1_2	-0.049	0.193
5	BTA-91682-no-rs	rs41662351	10	Hapmap47459-BTA-98716	rs41666406	17:0	2.3e-14	AA	0.303	8.87	5.94e-15	2_2	0.108	0.149	1_1	0.0438	0.404	2_1	-0.0711	0.24	1_2	-0.0805	0.207
10	Hapmap47459-BTA-98716	rs41666406	24	Hapmap36476-SCAFFOLD205003_54121	rs29019624	17:0	1.36e-07	AA	0.424	8.88	5.95e-15	2_2	0.188	0.086	1_1	0.0368	0.515	2_1	-0.067	0.268	1_2	-0.132	0.13
1	Hapmap52794-rs29023743	rs29023743	5	Hapmap44125-BTA-73440	rs41656730	17:0	3.69e-12	AA	0.186	7.89	5.96e-15	2_2	0.0468	0.198	1_1	0.0365	0.266	2_1	-0.0227	0.416	1_2	-0.08	0.119
1	BTB-01305946	rs42432959	10	Hapmap47459-BTA-98716	rs41666406	17:0	3.14e-11	AA	0.325	8.87	5.97e-15	2_2	0.174	0.112	1_1	0.0364	0.326	2_1	-0.048	0.318	1_2	-0.066	0.244
2	ARS-BFGL-NGS-101964	rs110288740	3	Hapmap48544-BTA-98418	rs41665543	17:0	2.36e-13	AA	0.209	7.89	6e-15	1_1	0.11	0.0944	2_2	0.0381	0.228	2_1	-0.0243	0.464	1_2	-0.0367	0.213
10	Hapmap47459-BTA-98716	rs41666406	23	ARS-BFGL-NGS-32979	rs110350951	17:0	6.18e-09	AA	0.422	8.94	6.17e-15	2_2	0.245	0.0756	1_1	0.0325	0.454	2_1	-0.0611	0.272	1_2	-0.0839	0.198
2	ARS-BFGL-NGS-103110	rs109906067	14	BTA-34455-no-rs	rs41602510	17:0	6.88e-13	AA	0.216	7.89	6.21e-15	2_2	0.103	0.094	1_1	0.02	0.485	1_2	-0.0429	0.226	2_1	-0.0497	0.195
8	Hapmap39591-BTA-81270	rs41655559	11	ARS-BFGL-NGS-36900	rs110705482	17:0	8.82e-13	AA	0.184	7.88	6.31e-15	1_1	0.0406	0.279	2_2	0.0402	0.236	1_2	-0.0306	0.341	2_1	-0.0722	0.144
2	ARS-BFGL-NGS-10872	rs110581784	9	ARS-BFGL-NGS-106238	rs42852184	17:0	3.32e-13	AA	0.205	7.88	6.33e-15	1_1	0.0598	0.157	2_2	0.0216	0.305	2_1	-0.0182	0.466	1_2	-0.105	0.0715
19	ARS-BFGL-BAC-27792	rs41921261	27	Hapmap24404-BTA-139489	rs81141868	17:0	8.08e-13	AA	-0.227	7.88	6.38e-15	1_2	0.0784	0.0924	2_1	0.0296	0.269	1_1	-0.0113	0.556	2_2	-0.108	0.0827
2	BTA-49769-no-rs	rs41579201	28	BTB-01640085	rs42759545	17:0	4.75e-13	AA	0.191	7.87	7.17e-15	2_2	0.0868	0.107	1_1	0.0221	0.431	2_1	-0.0407	0.24	1_2	-0.0411	0.222
18	ARS-BFGL-NGS-41174	rs110744464	19	UA-IFASA-7088	rs41641491	17:0	5.29e-12	AA	0.162	7.87	7.2e-15	2_2	0.0467	0.209	1_1	0.0333	0.29	1_2	-0.0317	0.307	2_1	-0.0499	0.194
17	BTA-41874-no-rs	rs41605797	29	Hapmap57508-ss46526523	rs41256983	17:0	1.91e-13	AA	-0.161	7.87	7.23e-15	2_1	0.0422	0.222	1_2	0.0394	0.258	1_1	-0.0299	0.321	2_2	-0.05	0.199
4	BTB-01298865	rs42421311	10	BTA-117971-no-rs	rs110945810	17:0	9.71e-12	AA	0.162	7.86	7.32e-15	2_2	0.0513	0.17	1_1	0.0349	0.28	1_2	-0.0217	0.348	2_1	-0.0543	0.202
2	Hapmap61145-rs29025790	rs29025790	25	ARS-BFGL-NGS-111246	rs109117701	17:0	9.1e-13	AA	0.208	7.86	7.6e-15	2_2	0.107	0.0754	1_1	0.0139	0.541	2_1	-0.0317	0.238	1_2	-0.0553	0.145
13	BTA-94022-no-rs	rs41668377	26	Hapmap49238-BTA-60825	rs41646448	17:0	3.05e-13	AA	-0.201	7.87	7.64e-15	1_2	0.0672	0.133	2_1	0.0221	0.377	1_1	-0.0218	0.395	2_2	-0.0903	0.0956
11	Hapmap41435-BTA-115556	rs41608279	25	ARS-BFGL-NGS-100355	rs43683988	17:0	1.16e-13	AA	0.165	7.85	7.87e-15	2_2	0.047	0.218	1_1	0.0355	0.286	2_1	-0.0387	0.263	1_2	-0.0437	0.233
10	Hapmap47459-BTA-98716	rs41666406	28	ARS-BFGL-NGS-119568	rs109541385	17:0	1.02e-08	AA	0.515	8.85	7.9e-15	2_2	0.22	0.0709	1_1	0.0362	0.556	2_1	-0.0652	0.285	1_2	-0.194	0.0882
2	ARS-BFGL-NGS-10586	rs109161899	6	ARS-BFGL-NGS-12667	rs42632599	17:0	1.75e-12	AA	-0.175	7.85	7.97e-15	2_1	0.0391	0.229	1_2	0.0383	0.226	2_2	-0.0208	0.432	1_1	-0.0766	0.113
21	ARS-BFGL-NGS-29588	rs110870136	24	ARS-BFGL-NGS-42988	rs110962512	17:0	4.75e-18	AA	-0.258	8.26	8.47e-15	1_2	0.115	0.0813	2_1	0.0213	0.384	2_2	-0.0191	0.447	1_1	-0.103	0.0873
5	ARS-BFGL-NGS-25684	rs110696437	23	UA-IFASA-1885	rs29014087	17:0	1.24e-10	AA	-0.227	7.84	8.63e-15	1_2	0.113	0.0819	2_1	0.00851	0.638	2_2	-0.0492	0.142	1_1	-0.0558	0.139
9	ARS-BFGL-NGS-32966	rs42385828	17	ARS-BFGL-NGS-99210	rs110578763	17:0	5.11e-12	AA	0.212	7.84	8.67e-15	1_1	0.0694	0.126	2_2	0.0253	0.43	2_1	-0.0301	0.334	1_2	-0.0876	0.11
4	ARS-BFGL-NGS-51159	rs110035853	12	ARS-BFGL-NGS-41165	rs43080810	17:0	2.77e-11	AA	0.176	7.85	8.79e-15	2_2	0.0543	0.21	1_1	0.038	0.27	2_1	-0.0383	0.266	1_2	-0.0451	0.254
4	BTA-25518-no-rs	rs41630435	10	Hapmap47459-BTA-98716	rs41666406	17:0	1.75e-09	AA	0.379	8.8	8.93e-15	2_2	0.162	0.1	1_1	0.0378	0.489	1_2	-0.0687	0.255	2_1	-0.111	0.155
7	BTB-00327936	rs43529710	28	BTA-99379-no-rs	rs41567074	17:0	2.52e-13	AA	0.206	7.84	8.96e-15	1_1	0.0872	0.0942	2_2	0.02	0.379	2_1	-0.0179	0.426	1_2	-0.0809	0.101
3	ARS-BFGL-NGS-55261	rs109058413	10	Hapmap47459-BTA-98716	rs41666406	17:0	5.79e-12	AA	0.365	8.8	9.02e-15	2_2	0.167	0.109	1_1	0.0402	0.435	1_2	-0.0727	0.246	2_1	-0.0849	0.209
11	Hapmap38641-BTA-93090	rs41592424	26	Hapmap51817-BTA-22015	rs41575907	17:0	5.87e-13	AA	-0.164	7.84	9.04e-15	1_2	0.0437	0.234	2_1	0.0386	0.263	2_2	-0.0376	0.271	1_1	-0.0442	0.231
3	BTA-68995-no-rs	rs43712181	10	Hapmap47459-BTA-98716	rs41666406	17:0	8.56e-12	AA	-0.378	8.8	9.05e-15	1_2	0.201	0.0955	2_1	0.0369	0.41	2_2	-0.0668	0.26	1_1	-0.0727	0.234
5	ARS-BFGL-NGS-25684	rs110696437	13	ARS-BFGL-NGS-115121	rs110196106	17:0	4.87e-11	AA	-0.202	7.84	9.16e-15	1_2	0.0827	0.112	2_1	0.0137	0.496	2_2	-0.0265	0.284	1_1	-0.0793	0.108
3	Hapmap52267-rs29027608	rs29027608	10	Hapmap47063-BTA-62293	rs41644730	17:0	1e-13	AA	0.187	7.83	9.42e-15	1_1	0.0724	0.123	2_2	0.0248	0.356	2_1	-0.023	0.391	1_2	-0.0671	0.13
7	BTB-00955523	rs42112216	27	ARS-BFGL-NGS-37799	rs109665537	17:0	6.64e-13	AA	0.179	7.83	9.57e-15	1_1	0.0472	0.196	2_2	0.0359	0.257	2_1	-0.0218	0.42	1_2	-0.0739	0.126
16	BTB-00623664	rs41787407	28	ARS-BFGL-NGS-114347	rs41569687	17:0	9.49e-11	AA	0.187	7.83	9.84e-15	1_1	0.0575	0.137	2_2	0.0348	0.259	1_2	-0.0129	0.47	2_1	-0.0813	0.133
25	BTA-60642-no-rs	rs41588798	26	Hapmap51817-BTA-22015	rs41575907	17:0	5.89e-13	AA	-0.16	7.82	9.99e-15	1_2	0.0393	0.248	2_1	0.0372	0.273	2_2	-0.0383	0.256	1_1	-0.0452	0.224
2	ARS-BFGL-NGS-110725	rs110332369	9	ARS-BFGL-NGS-89800	rs109340058	17:0	5.43e-12	AA	0.223	7.82	1.01e-14	1_1	0.103	0.0818	2_2	0.0102	0.529	1_2	-0.0228	0.311	2_1	-0.0866	0.0783
4	BTA-71564-no-rs	rs41654185	24	Hapmap49937-BTA-26281	rs41575791	17:0	5.72e-14	AA	0.18	7.82	1.01e-14	1_1	0.0744	0.132	2_2	0.0238	0.316	1_2	-0.0224	0.418	2_1	-0.0596	0.134
10	Hapmap47459-BTA-98716	rs41666406	11	BTA-84543-no-rs	rs41594968	17:0	2.43e-13	AA	-0.345	8.82	1.02e-14	2_1	0.127	0.131	1_2	0.0441	0.45	2_2	-0.0835	0.219	1_1	-0.091	0.2
6	BTB-00250403	rs43457658	9	BTB-01966120	rs43071975	17:0	2.7e-12	AA	0.196	7.83	1.04e-14	1_1	0.0835	0.107	2_2	0.0211	0.467	2_1	-0.0373	0.248	1_2	-0.0536	0.178
21	ARS-BFGL-NGS-99274	rs110622623	24	BTA-115570-no-rs	rs41611056	17:0	5.72e-14	AA	0.19	7.82	1.05e-14	1_1	0.0452	0.266	2_2	0.0417	0.257	1_2	-0.0365	0.303	2_1	-0.0669	0.174
6	BTB-00244629	rs43451559	25	ARS-BFGL-NGS-102275	rs42064117	17:0	1.75e-12	AA	-0.189	7.82	1.05e-14	2_1	0.0777	0.112	1_2	0.0319	0.337	2_2	-0.0269	0.365	1_1	-0.052	0.186
18	ARS-BFGL-NGS-114438	rs109128686	24	ARS-BFGL-NGS-42988	rs110962512	17:0	3.08e-13	AA	-0.231	8.21	1.06e-14	1_2	0.081	0.109	2_1	0.0245	0.384	2_2	-0.0219	0.42	1_1	-0.103	0.0876
2	BTA-98135-no-rs	rs41593932	11	Hapmap44210-BTA-120859	rs41623496	17:0	6.41e-13	AA	-0.226	7.82	1.07e-14	1_2	0.109	0.072	2_1	0.0278	0.38	1_1	-0.0229	0.413	2_2	-0.0662	0.135
2	Hapmap40746-BTA-46710	rs41580944	9	Hapmap58210-rs29015574	rs29015574	17:0	1.72e-11	AA	0.232	7.81	1.1e-14	1_1	0.0803	0.104	2_2	0.0243	0.344	1_2	-0.0176	0.476	2_1	-0.11	0.0759
9	ARS-BFGL-NGS-105758	rs109242304	21	Hapmap49643-BTA-51662	rs41639584	17:0	1.53e-13	AA	-0.241	7.85	1.11e-14	2_1	0.0754	0.168	1_2	0.0321	0.437	2_2	-0.0612	0.172	1_1	-0.0727	0.223
5	ARS-BFGL-NGS-30168	rs109931918	8	Hapmap50345-BTA-38288	rs41578771	17:0	1.61e-12	AA	0.192	7.81	1.12e-14	1_1	0.0738	0.131	2_2	0.0295	0.322	2_1	-0.0239	0.394	1_2	-0.0642	0.152
10	ARS-BFGL-NGS-113766	rs43638509	11	BTB-01469173	rs42587069	17:0	8.27e-13	AA	-0.193	7.81	1.13e-14	2_1	0.0718	0.116	1_2	0.0216	0.382	2_2	-0.0208	0.396	1_1	-0.079	0.106
2	ARS-BFGL-NGS-4063	rs109801723	9	ARS-BFGL-NGS-113730	rs110367251	17:0	3.88e-13	AA	-0.182	7.81	1.14e-14	1_2	0.0498	0.198	2_1	0.0428	0.241	2_2	-0.024	0.399	1_1	-0.0653	0.162
2	ARS-BFGL-NGS-3079	rs111028820	9	ARS-BFGL-NGS-108725	rs42708359	17:0	3.41e-12	AA	0.187	7.81	1.19e-14	1_1	0.0765	0.125	2_2	0.019	0.441	1_2	-0.0304	0.285	2_1	-0.0616	0.15
2	BTB-00088563	rs43302034	7	ARS-BFGL-NGS-109534	rs109115115	17:0	4.21e-12	AA	0.197	7.82	1.19e-14	2_2	0.0888	0.0996	1_1	0.0183	0.482	1_2	-0.0342	0.267	2_1	-0.0561	0.152
8	Hapmap51398-BTA-116046	rs41567337	16	ARS-BFGL-NGS-109702	rs110146986	17:0	2.46e-12	AA	-0.212	7.8	1.21e-14	2_1	0.108	0.0777	1_2	0.0203	0.483	1_1	-0.0383	0.236	2_2	-0.0452	0.203
2	BTA-47106-no-rs	rs41581931	10	ARS-BFGL-NGS-13350	rs109425380	17:0	1.31e-12	AA	-0.211	7.8	1.22e-14	1_2	0.0703	0.127	2_1	0.0291	0.282	2_2	-0.0177	0.503	1_1	-0.094	0.0877
2	Hapmap38282-BTA-108693	rs41569002	16	Hapmap52246-rs29010319	rs29010319	17:0	1.22e-12	AA	-0.224	7.8	1.25e-14	2_1	0.0763	0.106	1_2	0.0274	0.267	2_2	-0.0136	0.553	1_1	-0.107	0.0738
2	ARS-BFGL-NGS-3079	rs111028820	9	Hapmap60427-rs29021315	rs29021315	17:0	1.53e-12	AA	0.168	7.8	1.25e-14	1_1	0.0517	0.21	2_2	0.0285	0.324	2_1	-0.0398	0.266	1_2	-0.0476	0.2
10	Hapmap47459-BTA-98716	rs41666406	23	UA-IFASA-7300	rs43711361	17:0	1.42e-11	AA	0.344	8.73	1.27e-14	2_2	0.161	0.109	1_1	0.038	0.424	2_1	-0.0686	0.246	1_2	-0.0763	0.22
19	ARS-BFGL-NGS-19972	rs109338383	28	ARS-BFGL-NGS-113188	rs42153995	17:0	9e-14	AA	0.166	7.79	1.31e-14	2_2	0.0458	0.221	1_1	0.0373	0.263	2_1	-0.0308	0.323	1_2	-0.0518	0.193
2	ARS-BFGL-NGS-28193	rs109016658	9	Hapmap58210-rs29015574	rs29015574	17:0	2.5e-11	AA	0.224	7.79	1.32e-14	1_1	0.0823	0.1	2_2	0.0226	0.357	1_2	-0.0177	0.463	2_1	-0.101	0.0802
2	ARS-BFGL-NGS-28193	rs109016658	9	BTB-00382301	rs43587874	17:0	2.2e-12	AA	-0.22	7.79	1.32e-14	1_2	0.09	0.0961	2_1	0.0225	0.346	1_1	-0.018	0.467	2_2	-0.0896	0.0899
4	ARS-BFGL-NGS-103410	rs110841165	24	ARS-BFGL-NGS-18151	rs109707765	17:0	2.04e-12	AA	0.194	7.79	1.34e-14	2_2	0.0873	0.0973	1_1	0.0191	0.442	2_1	-0.0264	0.321	1_2	-0.061	0.139
2	Hapmap61145-rs29025790	rs29025790	11	ARS-BFGL-NGS-44412	rs109935610	17:0	1.24e-11	AA	0.191	7.79	1.35e-14	2_2	0.0503	0.216	1_1	0.0304	0.277	1_2	-0.0265	0.406	2_1	-0.084	0.101
1	Hapmap41567-BTA-52975	rs41585307	9	ARS-BFGL-NGS-108289	rs41966318	17:0	2.19e-13	AA	-0.218	7.79	1.35e-14	1_2	0.103	0.0887	2_1	0.0179	0.513	2_2	-0.0373	0.249	1_1	-0.06	0.149
2	Hapmap43869-BTA-49512	rs41636478	16	Hapmap42197-BTA-38529	rs41635226	17:0	1.76e-12	AA	0.168	7.79	1.36e-14	2_2	0.0497	0.196	1_1	0.0333	0.294	1_2	-0.0291	0.336	2_1	-0.0562	0.174
10	Hapmap47459-BTA-98716	rs41666406	24	Hapmap49665-BTA-57403	rs41583949	17:0	7.43e-12	AA	0.332	8.73	1.39e-14	2_2	0.16	0.115	1_1	0.039	0.384	1_2	-0.0628	0.262	2_1	-0.0705	0.24
7	BTB-01473837	rs42599672	24	ARS-BFGL-BAC-45401	rs109048503	17:0	2.91e-07	AA	0.168	7.78	1.4e-14	1_1	0.0441	0.198	2_2	0.0291	0.257	1_2	-0.0188	0.442	2_1	-0.0763	0.103
2	BTB-01332511	rs42456036	5	ARS-BFGL-NGS-66695	rs109877241	17:0	3.14e-11	AA	0.183	7.78	1.42e-14	1_1	0.0579	0.163	2_2	0.0289	0.353	2_1	-0.0297	0.34	1_2	-0.0661	0.144
1	ARS-BFGL-NGS-114541	rs43281624	7	ARS-BFGL-NGS-103845	rs43134948	17:0	2.83e-12	AA	-0.176	7.78	1.44e-14	2_1	0.0421	0.215	1_2	0.039	0.231	2_2	-0.0208	0.431	1_1	-0.0742	0.123
15	Hapmap39267-BTA-36676	rs41631142	24	ARS-BFGL-NGS-42988	rs110962512	17:0	1.3e-15	AA	0.226	8.16	1.49e-14	2_2	0.0835	0.124	1_1	0.0284	0.356	1_2	-0.0253	0.404	2_1	-0.0886	0.116
24	Hapmap57049-rs29024425	rs29024425	26	Hapmap51817-BTA-22015	rs41575907	17:0	2.38e-12	AA	0.164	7.77	1.5e-14	1_1	0.0509	0.193	2_2	0.03	0.314	2_1	-0.0314	0.304	1_2	-0.0514	0.189
1	ARS-BFGL-BAC-31478	rs108990491	20	ARS-BFGL-NGS-48030	rs41931625	17:0	4.66e-11	AA	0.191	7.77	1.51e-14	1_1	0.0448	0.183	2_2	0.0407	0.199	2_1	-0.0138	0.52	1_2	-0.092	0.0988
17	BTA-41106-no-rs	rs41638826	26	Hapmap51817-BTA-22015	rs41575907	17:0	2.66e-14	AA	-0.167	7.77	1.51e-14	2_1	0.0539	0.18	1_2	0.027	0.336	1_1	-0.0296	0.317	2_2	-0.0566	0.166
11	BTB-00461926	rs43672234	17	Hapmap50279-BTA-21688	rs41627837	17:0	1.83e-12	AA	0.23	7.77	1.52e-14	1_1	0.0987	0.0693	2_2	0.019	0.379	2_1	-0.0134	0.475	1_2	-0.0994	0.0771
5	Hapmap47861-BTA-120563	rs41622115	13	ARS-BFGL-NGS-115121	rs110196106	17:0	1.23e-12	AA	0.188	7.77	1.55e-14	2_2	0.0679	0.136	1_1	0.0191	0.471	1_2	-0.0376	0.26	2_1	-0.0635	0.133
1	ARS-BFGL-NGS-118315	rs42166711	14	ARS-BFGL-NGS-104172	rs110536519	17:0	2.34e-12	AA	-0.176	7.77	1.57e-14	1_2	0.0512	0.183	2_1	0.0351	0.274	1_1	-0.0227	0.394	2_2	-0.0668	0.15
9	ARS-BFGL-NGS-93119	rs109133051	15	BTA-36785-no-rs	rs41631212	17:0	3.98e-12	AA	0.168	7.76	1.58e-14	2_2	0.0449	0.215	1_1	0.0375	0.258	1_2	-0.0267	0.362	2_1	-0.059	0.164
3	Hapmap39506-BTA-69666	rs43715321	5	BTA-21377-no-rs	rs41626004	17:0	2.91e-14	AA	0.193	7.76	1.59e-14	1_1	0.109	0.0796	2_2	0.019	0.392	1_2	-0.0178	0.304	2_1	-0.0477	0.224
11	Hapmap42022-BTA-98782	rs41594599	20	BTB-01122480	rs42280532	17:0	2.92e-13	AA	0.192	7.76	1.61e-14	2_2	0.0465	0.182	1_1	0.0376	0.197	1_2	-0.0134	0.529	2_1	-0.095	0.0924
4	Hapmap38318-BTA-45002	rs41642709	17	ARS-BFGL-NGS-107698	rs109769016	17:0	6.37e-12	AA	0.193	7.76	1.61e-14	1_1	0.058	0.178	2_2	0.0393	0.24	1_2	-0.0218	0.446	2_1	-0.0735	0.137
2	ARS-BFGL-NGS-4063	rs109801723	9	ARS-BFGL-NGS-72307	rs110748053	17:0	4.49e-13	AA	-0.179	7.76	1.61e-14	1_2	0.0494	0.197	2_1	0.0422	0.24	2_2	-0.0236	0.4	1_1	-0.0639	0.163
1	ARS-BFGL-BAC-16973	rs111002696	14	UA-IFASA-5274	rs42381183	17:0	1.48e-11	AA	-0.21	7.76	1.66e-14	1_2	0.0827	0.11	2_1	0.0221	0.275	2_2	-0.0101	0.51	1_1	-0.0956	0.105
2	Hapmap59959-rs29020690	rs29020690	11	ARS-BFGL-NGS-100840	rs110501229	17:0	8.4e-11	AA	0.196	7.76	1.69e-14	2_2	0.0464	0.194	1_1	0.034	0.241	1_2	-0.0183	0.478	2_1	-0.0978	0.0867
21	ARS-BFGL-NGS-13205	rs110442706	24	Hapmap49854-BTA-108097	rs41612383	17:0	7.19e-13	AA	0.182	7.75	1.7e-14	1_1	0.051	0.175	2_2	0.0311	0.291	2_1	-0.021	0.419	1_2	-0.0793	0.115
11	ARS-BFGL-NGS-117408	rs43682640	27	ARS-BFGL-NGS-113900	rs109024391	17:0	1.74e-12	AA	0.184	7.76	1.7e-14	2_2	0.0532	0.177	1_1	0.0365	0.238	1_2	-0.0193	0.465	2_1	-0.0748	0.121
5	ARS-BFGL-NGS-25684	rs110696437	23	Hapmap39761-BTA-56365	rs41643476	17:0	2.65e-13	AA	-0.196	7.75	1.71e-14	1_2	0.0558	0.149	2_1	0.0199	0.313	2_2	-0.0155	0.469	1_1	-0.105	0.0692
5	ARS-BFGL-NGS-25684	rs110696437	23	ARS-BFGL-NGS-108416	rs109796386	17:0	5.65e-14	AA	-0.199	7.76	1.71e-14	1_2	0.0946	0.0874	2_1	0.0154	0.507	2_2	-0.0292	0.268	1_1	-0.06	0.137
6	Hapmap50254-BTA-119277	rs41573529	16	ARS-BFGL-NGS-32604	rs42617641	17:0	1.58e-12	AA	-0.172	7.75	1.73e-14	2_1	0.0543	0.173	1_2	0.0382	0.273	1_1	-0.025	0.357	2_2	-0.0548	0.198
10	ARS-BFGL-NGS-93998	rs110196687	28	BTB-00978826	rs42136175	17:0	1.56e-11	AA	-0.176	7.75	1.76e-14	2_1	0.0594	0.18	1_2	0.0311	0.29	2_2	-0.0274	0.358	1_1	-0.0581	0.171
7	Hapmap35434-SCAFFOLD296555_4978	rs29015841	24	BTB-01946887	rs43055775	17:0	1.28e-13	AA	0.231	7.75	1.79e-14	1_1	0.0856	0.0858	2_2	0.0237	0.333	2_1	-0.0141	0.506	1_2	-0.107	0.0756
5	Hapmap26211-BTA-162829	rs42466022	10	Hapmap47459-BTA-98716	rs41666406	17:0	1.64e-11	AA	0.419	8.67	1.79e-14	2_2	0.254	0.0792	1_1	0.0345	0.401	1_2	-0.0632	0.276	2_1	-0.0679	0.243
10	ARS-BFGL-NGS-107699	rs110652285	13	ARS-BFGL-NGS-68384	rs109910719	17:0	3.83e-12	AA	-0.162	7.75	1.81e-14	1_2	0.044	0.22	2_1	0.0376	0.265	1_1	-0.0311	0.313	2_2	-0.0492	0.202
10	Hapmap47459-BTA-98716	rs41666406	15	BTB-02029494	rs43130208	17:0	4.39e-10	AA	0.359	8.67	1.84e-14	2_2	0.198	0.0974	1_1	0.0361	0.375	1_2	-0.0592	0.269	2_1	-0.0655	0.258
7	ARS-BFGL-NGS-99261	rs110596313	9	Hapmap54966-rs29014434	rs29014434	17:0	2.42e-11	AA	-0.172	7.75	1.88e-14	1_2	0.0598	0.141	2_1	0.0314	0.343	1_1	-0.0284	0.329	2_2	-0.0525	0.188
24	ARS-BFGL-NGS-12492	rs81109621	25	ARS-BFGL-NGS-80309	rs42067068	17:0	1.19e-12	AA	0.168	7.74	1.93e-14	1_1	0.0485	0.188	2_2	0.0353	0.279	2_1	-0.0249	0.367	1_2	-0.0597	0.165
10	Hapmap47063-BTA-62293	rs41644730	22	ARS-BFGL-NGS-111384	rs41994324	17:0	7.31e-13	AA	0.172	7.74	1.94e-14	1_1	0.0576	0.189	2_2	0.0339	0.278	1_2	-0.0302	0.323	2_1	-0.0501	0.21
2	ARS-BFGL-NGS-36544	rs109319583	10	Hapmap47459-BTA-98716	rs41666406	17:0	2.9e-11	AA	0.327	8.66	1.95e-14	2_2	0.158	0.118	1_1	0.0391	0.37	2_1	-0.0595	0.275	1_2	-0.0701	0.238
1	BTB-01810584	rs42922130	10	Hapmap47459-BTA-98716	rs41666406	17:0	5.58e-12	AA	0.308	8.66	1.96e-14	2_2	0.138	0.131	1_1	0.0413	0.353	2_1	-0.0553	0.291	1_2	-0.0737	0.225
2	ARS-BFGL-NGS-100643	rs110127310	10	ARS-BFGL-NGS-116336	rs110826199	17:0	4.56e-12	AA	-0.166	7.73	2.05e-14	1_2	0.0506	0.173	2_1	0.0331	0.291	1_1	-0.0246	0.379	2_2	-0.0576	0.157
3	BTB-00147684	rs43357732	5	Hapmap48070-BTA-74497	rs41652713	17:0	1.39e-11	AA	-0.191	7.73	2.06e-14	1_2	0.0636	0.123	2_1	0.0338	0.264	2_2	-0.0158	0.5	1_1	-0.0782	0.113
4	ARS-BFGL-NGS-8047	rs110291751	12	ARS-BFGL-NGS-41165	rs43080810	17:0	5.12e-11	AA	0.17	7.73	2.06e-14	2_2	0.0527	0.211	1_1	0.0369	0.267	2_1	-0.0368	0.268	1_2	-0.0439	0.254
10	Hapmap47459-BTA-98716	rs41666406	22	ARS-BFGL-NGS-3697	rs109326974	17:0	1.05e-11	AA	0.313	8.64	2.11e-14	2_2	0.116	0.136	1_1	0.0421	0.429	2_1	-0.0771	0.219	1_2	-0.0785	0.216
9	BTB-01249963	rs41971041	15	ARS-BFGL-NGS-31299	rs110378644	17:0	2.32e-11	AA	0.201	7.72	2.13e-14	1_1	0.0802	0.1	2_2	0.0199	0.438	2_1	-0.0236	0.354	1_2	-0.0776	0.108
3	ARS-BFGL-NGS-109837	rs109955532	10	Hapmap47459-BTA-98716	rs41666406	17:0	1.89e-11	AA	0.334	8.68	2.13e-14	2_2	0.157	0.119	1_1	0.0402	0.382	2_1	-0.0634	0.267	1_2	-0.0736	0.232
10	Hapmap47459-BTA-98716	rs41666406	18	ARS-BFGL-NGS-15850	rs109854699	17:0	3.3e-16	AA	0.255	8.64	2.16e-14	2_2	0.0936	0.165	1_1	0.0445	0.291	1_2	-0.0382	0.353	2_1	-0.0784	0.19
4	ARS-BFGL-NGS-100360	rs42596442	22	Hapmap59806-rs29011514	rs29011514	17:0	6.44e-13	AA	-0.228	7.72	2.17e-14	2_1	0.0713	0.103	1_2	0.0295	0.284	2_2	-0.0136	0.539	1_1	-0.113	0.074
13	BTB-01324017	rs42448837	26	Hapmap49238-BTA-60825	rs41646448	17:0	4.77e-12	AA	0.205	7.73	2.17e-14	2_2	0.0528	0.153	1_1	0.0255	0.314	2_1	-0.017	0.457	1_2	-0.11	0.0758
6	Hapmap42616-BTA-64032	rs41646333	7	ARS-BFGL-NGS-328	rs110009403	17:0	8.38e-13	AA	-0.234	7.72	2.2e-14	2_1	0.0882	0.0788	1_2	0.024	0.309	2_2	-0.0125	0.543	1_1	-0.109	0.0694
4	ARS-BFGL-NGS-70032	rs110180455	12	ARS-BFGL-NGS-41165	rs43080810	17:0	3.65e-11	AA	0.17	7.72	2.23e-14	2_2	0.0522	0.212	1_1	0.0371	0.267	2_1	-0.0371	0.268	1_2	-0.0439	0.252
10	Hapmap47459-BTA-98716	rs41666406	29	ARS-BFGL-NGS-106983	rs110705745	17:0	1.58e-11	AA	0.373	8.63	2.24e-14	2_2	0.193	0.0983	1_1	0.0379	0.413	2_1	-0.0683	0.257	1_2	-0.0738	0.231
1	Hapmap47658-BTA-55394	rs41639230	7	ARS-BFGL-NGS-103845	rs43134948	17:0	3.43e-12	AA	0.173	7.71	2.29e-14	1_1	0.0414	0.215	2_2	0.0387	0.229	1_2	-0.0202	0.433	2_1	-0.0728	0.123
7	ARS-BFGL-NGS-99261	rs110596313	24	ARS-BFGL-NGS-117346	rs110548552	17:0	8.26e-12	AA	-0.17	7.72	2.31e-14	1_2	0.06	0.148	2_1	0.0295	0.341	1_1	-0.0277	0.322	2_2	-0.0527	0.19
2	ARS-BFGL-NGS-10872	rs110581784	4	Hapmap61001-rs29016986	rs29016986	17:0	2.62e-11	AA	-0.203	7.71	2.32e-14	1_2	0.105	0.0787	2_1	0.014	0.528	2_2	-0.0329	0.243	1_1	-0.0511	0.15
1	ARS-BFGL-NGS-22231	rs109125474	25	Hapmap25197-BTC-059298	rs81149952	17:0	1.95e-11	AA	0.18	7.71	2.34e-14	1_1	0.0539	0.171	2_2	0.0282	0.303	2_1	-0.0221	0.412	1_2	-0.0755	0.115
5	Hapmap48070-BTA-74497	rs41652713	9	ARS-BFGL-NGS-113087	rs109086120	17:0	3.23e-12	AA	-0.188	7.71	2.35e-14	1_2	0.0947	0.0907	2_1	0.017	0.452	1_1	-0.028	0.287	2_2	-0.0485	0.17
10	Hapmap47459-BTA-98716	rs41666406	18	Hapmap39488-BTA-42969	rs41581159	17:0	7.25e-12	AA	-0.335	8.62	2.35e-14	2_1	0.181	0.112	1_2	0.0391	0.308	1_1	-0.0456	0.336	2_2	-0.0693	0.244
2	ARS-BFGL-NGS-28193	rs109016658	9	BTA-83978-no-rs	rs41661108	17:0	2.53e-11	AA	0.186	7.71	2.37e-14	1_1	0.0448	0.182	2_2	0.0335	0.324	1_2	-0.0255	0.381	2_1	-0.0822	0.113
12	Hapmap42507-BTA-31345	rs41581762	14	ARS-BFGL-NGS-24031	rs41725907	17:0	4.5e-12	AA	0.185	7.71	2.39e-14	2_2	0.0651	0.135	1_1	0.0297	0.272	2_1	-0.0174	0.476	1_2	-0.0733	0.117
3	Hapmap38643-BTA-95454	rs41663626	7	Hapmap29480-BTA-145229	rs81152174	17:0	5.16e-12	AA	0.168	7.71	2.4e-14	1_1	0.0542	0.186	2_2	0.0313	0.324	1_2	-0.0399	0.253	2_1	-0.0427	0.237
8	ARS-BFGL-NGS-111208	rs109097634	10	Hapmap47459-BTA-98716	rs41666406	17:0	2.01e-09	AA	0.392	8.63	2.41e-14	2_2	0.217	0.0885	1_1	0.0335	0.428	1_2	-0.0607	0.27	2_1	-0.0805	0.214
16	BTB-00648332	rs41808355	25	ARS-BFGL-NGS-20585	rs110296270	17:0	4.35e-12	AA	0.191	7.7	2.5e-14	1_1	0.0708	0.114	2_2	0.0283	0.321	1_2	-0.02	0.451	2_1	-0.0719	0.113
2	Hapmap44597-BTA-47277	rs41645041	10	ARS-BFGL-NGS-107699	rs110652285	17:0	3.03e-12	AA	-0.181	7.7	2.5e-14	1_2	0.0692	0.143	2_1	0.028	0.351	2_2	-0.032	0.323	1_1	-0.0515	0.182
20	Hapmap53674-rs29025319	rs29025319	25	ARS-BFGL-NGS-119848	rs109870841	17:0	4.39e-12	AA	0.168	7.7	2.51e-14	1_1	0.062	0.167	2_2	0.0297	0.318	2_1	-0.0376	0.253	1_2	-0.0391	0.262
10	Hapmap47459-BTA-98716	rs41666406	25	Hapmap52944-rs29021704	rs29021704	17:0	4.74e-08	AA	0.512	8.61	2.57e-14	2_2	0.185	0.0732	1_1	0.0374	0.573	2_1	-0.0679	0.282	1_2	-0.222	0.0713
10	ARS-USMARC-Parent-DQ984825-rs2901	rs29012457	15	ARS-BFGL-NGS-100946	rs109119975	17:0	1.87e-11	AA	-0.182	7.7	2.57e-14	2_1	0.0493	0.206	1_2	0.0372	0.203	1_1	-0.0167	0.464	2_2	-0.0785	0.127
18	BTA-44392-no-rs	rs41639940	19	BTB-00742910	rs41913494	17:0	2.79e-12	AA	0.161	7.7	2.59e-14	1_1	0.0571	0.172	2_2	0.0283	0.32	2_1	-0.0347	0.281	1_2	-0.0405	0.226
10	Hapmap47459-BTA-98716	rs41666406	15	BTB-00607164	rs41771902	17:0	3.32e-11	AA	0.382	8.62	2.62e-14	2_2	0.163	0.0962	1_1	0.0372	0.498	2_1	-0.068	0.257	1_2	-0.113	0.148
10	Hapmap47459-BTA-98716	rs41666406	11	BTB-00463873	rs43674968	17:0	9.95e-11	AA	0.378	8.63	2.63e-14	2_2	0.157	0.105	1_1	0.0391	0.488	2_1	-0.0721	0.247	1_2	-0.11	0.16
5	BTB-01790876	rs42901988	25	ARS-BFGL-NGS-17864	rs109434082	17:0	1.66e-11	AA	-0.169	7.7	2.64e-14	1_2	0.0611	0.154	2_1	0.0261	0.361	2_2	-0.0314	0.3	1_1	-0.0508	0.185
14	Hapmap32295-BTA-129360	rs109812167	24	ARS-BFGL-NGS-42988	rs110962512	17:0	1.6e-16	AA	0.235	8.08	2.65e-14	2_2	0.0921	0.0917	1_1	0.0216	0.389	1_2	-0.0193	0.437	2_1	-0.102	0.0826
16	ARS-BFGL-NGS-35175	rs109050466	22	ARS-BFGL-NGS-66672	rs109373322	17:0	1.09e-10	AA	0.198	7.69	2.69e-14	2_2	0.0905	0.108	1_1	0.0213	0.417	2_1	-0.03	0.307	1_2	-0.0562	0.168
9	Hapmap54966-rs29014434	rs29014434	21	Hapmap49644-BTA-52158	rs41583400	17:0	3.34e-12	AA	-0.184	7.7	2.71e-14	2_1	0.0441	0.216	1_2	0.0333	0.265	1_1	-0.0215	0.407	2_2	-0.0852	0.113
1	ARS-BFGL-BAC-4401	rs109169283	14	ARS-BFGL-NGS-42962	rs109106685	17:0	3.92e-22	AD	0.566	10.2	6.43e-23	2_11	0.441	0.0191	2_22	0.278	0.0328	1_12	0.0304	0.537	1_22	-0.0547	0.15	1_11	-0.0778	0.101	2_12	-0.11	0.16
7	Hapmap60436-ss46526689	rs41257143	10	Hapmap47459-BTA-98716	rs41666406	17:0	3.88e-17	AD	0.435	9.15	1.36e-15	2_22	0.119	0.0672	2_11	0.0825	0.142	1_12	0.0795	0.302	1_11	-0.0459	0.246	2_12	-0.063	0.213	1_22	-0.339	0.0299
2	ARS-BFGL-NGS-10872	rs110581784	7	BTB-02088261	rs43186688	17:0	3.56e-13	AD	0.323	7.99	4.2e-15	1_12	0.0916	0.164	2_22	0.0498	0.149	2_11	0.0316	0.221	2_12	-0.0371	0.368	1_11	-0.144	0.052	1_22	-0.163	0.0454
22	Hapmap49653-BTA-54778	rs41565704	24	ARS-BFGL-NGS-42988	rs110962512	17:0	3.11e-11	AD	0.476	8.55	4.99e-15	2_11	0.158	0.05	2_22	0.133	0.0289	1_12	0.0296	0.397	1_22	-0.0227	0.239	1_11	-0.0289	0.213	2_12	-0.275	0.0711
4	ARS-BFGL-NGS-33132	rs41669146	10	Hapmap47459-BTA-98716	rs41666406	17:0	9.06e-15	AD	0.479	8.61	2.46e-14	2_22	0.171	0.0556	2_11	0.118	0.0926	1_12	0.0752	0.381	1_11	-0.0405	0.293	2_12	-0.0825	0.137	1_22	-0.313	0.0407
10	Hapmap47459-BTA-98716	rs41666406	16	ARS-BFGL-NGS-96271	rs109347552	17:0	1.04e-14	DA	-0.589	9.39	3.76e-16	22_1	0.522	0.0263	11_1	0.0808	0.105	12_2	0.0603	0.353	11_2	-0.0329	0.286	12_1	-0.1	0.173	22_2	-0.222	0.0564
7	BTB-02088261	rs43186688	20	ARS-BFGL-NGS-17676	rs110243640	17:0	2.91e-16	DA	0.382	8.17	1.31e-15	22_2	0.168	0.0556	11_2	0.131	0.0682	12_1	0.0277	0.466	11_1	-0.0565	0.202	22_1	-0.0657	0.123	12_2	-0.144	0.0848
7	ARS-BFGL-NGS-35459	rs41920053	24	ARS-BFGL-NGS-42988	rs110962512	17:0	3.42e-17	DA	0.38	8.52	1.46e-15	11_2	0.0824	0.0286	12_1	0.0797	0.17	22_2	0.0183	0.365	22_1	-0.0208	0.281	12_2	-0.114	0.135	11_1	-0.251	0.021
10	Hapmap47459-BTA-98716	rs41666406	16	ARS-BFGL-NGS-109669	rs110480451	17:0	5.64e-17	DA	0.491	8.93	4.63e-15	22_2	0.272	0.0522	12_1	0.0971	0.235	11_2	0.0531	0.179	11_1	-0.0522	0.201	12_2	-0.0617	0.287	22_1	-0.287	0.0448
7	BTB-02088261	rs43186688	15	BTA-37438-no-rs	rs41634456	17:0	4.94e-16	DA	0.327	7.96	6e-15	22_2	0.0724	0.119	12_1	0.0641	0.302	11_2	0.0569	0.181	12_2	-0.0693	0.225	11_1	-0.126	0.106	22_1	-0.132	0.067
10	Hapmap47459-BTA-98716	rs41666406	18	ARS-BFGL-NGS-106934	rs110895739	17:0	2.74e-17	DA	-0.493	8.81	1.1e-14	22_1	0.115	0.0538	11_1	0.0892	0.154	12_2	0.0824	0.35	11_2	-0.0474	0.238	12_1	-0.143	0.158	22_2	-0.285	0.0462
3	ARS-BFGL-NGS-35338	rs109890430	24	ARS-BFGL-NGS-42988	rs110962512	17:0	2e-17	DA	0.356	8.19	1.32e-14	22_2	0.152	0.0305	12_1	0.0724	0.16	11_2	0.0181	0.319	11_1	-0.0207	0.292	12_2	-0.0562	0.179	22_1	-0.264	0.0191
2	BTA-97386-no-rs	rs41592756	24	ARS-BFGL-NGS-42988	rs110962512	17:0	9.04e-17	DA	0.377	8.16	1.54e-14	22_2	0.124	0.0264	12_1	0.0825	0.157	11_2	0.0171	0.383	11_1	-0.0192	0.277	22_1	-0.134	0.0377	12_2	-0.147	0.119
9	ARS-BFGL-NGS-112652	rs109504357	10	Hapmap47459-BTA-98716	rs41666406	17:0	6.44e-15	DA	-0.377	8.94	4.19e-15	12_2	0.166	0.133	22_1	0.0845	0.107	11_1	0.0275	0.263	12_1	-0.0701	0.274	11_2	-0.072	0.13	22_2	-0.0969	0.0926
2	Hapmap49571-BTA-32781	rs41585336	13	BTA-32900-no-rs	rs41630023	17:1	3.48e-18	AA	-0.282	9.67	1.85e-21	2_1	0.16	0.0924	1_2	0.0565	0.0967	2_2	-0.0197	0.646	1_1	-0.0456	0.165
2	ARS-BFGL-NGS-10872	rs110581784	4	ARS-BFGL-NGS-33308	rs109955900	17:1	1.32e-16	AA	0.202	9.13	2.32e-19	1_1	0.0907	0.099	2_2	0.0125	0.558	2_1	-0.037	0.212	1_2	-0.062	0.131
14	ARS-BFGL-NGS-119057	rs110183123	17	ARS-BFGL-NGS-29268	rs110139024	17:1	8.86e-18	AA	-0.192	8.8	4.18e-18	2_1	0.0914	0.0822	1_2	0.0146	0.543	1_1	-0.0353	0.229	2_2	-0.0504	0.145
8	ARS-BFGL-NGS-60015	rs110612774	27	ARS-BFGL-NGS-90403	rs109594128	17:1	2.54e-14	AA	-0.149	8.76	5.63e-18	1_2	0.041	0.166	2_1	0.0213	0.436	2_2	-0.0352	0.269	1_1	-0.0512	0.13
11	ARS-BFGL-NGS-89583	rs110648694	26	Hapmap51817-BTA-22015	rs41575907	17:1	3.44e-15	AA	-0.155	8.62	1.78e-17	2_1	0.0445	0.215	1_2	0.0323	0.291	1_1	-0.0337	0.281	2_2	-0.0447	0.212
9	BTA-84256-no-rs	rs41663465	25	ARS-BFGL-NGS-68584	rs110665834	17:1	5.09e-14	AA	-0.19	8.56	3.03e-17	2_1	0.0719	0.112	1_2	0.023	0.309	1_1	-0.0155	0.484	2_2	-0.0801	0.0954
4	Hapmap54441-rs29025631	rs29025631	9	ARS-BFGL-NGS-108289	rs41966318	17:1	1.48e-15	AA	-0.165	8.55	3.1e-17	1_2	0.0536	0.174	2_1	0.0271	0.338	1_1	-0.0286	0.324	2_2	-0.0558	0.164
14	ARS-BFGL-NGS-20645	rs109517754	17	ARS-BFGL-NGS-29268	rs110139024	17:1	2.29e-17	AA	-0.191	8.54	3.59e-17	2_1	0.0924	0.0833	1_2	0.0153	0.522	1_1	-0.0335	0.239	2_2	-0.0494	0.155
5	Hapmap51304-BTA-74559	rs41591921	17	ARS-BFGL-NGS-29268	rs110139024	17:1	1.5e-14	AA	-0.165	8.36	1.45e-16	2_1	0.0664	0.129	1_2	0.0206	0.415	2_2	-0.0309	0.274	1_1	-0.0472	0.182
3	ARS-BFGL-NGS-116794	rs109113984	8	BTB-00373508	rs43576983	17:1	6.33e-14	AA	-0.159	8.34	1.86e-16	2_1	0.0459	0.212	1_2	0.0338	0.287	2_2	-0.0337	0.289	1_1	-0.0456	0.213
11	BTA-100645-no-rs	rs109553019	26	ARS-BFGL-NGS-38894	rs109257502	17:1	6.12e-19	AA	-0.377	8.45	1.87e-16	1_2	0.174	0.072	2_1	0.136	0.105	1_1	-0.0319	0.667	2_2	-0.0354	0.156
8	BTB-01356443	rs42478767	16	ARS-BFGL-NGS-109702	rs110146986	17:1	2.5e-14	AA	0.183	8.33	2.03e-16	1_1	0.0888	0.0912	2_2	0.0172	0.483	2_1	-0.0368	0.222	1_2	-0.0402	0.204
8	ARS-BFGL-NGS-1913	rs110179645	26	Hapmap51817-BTA-22015	rs41575907	17:1	1.14e-14	AA	-0.161	8.32	2.07e-16	1_2	0.0518	0.164	2_1	0.0256	0.348	2_2	-0.0258	0.338	1_1	-0.0579	0.15
25	Hapmap35396-SCAFFOLD245063_17530	rs29027063	26	Hapmap51817-BTA-22015	rs41575907	17:1	1.77e-14	AA	-0.14	8.27	2.93e-16	1_2	0.0344	0.251	2_1	0.0327	0.269	2_2	-0.0338	0.252	1_1	-0.0391	0.228
5	Hapmap51304-BTA-74559	rs41591921	17	BTA-41106-no-rs	rs41638826	17:1	3.71e-14	AA	0.161	8.26	3.38e-16	2_2	0.0623	0.141	1_1	0.0223	0.393	2_1	-0.033	0.264	1_2	-0.0437	0.202
17	ARS-BFGL-NGS-38059	rs110840947	22	ARS-BFGL-NGS-84561	rs109721834	17:1	6.65e-15	AA	-0.185	8.24	4.46e-16	1_2	0.0823	0.107	2_1	0.0214	0.417	2_2	-0.0289	0.309	1_1	-0.0529	0.167
21	ARS-BFGL-NGS-13205	rs110442706	24	Hapmap49854-BTA-108097	rs41612383	17:1	7.36e-15	AA	0.165	8.22	4.74e-16	1_1	0.0464	0.175	2_2	0.0281	0.291	2_1	-0.0191	0.419	1_2	-0.0718	0.115
7	BTA-112159-no-rs	rs41568774	10	ARS-BFGL-NGS-118106	rs109045368	17:1	6.49e-13	AA	0.172	8.21	4.93e-16	2_2	0.0701	0.119	1_1	0.0191	0.409	2_1	-0.0239	0.335	1_2	-0.0592	0.138
10	ARS-BFGL-NGS-6924	rs110113761	20	BTA-113191-no-rs	rs41618278	17:1	3.84e-14	AA	0.152	8.21	5.03e-16	1_1	0.05	0.173	2_2	0.0264	0.328	1_2	-0.0271	0.32	2_1	-0.0487	0.178
8	Hapmap23947-BTA-153013	rs42665611	19	ARS-BFGL-NGS-7556	rs109976703	17:1	2.79e-13	AA	0.17	8.2	5.17e-16	1_1	0.0573	0.145	2_2	0.0238	0.358	2_1	-0.0227	0.367	1_2	-0.066	0.129
7	BTB-01074446	rs43731571	19	ARS-BFGL-NGS-101716	rs41901291	17:1	4.55e-14	AA	0.16	8.2	5.54e-16	2_2	0.0616	0.139	1_1	0.0218	0.401	1_2	-0.0335	0.262	2_1	-0.0431	0.198
11	ARS-BFGL-NGS-44412	rs109935610	25	ARS-BFGL-NGS-31906	rs110025477	17:1	3.81e-12	AA	-0.146	8.19	5.87e-16	1_2	0.0384	0.21	2_1	0.034	0.242	2_2	-0.0182	0.378	1_1	-0.0556	0.17
9	BTA-99061-no-rs	rs41595251	17	ARS-BFGL-NGS-29268	rs110139024	17:1	3.16e-13	AA	-0.188	8.18	6.15e-16	2_1	0.0856	0.0868	1_2	0.0158	0.539	1_1	-0.0392	0.223	2_2	-0.0476	0.152
21	ARS-BFGL-NGS-99274	rs110622623	24	Hapmap49854-BTA-108097	rs41612383	17:1	1.2e-14	AA	-0.153	8.17	6.66e-16	1_2	0.0384	0.243	2_1	0.0321	0.266	1_1	-0.0265	0.327	2_2	-0.0559	0.165
1	BTB-00051548	rs43261478	9	ARS-BFGL-NGS-108289	rs41966318	17:1	4.78e-14	AA	0.156	8.16	7.11e-16	2_2	0.0498	0.176	1_1	0.026	0.332	2_1	-0.0265	0.33	1_2	-0.0533	0.162
2	Hapmap40746-BTA-46710	rs41580944	9	ARS-BFGL-NGS-77146	rs109047404	17:1	2.4e-12	AA	-0.186	8.17	7.18e-16	1_2	0.0605	0.14	2_1	0.0263	0.315	1_1	-0.019	0.441	2_2	-0.08	0.104
1	BTA-95285-no-rs	rs41597527	15	BTB-01802172	rs42913233	17:1	5.64e-14	AA	-0.174	8.16	7.63e-16	1_2	0.0622	0.125	2_1	0.0212	0.399	2_2	-0.0231	0.359	1_1	-0.0677	0.117
14	ARS-BFGL-NGS-20645	rs109517754	15	BTA-37438-no-rs	rs41634456	17:1	1.69e-13	AA	-0.213	8.17	7.94e-16	2_1	0.0789	0.122	1_2	0.0232	0.406	1_1	-0.0274	0.363	2_2	-0.0831	0.109
25	BTA-60642-no-rs	rs41588798	26	Hapmap51817-BTA-22015	rs41575907	17:1	4.49e-14	AA	-0.142	8.12	9.76e-16	1_2	0.0351	0.248	2_1	0.0329	0.273	2_2	-0.034	0.256	1_1	-0.0401	0.224
10	BTA-59410-no-rs	rs41586492	25	Hapmap39666-BTA-60132	rs41651852	17:1	8.67e-14	AA	-0.166	8.13	9.93e-16	1_2	0.0536	0.146	2_1	0.0239	0.329	1_1	-0.0192	0.414	2_2	-0.0698	0.111
21	ARS-BFGL-NGS-99274	rs110622623	24	BTA-115570-no-rs	rs41611056	17:1	1.28e-14	AA	0.17	8.11	1.08e-15	1_1	0.0399	0.266	2_2	0.0379	0.257	1_2	-0.0327	0.303	2_1	-0.0599	0.174
12	BTB-00109935	rs43316439	19	ARS-BFGL-NGS-28940	rs110614844	17:1	7.01e-15	AA	0.172	8.11	1.15e-15	1_1	0.0465	0.18	2_2	0.0259	0.303	1_2	-0.0194	0.416	2_1	-0.0806	0.101
2	ARS-BFGL-NGS-10872	rs110581784	11	ARS-BFGL-NGS-57932	rs43656452	17:1	7.55e-13	AA	0.2	8.09	1.26e-15	1_1	0.0968	0.0767	2_2	0.0124	0.591	2_1	-0.0371	0.18	1_2	-0.0531	0.153
14	ARS-BFGL-NGS-104172	rs110536519	15	Hapmap54889-rs29024088	rs29024088	17:1	8.43e-13	AA	-0.193	8.08	1.35e-15	1_2	0.0591	0.117	2_1	0.0269	0.253	1_1	-0.0113	0.55	2_2	-0.0952	0.0796
1	ARS-BFGL-BAC-31478	rs108990491	20	ARS-BFGL-NGS-48030	rs41931625	17:1	6.09e-12	AA	0.169	8.08	1.42e-15	1_1	0.0383	0.183	2_2	0.0369	0.199	2_1	-0.012	0.52	1_2	-0.0822	0.0988
7	Hapmap38209-BTA-22552	rs41624339	25	ARS-USMARC-Parent-AY941204-rs1787	rs17872131	17:1	5.03e-13	AA	0.166	8.07	1.43e-15	1_1	0.0657	0.117	2_2	0.0215	0.367	2_1	-0.0201	0.382	1_2	-0.0584	0.135
1	Hapmap24328-BTA-108938	rs43709934	2	ARS-BFGL-NGS-10872	rs110581784	17:1	1.94e-14	AA	0.182	8.05	1.72e-15	1_1	0.0847	0.0948	2_2	0.0144	0.491	1_2	-0.0274	0.28	2_1	-0.0556	0.134
11	ARS-BFGL-NGS-56195	rs109386046	15	ARS-BFGL-NGS-59156	rs109828270	17:1	3.05e-13	AA	0.167	8.05	1.75e-15	2_2	0.0546	0.133	1_1	0.037	0.262	1_2	-0.0178	0.451	2_1	-0.0578	0.154
4	ARS-BFGL-NGS-89237	rs109849956	5	BTA-74541-no-rs	rs41653536	17:1	5.59e-13	AA	0.194	8.04	1.82e-15	2_2	0.0931	0.0712	1_1	0.0148	0.454	1_2	-0.018	0.379	2_1	-0.0677	0.0963
13	ARS-BFGL-BAC-15070	rs109983818	26	Hapmap49238-BTA-60825	rs41646448	17:1	1.24e-13	AA	0.18	8.05	1.84e-15	2_2	0.0634	0.126	1_1	0.0184	0.42	2_1	-0.0228	0.351	1_2	-0.0751	0.103
2	ARS-BFGL-NGS-32446	rs109290807	24	Hapmap49102-BTA-27356	rs41577023	17:1	1.53e-13	AA	-0.188	8.04	1.89e-15	1_2	0.0577	0.102	2_1	0.0242	0.244	2_2	-0.00742	0.578	1_1	-0.099	0.0758
8	Hapmap57319-rs29012379	rs29012379	10	ARS-BFGL-NGS-93998	rs110196687	17:1	1.1e-12	AA	-0.172	8.04	1.89e-15	2_1	0.0715	0.104	1_2	0.0172	0.421	1_1	-0.0207	0.358	2_2	-0.0624	0.117
2	ARS-BFGL-NGS-100636	rs110597851	13	ARS-BFGL-NGS-26996	rs109073145	17:1	1.75e-12	AA	-0.211	8.04	1.96e-15	2_1	0.0509	0.136	1_2	0.0501	0.154	2_2	-0.0118	0.639	1_1	-0.0986	0.0716
9	ARS-BFGL-NGS-116465	rs110877790	19	UA-IFASA-7520	rs41641951	17:1	1.3e-13	AA	-0.197	8.03	2.05e-15	2_1	0.0721	0.0997	1_2	0.0186	0.389	2_2	-0.0166	0.43	1_1	-0.0894	0.0814
14	ARS-BFGL-NGS-119057	rs110183123	17	BTA-41106-no-rs	rs41638826	17:1	2.98e-15	AA	0.174	8.02	2.25e-15	2_2	0.0808	0.0883	1_1	0.0142	0.516	1_2	-0.0298	0.258	2_1	-0.0496	0.137
5	BTB-01255930	rs42129284	7	BTB-01500061	rs42616635	17:1	4.59e-13	AA	0.177	8.02	2.25e-15	1_1	0.0879	0.0854	2_2	0.0161	0.423	1_2	-0.0184	0.347	2_1	-0.055	0.145
7	BTB-01473837	rs42599672	9	Hapmap53034-rs29011422	rs29011422	17:1	1.68e-11	AA	0.167	8.02	2.29e-15	1_1	0.0474	0.139	2_2	0.0238	0.282	1_2	-0.0133	0.497	2_1	-0.0827	0.0812
20	Hapmap53674-rs29025319	rs29025319	25	ARS-BFGL-NGS-119848	rs109870841	17:1	5.33e-13	AA	0.151	8.01	2.36e-15	1_1	0.055	0.167	2_2	0.0269	0.318	2_1	-0.0341	0.253	1_2	-0.0346	0.262
19	UA-IFASA-7520	rs41641951	20	ARS-BFGL-NGS-20134	rs110305559	17:1	1.98e-13	AA	-0.219	8.01	2.39e-15	1_2	0.0998	0.0795	2_1	0.0106	0.629	2_2	-0.0398	0.189	1_1	-0.0691	0.102
2	ARS-BFGL-NGS-10872	rs110581784	16	ARS-BFGL-NGS-116310	rs42497340	17:1	4.41e-14	AA	0.189	8.01	2.46e-15	1_1	0.0556	0.143	2_2	0.0206	0.352	2_1	-0.0174	0.422	1_2	-0.095	0.0828
2	ARS-BFGL-NGS-28193	rs109016658	9	ARS-BFGL-NGS-77146	rs109047404	17:1	5.89e-12	AA	-0.175	8.01	2.46e-15	1_2	0.0602	0.134	2_1	0.0239	0.328	1_1	-0.0186	0.429	2_2	-0.0725	0.109
13	ARS-BFGL-NGS-115902	rs110283026	14	ARS-BFGL-NGS-102953	rs110856800	17:1	2.71e-14	AA	0.164	7.99	2.9e-15	1_1	0.066	0.129	2_2	0.0168	0.467	1_2	-0.0389	0.187	2_1	-0.0418	0.217
1	ARS-BFGL-NGS-98669	rs110454414	17	ARS-BFGL-BAC-36594	rs41845008	17:1	7.94e-14	AA	0.162	7.98	2.99e-15	1_1	0.058	0.14	2_2	0.0204	0.379	1_2	-0.0233	0.353	2_1	-0.0602	0.127
2	ARS-BFGL-NGS-10872	rs110581784	19	Hapmap48998-BTA-104140	rs41610190	17:1	3.68e-13	AA	0.197	7.98	2.99e-15	1_1	0.103	0.0695	2_2	0.0105	0.605	2_1	-0.0393	0.166	1_2	-0.0439	0.16
6	BTB-00240453	rs41256438	16	ARS-BFGL-NGS-62655	rs109553534	17:1	2.46e-12	AA	0.196	7.98	3.01e-15	2_2	0.0943	0.1	1_1	0.0284	0.24	2_1	-0.0179	0.542	1_2	-0.0557	0.118
8	ARS-BFGL-NGS-116276	rs109205829	16	ARS-BFGL-NGS-35246	rs41796973	17:1	6.26e-13	AA	0.148	7.98	3.01e-15	2_2	0.0487	0.147	1_1	0.022	0.285	2_1	-0.0122	0.443	1_2	-0.065	0.124
1	ARS-BFGL-NGS-105650	rs110656201	9	ARS-BFGL-NGS-108289	rs41966318	17:1	2.04e-13	AA	0.167	7.98	3.04e-15	2_2	0.073	0.112	1_1	0.0175	0.463	1_2	-0.0362	0.225	2_1	-0.0404	0.2
11	ARS-BFGL-NGS-105689	rs109976358	24	BTA-57672-no-rs	rs41583998	17:1	6.85e-13	AA	0.144	7.96	3.52e-15	1_1	0.0393	0.241	2_2	0.0276	0.297	2_1	-0.0367	0.26	1_2	-0.0404	0.202
8	ARS-BFGL-NGS-30466	rs109700260	17	ARS-BFGL-NGS-110635	rs41852152	17:1	1.12e-12	AA	-0.155	7.96	3.57e-15	1_2	0.0386	0.223	2_1	0.0337	0.253	2_2	-0.0225	0.383	1_1	-0.0601	0.141
17	Hapmap41533-BTA-40976	rs41570559	26	Hapmap51817-BTA-22015	rs41575907	17:1	3.69e-13	AA	0.17	7.95	3.81e-15	1_1	0.0664	0.103	2_2	0.0159	0.41	2_1	-0.017	0.393	1_2	-0.071	0.0942
2	BTA-97453-no-rs	rs41592766	8	ARS-BFGL-NGS-15117	rs109835842	17:1	7.84e-13	AA	-0.196	7.95	3.91e-15	2_1	0.0775	0.0894	1_2	0.0137	0.51	2_2	-0.0214	0.314	1_1	-0.083	0.0868
8	BTA-101429-no-rs	rs41570498	10	ARS-BFGL-NGS-93998	rs110196687	17:1	5.26e-12	AA	-0.16	7.94	4.2e-15	2_1	0.061	0.134	1_2	0.022	0.378	1_1	-0.0249	0.328	2_2	-0.0521	0.16
14	BTB-00563966	rs41735977	15	BTA-37438-no-rs	rs41634456	17:1	1.2e-13	AA	-0.213	7.95	4.21e-15	2_1	0.0881	0.0961	1_2	0.0202	0.416	1_1	-0.022	0.385	2_2	-0.0822	0.103
5	ARS-BFGL-NGS-76692	rs110166704	12	ARS-BFGL-NGS-1559	rs109311527	17:1	3.21e-14	AA	0.174	7.93	4.29e-15	2_2	0.0619	0.118	1_1	0.0212	0.328	2_1	-0.0157	0.46	1_2	-0.0757	0.0934
9	BTB-00406083	rs43613439	19	Hapmap47628-BTA-45090	rs41607280	17:1	7.65e-14	AA	0.155	7.93	4.43e-15	2_2	0.061	0.141	1_1	0.0188	0.417	1_2	-0.033	0.248	2_1	-0.0423	0.194
13	ARS-BFGL-NGS-116740	rs43708551	16	ARS-BFGL-NGS-22732	rs41787830	17:1	1.33e-12	AA	-0.158	7.93	4.51e-15	1_2	0.0551	0.136	2_1	0.0231	0.333	2_2	-0.0186	0.407	1_1	-0.0607	0.125
6	ARS-BFGL-NGS-106596	rs109627935	10	ARS-BFGL-NGS-117894	rs110514275	17:1	7.09e-13	AA	-0.188	7.93	4.63e-15	1_2	0.0942	0.0749	2_1	0.0131	0.518	2_2	-0.0242	0.282	1_1	-0.0561	0.125
3	Hapmap38643-BTA-95454	rs41663626	7	Hapmap29480-BTA-145229	rs81152174	17:1	7.38e-13	AA	0.148	7.93	4.64e-15	1_1	0.0477	0.186	2_2	0.0275	0.324	1_2	-0.0352	0.253	2_1	-0.0376	0.237
2	ARS-BFGL-NGS-10872	rs110581784	11	BTA-105281-no-rs	rs81110667	17:1	4.3e-13	AA	-0.185	7.92	4.69e-15	1_2	0.0909	0.0822	2_1	0.0116	0.568	2_2	-0.0332	0.204	1_1	-0.0498	0.145
14	ARS-BFGL-NGS-20645	rs109517754	17	BTA-41106-no-rs	rs41638826	17:1	6.75e-15	AA	0.175	7.93	4.85e-15	2_2	0.0811	0.0902	1_1	0.015	0.503	1_2	-0.0296	0.261	2_1	-0.0491	0.145
1	Hapmap41567-BTA-52975	rs41585307	9	ARS-BFGL-NGS-108289	rs41966318	17:1	7.29e-14	AA	-0.19	7.92	4.9e-15	1_2	0.0892	0.0887	2_1	0.0157	0.513	2_2	-0.0324	0.249	1_1	-0.0527	0.149
3	BTB-01195129	rs42352144	9	BTA-68663-no-rs	rs43710501	17:1	5.82e-13	AA	-0.143	7.91	4.99e-15	2_1	0.0455	0.187	1_2	0.0267	0.32	1_1	-0.0304	0.28	2_2	-0.0401	0.213
6	BTB-00241714	rs43452468	9	BTB-00385823	rs43590402	17:1	7.04e-13	AA	-0.192	7.91	5.05e-15	2_1	0.0716	0.0996	1_2	0.0193	0.35	2_2	-0.0149	0.471	1_1	-0.0862	0.0796
9	BTA-92485-no-rs	rs109644897	16	ARS-BFGL-NGS-106615	rs110494669	17:1	2.25e-13	AA	0.146	7.91	5.1e-15	2_2	0.0507	0.167	1_1	0.0246	0.316	2_1	-0.0238	0.342	1_2	-0.0466	0.175
7	BTA-80441-no-rs	rs43746618	18	ARS-BFGL-NGS-17039	rs109622162	17:1	4.31e-14	AA	-0.169	7.91	5.19e-15	1_2	0.0795	0.102	2_1	0.0218	0.393	1_1	-0.0304	0.316	2_2	-0.0374	0.189
2	Hapmap40746-BTA-46710	rs41580944	9	ARS-BFGL-NGS-105758	rs109242304	17:1	5.53e-12	AA	-0.187	7.92	5.27e-15	1_2	0.0392	0.224	2_1	0.039	0.294	1_1	-0.029	0.36	2_2	-0.0801	0.122
8	BTA-80953-no-rs	rs41659572	10	ARS-BFGL-NGS-19370	rs110670001	17:1	5.89e-13	AA	-0.169	7.91	5.3e-15	2_1	0.0446	0.175	1_2	0.0411	0.197	2_2	-0.0164	0.517	1_1	-0.0674	0.111
2	ARS-BFGL-NGS-28193	rs109016658	9	ARS-BFGL-NGS-105758	rs109242304	17:1	1.41e-12	AA	-0.177	7.92	5.3e-15	1_2	0.04	0.216	2_1	0.0358	0.305	1_1	-0.0292	0.348	2_2	-0.0717	0.131
1	ARS-BFGL-NGS-5124	rs110122324	27	ARS-BFGL-NGS-43957	rs109810559	17:1	1.5e-12	AA	0.163	7.91	5.35e-15	2_2	0.0646	0.135	1_1	0.0229	0.38	1_2	-0.0295	0.298	2_1	-0.0462	0.187
3	ARS-BFGL-NGS-80689	rs110236840	21	ARS-BFGL-NGS-118735	rs109752771	17:1	3.58e-13	AA	-0.159	7.91	5.37e-15	2_1	0.0528	0.151	1_2	0.0281	0.308	1_1	-0.0214	0.396	2_2	-0.0564	0.145
8	Hapmap39591-BTA-81270	rs41655559	11	ARS-BFGL-NGS-36900	rs110705482	17:1	1.62e-12	AA	0.159	7.9	5.5e-15	2_2	0.0357	0.236	1_1	0.0343	0.279	1_2	-0.0266	0.341	2_1	-0.0621	0.144
1	BTB-00056583	rs43265267	13	BTB-00547162	rs41712067	17:1	1.05e-12	AA	0.157	7.9	5.74e-15	1_1	0.0449	0.181	2_2	0.031	0.268	2_1	-0.0199	0.419	1_2	-0.0611	0.133
8	Hapmap40204-BTA-116037	rs41614542	16	ARS-BFGL-NGS-109702	rs110146986	17:1	3.71e-12	AA	0.18	7.88	6.55e-15	1_1	0.0919	0.0771	2_2	0.0162	0.497	2_1	-0.0318	0.237	1_2	-0.0402	0.19
3	ARS-BFGL-NGS-4407	rs110209063	9	BTA-68663-no-rs	rs43710501	17:1	1.7e-12	AA	-0.154	7.88	6.61e-15	1_2	0.0435	0.209	2_1	0.0198	0.348	2_2	-0.025	0.322	1_1	-0.0661	0.12
3	ARS-BFGL-NGS-80689	rs110236840	21	Hapmap46685-BTA-105714	rs41617180	17:1	1.63e-12	AA	0.157	7.87	7.1e-15	2_2	0.0604	0.133	1_1	0.0232	0.362	1_2	-0.0245	0.34	2_1	-0.049	0.165
13	BTA-01022-no-rs	rs29011989	14	ARS-BFGL-NGS-102953	rs110856800	17:1	1.76e-12	AA	-0.171	7.87	7.23e-15	2_1	0.0767	0.099	1_2	0.015	0.51	1_1	-0.0363	0.238	2_2	-0.043	0.154
9	ARS-BFGL-NGS-52931	rs109324038	13	BTB-00750386	rs41913219	17:1	6.88e-14	AA	0.165	7.86	7.35e-15	1_1	0.0428	0.175	2_2	0.0358	0.216	2_1	-0.0154	0.501	1_2	-0.0708	0.107
4	BTB-01298917	rs42421963	10	BTA-117971-no-rs	rs110945810	17:1	2.26e-11	AA	0.139	7.86	7.7e-15	2_2	0.0473	0.157	1_1	0.0276	0.285	1_2	-0.0158	0.362	2_1	-0.0487	0.196
14	ARS-BFGL-NGS-119057	rs110183123	16	ARS-BFGL-NGS-117855	rs109332736	17:1	6.67e-14	AA	0.166	7.85	8.43e-15	2_2	0.064	0.11	1_1	0.0166	0.466	1_2	-0.0253	0.307	2_1	-0.0598	0.117
5	ARS-BFGL-NGS-25684	rs110696437	19	UA-IFASA-7520	rs41641951	17:1	4.21e-13	AA	0.213	7.84	8.54e-15	1_1	0.104	0.0704	2_2	0.00822	0.671	1_2	-0.0463	0.149	2_1	-0.0546	0.109
10	Hapmap47063-BTA-62293	rs41644730	22	ARS-BFGL-NGS-111384	rs41994324	17:1	3.87e-13	AA	0.151	7.85	8.59e-15	1_1	0.0495	0.189	2_2	0.0308	0.278	1_2	-0.0273	0.323	2_1	-0.0432	0.21
13	Hapmap46901-BTA-05645	rs29019803	26	Hapmap49238-BTA-60825	rs41646448	17:1	4.04e-13	AA	0.227	7.86	8.68e-15	2_2	0.0803	0.118	1_1	0.0237	0.433	2_1	-0.0279	0.342	1_2	-0.0954	0.107
2	ARS-BFGL-NGS-10872	rs110581784	23	ARS-BFGL-NGS-61617	rs109681200	17:1	1.1e-12	AA	0.168	7.84	8.68e-15	1_1	0.0745	0.0967	2_2	0.0148	0.475	2_1	-0.0233	0.297	1_2	-0.0557	0.131
17	ARS-BFGL-NGS-9438	rs110832725	26	Hapmap51817-BTA-22015	rs41575907	17:1	1.97e-12	AA	-0.144	7.83	9.28e-15	1_2	0.0374	0.21	2_1	0.028	0.326	2_2	-0.0293	0.294	1_1	-0.0492	0.17
10	ARS-BFGL-NGS-107699	rs110652285	20	BTA-50190-no-rs	rs110944724	17:1	2.53e-13	AA	-0.144	7.83	9.31e-15	1_2	0.0426	0.191	2_1	0.0265	0.311	1_1	-0.0247	0.34	2_2	-0.0501	0.159
4	BTB-01298865	rs42421311	10	BTA-117971-no-rs	rs110945810	17:1	2.12e-11	AA	0.139	7.83	9.47e-15	2_2	0.0444	0.17	1_1	0.0294	0.28	1_2	-0.0184	0.348	2_1	-0.0465	0.202
11	ARS-BFGL-NGS-28851	rs110929768	19	ARS-BFGL-NGS-54958	rs41925362	17:1	8.69e-11	AA	0.174	7.82	1.04e-14	2_2	0.0579	0.137	1_1	0.0237	0.312	1_2	-0.017	0.449	2_1	-0.0756	0.102
20	ARS-BFGL-NGS-101215	rs41932848	22	Hapmap52294-ss46526417	rs41256881	17:1	1.22e-12	AA	0.168	7.82	1.05e-14	2_2	0.0739	0.099	1_1	0.0216	0.366	1_2	-0.0208	0.402	2_1	-0.0517	0.133
5	Hapmap49801-BTA-93284	rs41664298	17	ARS-BFGL-NGS-29268	rs110139024	17:1	9.79e-13	AA	-0.155	7.82	1.05e-14	2_1	0.0549	0.151	1_2	0.0217	0.383	2_2	-0.0267	0.304	1_1	-0.0521	0.162
8	Hapmap41646-BTA-81057	rs41654641	19	BTB-01453714	rs42572067	17:1	8.81e-13	AA	0.181	7.82	1.06e-14	2_2	0.0519	0.131	1_1	0.0255	0.279	1_2	-0.0134	0.511	2_1	-0.0901	0.0789
9	Hapmap39445-BTA-84115	rs41594139	13	ARS-BFGL-NGS-17234	rs110758373	17:1	4.84e-14	AA	-0.169	7.81	1.08e-14	2_1	0.0442	0.151	1_2	0.0201	0.396	2_2	-0.0204	0.368	1_1	-0.0843	0.0848
16	ARS-BFGL-NGS-35175	rs109050466	22	ARS-BFGL-NGS-111384	rs41994324	17:1	1.8e-11	AA	-0.156	7.81	1.12e-14	2_1	0.0588	0.158	1_2	0.0252	0.344	2_2	-0.0354	0.256	1_1	-0.037	0.241
9	BTB-01716797	rs42827834	16	ARS-BFGL-NGS-106615	rs110494669	17:1	4.63e-13	AA	0.165	7.81	1.13e-14	1_1	0.0389	0.191	2_2	0.0384	0.229	2_1	-0.0178	0.467	1_2	-0.0694	0.113
6	Hapmap53068-rs29026861	rs29026861	22	Hapmap42824-BTA-116676	rs41617449	17:1	1.13e-11	AA	-0.163	7.81	1.14e-14	1_2	0.0833	0.101	2_1	0.019	0.383	2_2	-0.0277	0.272	1_1	-0.0332	0.245
13	ARS-BFGL-NGS-38630	rs111011302	16	ARS-BFGL-NGS-38266	rs109367390	17:1	5.09e-13	AA	0.155	7.81	1.15e-14	2_2	0.0691	0.104	1_1	0.02	0.392	1_2	-0.0223	0.327	2_1	-0.0437	0.177
14	ARS-BFGL-BAC-1696	rs110853348	26	Hapmap51817-BTA-22015	rs41575907	17:1	3.65e-13	AA	0.144	7.8	1.18e-14	1_1	0.0434	0.197	2_2	0.0275	0.312	2_1	-0.029	0.3	1_2	-0.0443	0.191
2	ARS-BFGL-NGS-113793	rs110972002	9	ARS-BFGL-NGS-104719	rs109162831	17:1	2.41e-12	AA	0.146	7.8	1.2e-14	1_1	0.0386	0.226	2_2	0.0322	0.282	2_1	-0.0307	0.29	1_2	-0.0442	0.201
13	BTA-94022-no-rs	rs41668377	26	Hapmap49238-BTA-60825	rs41646448	17:1	2.06e-13	AA	-0.174	7.81	1.21e-14	1_2	0.0567	0.133	2_1	0.0197	0.377	1_1	-0.019	0.395	2_2	-0.0781	0.0956
1	ARS-BFGL-NGS-118315	rs42166711	14	ARS-BFGL-NGS-104172	rs110536519	17:1	1.09e-12	AA	-0.153	7.8	1.27e-14	1_2	0.0448	0.183	2_1	0.0302	0.274	1_1	-0.0197	0.394	2_2	-0.0579	0.15
19	ARS-BFGL-NGS-77278	rs42103498	26	ARS-BFGL-NGS-110497	rs110475419	17:1	2.33e-13	AA	-0.207	7.79	1.32e-14	2_1	0.101	0.074	1_2	0.041	0.217	2_2	-0.0113	0.509	1_1	-0.0533	0.2
1	ARS-BFGL-NGS-19470	rs109734539	25	ARS-USMARC-Parent-AY941204-rs1787	rs17872131	17:1	3.71e-17	AA	-0.117	7.78	1.33e-14	1_2	0.033	0.171	2_1	0.0202	0.361	2_2	-0.0208	0.33	1_1	-0.0434	0.139
11	Hapmap54519-ss46526343	ss46526343	18	ARS-BFGL-NGS-41174	rs110744464	17:1	2.51e-13	AA	0.17	7.79	1.35e-14	2_2	0.0787	0.0924	1_1	0.0158	0.46	1_2	-0.0236	0.307	2_1	-0.0518	0.141
9	BTA-83794-no-rs	rs41659797	21	BTA-12468-no-rs	rs29024420	17:1	1.33e-12	AA	-0.147	7.78	1.39e-14	2_1	0.0394	0.21	1_2	0.0316	0.265	2_2	-0.0223	0.37	1_1	-0.0542	0.155
9	ARS-BFGL-NGS-33808	rs110794449	26	Hapmap29376-BTA-72268	rs41600671	17:1	8.1e-13	AA	-0.156	7.78	1.4e-14	2_1	0.058	0.134	1_2	0.0245	0.316	1_1	-0.0184	0.404	2_2	-0.0551	0.147
1	BTB-00033186	rs43243282	11	ARS-BFGL-NGS-90469	rs110981749	17:1	3.88e-12	AA	0.19	7.78	1.41e-14	2_2	0.0637	0.11	1_1	0.0213	0.297	1_2	-0.0128	0.52	2_1	-0.0918	0.0727
1	ARS-BFGL-NGS-16035	rs110454422	14	ARS-BFGL-NGS-104172	rs110536519	17:1	3e-12	AA	-0.154	7.78	1.41e-14	1_2	0.045	0.184	2_1	0.0301	0.277	1_1	-0.0204	0.391	2_2	-0.0585	0.148
9	ARS-BFGL-NGS-116287	rs110483635	26	Hapmap51817-BTA-22015	rs41575907	17:1	3.74e-13	AA	-0.135	7.78	1.41e-14	2_1	0.034	0.262	1_2	0.0284	0.277	1_1	-0.0358	0.234	2_2	-0.0371	0.227
2	Hapmap47023-BTA-49508	rs41636477	3	Hapmap48544-BTA-98418	rs41665543	17:1	3.61e-12	AA	0.178	7.78	1.42e-14	1_1	0.0942	0.0925	2_2	0.0264	0.263	2_1	-0.0183	0.464	1_2	-0.0395	0.181
5	BTB-01790876	rs42901988	25	ARS-BFGL-NGS-17864	rs109434082	17:1	6.55e-12	AA	-0.146	7.77	1.48e-14	1_2	0.0528	0.154	2_1	0.0225	0.361	2_2	-0.0271	0.3	1_1	-0.0439	0.185
10	ARS-BFGL-NGS-113766	rs43638509	11	ARS-BFGL-NGS-89994	rs109622097	17:1	3.09e-13	AA	-0.165	7.77	1.51e-14	2_1	0.0611	0.116	1_2	0.0181	0.385	2_2	-0.0176	0.395	1_1	-0.0682	0.104
7	ARS-BFGL-NGS-99261	rs110596313	24	ARS-BFGL-NGS-117346	rs110548552	17:1	1.45e-12	AA	-0.148	7.77	1.51e-14	1_2	0.0536	0.148	2_1	0.0248	0.341	1_1	-0.0238	0.322	2_2	-0.046	0.19
8	ARS-BFGL-NGS-11076	rs43558766	26	Hapmap51817-BTA-22015	rs41575907	17:1	5.59e-12	AA	-0.141	7.77	1.53e-14	1_2	0.046	0.178	2_1	0.0269	0.306	2_2	-0.026	0.324	1_1	-0.0417	0.192
3	ARS-BFGL-NGS-2988	rs109801165	8	BTB-00373508	rs43576983	17:1	2.87e-12	AA	-0.16	7.76	1.69e-14	1_2	0.0471	0.194	2_1	0.0377	0.249	2_2	-0.0262	0.381	1_1	-0.0486	0.176
10	ARS-BFGL-NGS-26456	rs109650587	19	Hapmap34054-BES9_Contig444_1181	rs43702509	17:1	8.36e-12	AA	-0.202	7.75	1.7e-14	2_1	0.0554	0.0946	1_2	0.0294	0.229	2_2	-0.00692	0.606	1_1	-0.11	0.0709
9	BTB-01083056	rs42245066	15	BTA-36785-no-rs	rs41631212	17:1	2.02e-12	AA	0.145	7.75	1.73e-14	2_2	0.0387	0.217	1_1	0.0325	0.257	1_2	-0.0232	0.359	2_1	-0.0506	0.167
6	ARS-BFGL-NGS-107695	rs109308790	16	ARS-BFGL-NGS-62655	rs109553534	17:1	8.09e-13	AA	0.206	7.75	1.76e-14	2_2	0.0686	0.131	1_1	0.0431	0.162	2_1	-0.0147	0.622	1_2	-0.0795	0.0857
18	BTA-44392-no-rs	rs41639940	19	BTB-00742910	rs41913494	17:1	7.34e-13	AA	0.139	7.75	1.76e-14	1_1	0.0493	0.172	2_2	0.0246	0.32	2_1	-0.0299	0.281	1_2	-0.0353	0.226
10	ARS-BFGL-NGS-42236	rs110924530	15	Hapmap50818-BTA-91110	rs41660040	17:1	4.99e-13	AA	0.162	7.74	1.81e-14	1_1	0.0682	0.103	2_2	0.0217	0.368	2_1	-0.0203	0.392	1_2	-0.0514	0.137
5	UA-IFASA-4080	rs29027239	13	ARS-BFGL-NGS-115121	rs110196106	17:1	1.1e-14	AA	-0.151	7.75	1.82e-14	2_1	0.0328	0.252	1_2	0.0295	0.271	1_1	-0.0228	0.354	2_2	-0.0657	0.124
2	ARS-BFGL-NGS-10872	rs110581784	4	BTB-00166174	rs43375611	17:1	6.39e-12	AA	0.18	7.74	1.82e-14	1_1	0.0812	0.101	2_2	0.0106	0.555	2_1	-0.0328	0.216	1_2	-0.0554	0.128
4	ARS-BFGL-NGS-4091	rs109839854	21	Hapmap38840-BTA-51603	rs41639559	17:1	3.01e-10	AA	0.156	7.74	1.83e-14	1_1	0.0538	0.124	2_2	0.0212	0.317	1_2	-0.0132	0.449	2_1	-0.0679	0.11
3	BTB-01899527	rs43011369	9	BTA-68663-no-rs	rs43710501	17:1	1.98e-12	AA	0.142	7.75	1.83e-14	1_1	0.0457	0.184	2_2	0.026	0.324	2_1	-0.0295	0.285	1_2	-0.0405	0.208
18	ARS-BFGL-BAC-2333	rs109882115	21	Hapmap48457-BTA-75505	rs41657113	17:1	1.85e-12	AA	0.152	7.74	1.85e-14	1_1	0.0556	0.127	2_2	0.0172	0.468	2_1	-0.0305	0.255	1_2	-0.049	0.15
1	ARS-BFGL-NGS-12115	rs110451156	12	BTB-00498268	rs43705898	17:1	5.79e-12	AA	0.163	7.74	1.86e-14	1_1	0.0709	0.106	2_2	0.0173	0.434	2_1	-0.0239	0.314	1_2	-0.0513	0.146
9	Hapmap58876-ss46526986	rs41255531	17	ARS-BFGL-NGS-29268	rs110139024	17:1	1.36e-11	AA	0.162	7.74	1.93e-14	1_1	0.0699	0.109	2_2	0.0173	0.467	1_2	-0.0337	0.223	2_1	-0.0407	0.201
2	ARS-BFGL-NGS-43437	rs110215032	24	BTB-01485274	rs42609685	17:1	1.91e-12	AA	0.167	7.73	2.03e-14	2_2	0.0902	0.077	1_1	0.0151	0.463	1_2	-0.0286	0.263	2_1	-0.0327	0.197
11	ARS-BFGL-NGS-31804	rs110284876	26	Hapmap51817-BTA-22015	rs41575907	17:1	2.1e-12	AA	0.143	7.73	2.1e-14	1_1	0.0453	0.186	2_2	0.0254	0.322	2_1	-0.0267	0.31	1_2	-0.0456	0.182
1	BTB-01543375	rs42660849	9	ARS-BFGL-NGS-108289	rs41966318	17:1	1.21e-12	AA	0.149	7.72	2.21e-14	2_2	0.0467	0.179	1_1	0.026	0.32	2_1	-0.0244	0.342	1_2	-0.0522	0.159
3	BTA-68624-no-rs	rs43710473	16	ARS-BFGL-NGS-112110	rs42946812	17:1	6.52e-11	AA	-0.183	7.72	2.23e-14	1_2	0.104	0.0716	2_1	0.0132	0.488	1_1	-0.0225	0.251	2_2	-0.0434	0.19
1	BTB-00030962	rs43238189	19	ARS-BFGL-NGS-110373	rs110070222	17:1	4.45e-12	AA	-0.177	7.71	2.35e-14	1_2	0.0606	0.127	2_1	0.0252	0.272	2_2	-0.0136	0.5	1_1	-0.0779	0.0999
11	Hapmap29025-BTA-156546	rs109261711	12	ARS-BFGL-NGS-41165	rs43080810	17:1	9.87e-13	AA	0.158	7.72	2.42e-14	1_1	0.0465	0.184	2_2	0.0405	0.241	2_1	-0.0193	0.353	1_2	-0.0518	0.222
16	Hapmap51565-BTA-122868	rs41569032	23	Hapmap44259-BTA-56979	rs41589806	17:1	8.41e-12	AA	0.153	7.71	2.46e-14	2_2	0.0477	0.169	1_1	0.0316	0.259	2_1	-0.0195	0.427	1_2	-0.0544	0.145
20	ARS-BFGL-NGS-107555	rs110058938	24	Hapmap22754-BTA-157164	rs110512011	17:1	9.79e-12	AA	-0.183	7.7	2.48e-14	2_1	0.0413	0.139	1_2	0.0363	0.17	1_1	-0.00775	0.619	2_2	-0.0981	0.0725
10	Hapmap55445-rs29014484	rs29014484	21	Hapmap57262-rs29023646	rs29023646	17:1	2.48e-12	AA	0.147	7.7	2.54e-14	1_1	0.0557	0.151	2_2	0.0236	0.35	2_1	-0.0298	0.269	1_2	-0.0375	0.23
11	Hapmap40862-BTA-100125	rs41567839	12	ARS-BFGL-NGS-41165	rs43080810	17:1	1.05e-12	AA	-0.147	7.7	2.64e-14	1_2	0.0424	0.22	2_1	0.0403	0.199	1_1	-0.0181	0.338	2_2	-0.0465	0.242
4	ARS-BFGL-NGS-89237	rs109849956	5	Hapmap49801-BTA-93284	rs41664298	17:1	9.17e-12	AA	0.197	7.7	2.65e-14	2_2	0.0911	0.075	1_1	0.0153	0.451	1_2	-0.0181	0.381	2_1	-0.0729	0.0931
3	BTA-68453-no-rs	rs43350479	27	UA-IFASA-9335	rs41577793	17:1	1.54e-10	AA	0.133	7.69	2.72e-14	2_2	0.0384	0.217	1_1	0.029	0.283	1_2	-0.0322	0.254	2_1	-0.0338	0.247
4	BTA-71564-no-rs	rs41654185	24	Hapmap49937-BTA-26281	rs41575791	17:1	1.37e-12	AA	0.152	7.69	2.78e-14	1_1	0.0634	0.132	2_2	0.0195	0.316	1_2	-0.0185	0.418	2_1	-0.0507	0.134
2	ARS-BFGL-NGS-43437	rs110215032	24	BTB-01646599	rs42761380	17:1	6.4e-12	AA	0.168	7.69	2.81e-14	2_2	0.0896	0.0789	1_1	0.0151	0.471	1_2	-0.0295	0.254	2_1	-0.0341	0.196
4	BTB-01278461	rs42408752	19	BTB-00753901	rs41917370	17:1	2.7e-11	AA	0.17	7.69	2.82e-14	2_2	0.0768	0.0943	1_1	0.0178	0.424	1_2	-0.02	0.339	2_1	-0.0559	0.143
10	ARS-BFGL-NGS-17009	rs110776525	21	Hapmap57262-rs29023646	rs29023646	17:1	1.43e-13	AA	0.147	7.69	2.86e-14	1_1	0.0599	0.133	2_2	0.0214	0.369	2_1	-0.0265	0.288	1_2	-0.0391	0.21
7	ARS-BFGL-NGS-13680	rs109786541	19	ARS-BFGL-NGS-42624	rs109084186	17:1	6.75e-11	AA	-0.146	7.69	2.86e-14	1_2	0.0371	0.244	2_1	0.0366	0.245	1_1	-0.0307	0.299	2_2	-0.0417	0.212
1	BTA-40495-no-rs	rs41635687	14	Hapmap54453-rs29015999	rs29015999	17:1	2.55e-11	AA	-0.136	7.68	2.87e-14	2_1	0.0506	0.17	1_2	0.0233	0.314	1_1	-0.0297	0.286	2_2	-0.0322	0.23
18	BTA-95249-no-rs	rs41597513	19	ARS-BFGL-NGS-113158	rs109686238	17:1	2.58e-11	AA	-0.143	7.68	2.92e-14	1_2	0.0361	0.226	2_1	0.0303	0.309	2_2	-0.0341	0.264	1_1	-0.0426	0.2
4	ARS-BFGL-NGS-51159	rs110035853	12	ARS-BFGL-NGS-41165	rs43080810	17:1	4.2e-11	AA	0.15	7.69	2.92e-14	2_2	0.0459	0.21	1_1	0.0327	0.27	2_1	-0.0327	0.266	1_2	-0.0384	0.254
1	ARS-BFGL-NGS-114712	rs110174843	10	BTB-01361961	rs42488383	17:1	2.24e-12	AA	-0.145	7.68	3.08e-14	1_2	0.0474	0.183	2_1	0.0256	0.333	1_1	-0.0314	0.274	2_2	-0.0407	0.211
5	ARS-BFGL-NGS-25684	rs110696437	13	ARS-BFGL-NGS-115121	rs110196106	17:1	1.51e-10	AA	-0.171	7.68	3.09e-14	1_2	0.0657	0.112	2_1	0.013	0.496	2_2	-0.022	0.284	1_1	-0.07	0.108
12	Hapmap48110-BTA-88422	rs41665075	17	ARS-BFGL-NGS-67232	rs110304855	17:1	3.29e-13	AA	0.163	7.67	3.11e-14	2_2	0.0467	0.137	1_1	0.0239	0.273	1_2	-0.0123	0.506	2_1	-0.08	0.0838
9	BTB-01769540	rs42886388	15	BTA-36785-no-rs	rs41631212	17:1	3.99e-12	AA	0.145	7.67	3.16e-14	1_1	0.0524	0.162	2_2	0.0248	0.341	2_1	-0.0324	0.261	1_2	-0.0358	0.236
2	ARS-BFGL-NGS-115485	rs109753466	10	ARS-BFGL-NGS-116336	rs110826199	17:1	1.4e-11	AA	-0.15	7.67	3.17e-14	1_2	0.0598	0.128	2_1	0.023	0.372	1_1	-0.0283	0.301	2_2	-0.0386	0.199
4	ARS-BFGL-NGS-63223	rs110351116	6	Hapmap33176-BTA-104879	rs109360190	17:1	1.05e-13	AA	0.179	7.67	3.18e-14	2_2	0.049	0.123	1_1	0.0296	0.241	2_1	-0.0108	0.556	1_2	-0.0896	0.0801
8	ARS-BFGL-NGS-112998	rs42932323	17	ARS-BFGL-NGS-5866	rs110182876	17:1	2.05e-12	AA	0.166	7.67	3.19e-14	2_2	0.0749	0.101	1_1	0.0157	0.485	2_1	-0.0315	0.248	1_2	-0.0441	0.167
2	ARS-BFGL-NGS-100643	rs110127310	10	ARS-BFGL-NGS-116336	rs110826199	17:1	1.62e-11	AA	-0.141	7.67	3.32e-14	1_2	0.0431	0.173	2_1	0.0283	0.291	1_1	-0.0213	0.379	2_2	-0.0485	0.157
18	BTA-44392-no-rs	rs41639940	19	ARS-BFGL-NGS-43245	rs41913479	17:1	1.35e-12	AA	0.138	7.66	3.33e-14	1_1	0.0491	0.172	2_2	0.0244	0.32	2_1	-0.0295	0.284	1_2	-0.035	0.225
1	BTB-00051548	rs43261478	9	BTB-00388729	rs43591299	17:1	9.72e-12	AA	0.162	7.66	3.34e-14	2_2	0.0595	0.116	1_1	0.0172	0.393	2_1	-0.0177	0.39	1_2	-0.0675	0.101
18	ARS-BFGL-NGS-17369	rs110809727	19	UA-IFASA-4964	rs29012309	17:1	2.69e-11	AA	0.139	7.66	3.34e-14	1_1	0.0342	0.241	2_2	0.0333	0.255	2_1	-0.0269	0.317	1_2	-0.0442	0.187
1	ARS-BFGL-NGS-83392	rs109933449	24	Hapmap31100-BTA-137689	rs109843615	17:1	2.47e-11	AA	0.176	7.66	3.36e-14	1_1	0.0759	0.0923	2_2	0.014	0.468	1_2	-0.0206	0.34	2_1	-0.0654	0.1
1	ARS-BFGL-NGS-43799	rs110023396	18	ARS-BFGL-NGS-3671	rs110363575	17:1	2.58e-12	AA	0.154	7.67	3.37e-14	2_2	0.0542	0.145	1_1	0.0222	0.416	2_1	-0.0366	0.234	1_2	-0.0413	0.205
1	BTA-95639-no-rs	rs41598314	12	ARS-BFGL-NGS-116997	rs110369818	17:1	5.43e-11	AA	0.148	7.66	3.41e-14	2_2	0.0604	0.144	1_1	0.0217	0.355	1_2	-0.0281	0.266	2_1	-0.038	0.236
3	ARS-BFGL-NGS-80689	rs110236840	21	ARS-BFGL-NGS-112210	rs109631116	17:1	4.49e-12	AA	0.153	7.66	3.59e-14	2_2	0.0626	0.123	1_1	0.0202	0.396	1_2	-0.0258	0.306	2_1	-0.0446	0.175
5	ARS-BFGL-NGS-25684	rs110696437	23	UA-IFASA-4463	rs29022869	17:1	5.38e-12	AA	-0.156	7.65	3.64e-14	1_2	0.0621	0.109	2_1	0.0158	0.41	2_2	-0.0179	0.371	1_1	-0.0601	0.111
1	BTB-01086841	rs42243124	21	ARS-BFGL-NGS-30365	rs110304011	17:1	5.36e-13	AA	-0.137	7.65	3.64e-14	1_2	0.0473	0.178	2_1	0.0254	0.295	1_1	-0.0247	0.331	2_2	-0.0397	0.195
4	BTB-01278461	rs42408752	19	ARS-BFGL-NGS-109970	rs41917260	17:1	8.61e-11	AA	0.171	7.66	3.65e-14	2_2	0.0782	0.0925	1_1	0.0173	0.432	1_2	-0.0205	0.332	2_1	-0.0552	0.143
4	BTA-101478-no-rs	rs41570518	19	ARS-USMARC-Parent-EF026084-rs2902	rs29025380	17:1	9.59e-11	AA	0.144	7.65	3.65e-14	1_1	0.0419	0.2	2_2	0.0287	0.314	1_2	-0.0299	0.282	2_1	-0.0438	0.204
1	BTB-01305946	rs42432959	5	BTB-01657584	rs42774123	17:1	2.66e-12	AA	-0.159	7.65	3.67e-14	2_1	0.0722	0.101	1_2	0.0182	0.42	2_2	-0.0238	0.306	1_1	-0.0446	0.172
5	Hapmap49801-BTA-93284	rs41664298	17	BTA-41106-no-rs	rs41638826	17:1	2.68e-12	AA	0.15	7.66	3.74e-14	2_2	0.052	0.161	1_1	0.023	0.362	2_1	-0.0278	0.295	1_2	-0.0467	0.182
11	ARS-BFGL-NGS-33664	rs110138103	27	BTA-08152-no-rs	rs29021718	17:1	1.05e-12	AA	0.15	7.65	3.8e-14	1_1	0.0519	0.152	2_2	0.0283	0.336	2_1	-0.0272	0.294	1_2	-0.0429	0.218
8	ARS-BFGL-NGS-25137	rs109298634	28	ARS-BFGL-NGS-43501	rs110007227	17:1	3.82e-11	AA	0.176	7.65	3.82e-14	2_2	0.0385	0.185	1_1	0.038	0.151	2_1	-0.00973	0.584	1_2	-0.0902	0.0799
2	Hapmap41880-BTA-47153	rs41581945	11	ARS-BFGL-NGS-113310	rs109498084	17:1	5.6e-12	AA	-0.194	7.65	3.86e-14	1_2	0.0717	0.101	2_1	0.0111	0.536	2_2	-0.0239	0.29	1_1	-0.0871	0.0723
11	ARS-BFGL-NGS-118335	rs110531976	25	Hapmap26819-BTC-017803	rs109164874	17:1	4.58e-11	AA	-0.16	7.65	3.89e-14	1_2	0.0402	0.132	2_1	0.0274	0.239	2_2	-0.00661	0.53	1_1	-0.0855	0.098
16	BTB-00623664	rs41787407	28	ARS-BFGL-NGS-114347	rs41569687	17:1	5e-10	AA	0.156	7.65	3.89e-14	1_1	0.047	0.137	2_2	0.0293	0.259	1_2	-0.0102	0.47	2_1	-0.0695	0.133
6	UA-IFASA-2005	rs29012149	16	ARS-BFGL-NGS-62655	rs109553534	17:1	3.7e-12	AA	0.179	7.64	3.93e-14	2_2	0.0968	0.0774	1_1	0.0195	0.339	2_1	-0.0173	0.443	1_2	-0.0457	0.141
2	ARS-BFGL-NGS-61983	rs109767521	18	Hapmap53843-rs29014653	rs29014653	17:1	8.36e-12	AA	0.135	7.64	4.01e-14	1_1	0.0429	0.192	2_2	0.024	0.326	2_1	-0.0289	0.277	1_2	-0.0392	0.206
3	BTA-67382-no-rs	rs41589464	10	Hapmap47063-BTA-62293	rs41644730	17:1	1.39e-12	AA	0.161	7.64	4.12e-14	1_1	0.0676	0.106	2_2	0.0203	0.361	2_1	-0.0185	0.407	1_2	-0.0551	0.126
2	Hapmap40746-BTA-46710	rs41580944	9	BTB-01407900	rs42534288	17:1	3.16e-12	AA	0.152	7.64	4.12e-14	1_1	0.0401	0.206	2_2	0.031	0.275	1_2	-0.0222	0.377	2_1	-0.0591	0.142
1	Hapmap59092-rs29024583	rs29024583	7	ARS-BFGL-NGS-110361	rs110011603	17:1	1.86e-12	AA	0.144	7.64	4.12e-14	2_2	0.0534	0.165	1_1	0.0259	0.296	2_1	-0.0251	0.33	1_2	-0.0392	0.209
9	BTB-01990746	rs43095652	18	ARS-BFGL-NGS-25104	rs109341458	17:1	8.1e-13	AA	0.149	7.63	4.15e-14	1_1	0.0485	0.158	2_2	0.0235	0.325	1_2	-0.02	0.383	2_1	-0.057	0.134
6	BTA-77421-no-rs	rs41653183	25	Hapmap30941-BTC-018717	rs108945685	17:1	5.04e-11	AA	0.167	7.63	4.19e-14	1_1	0.0467	0.122	2_2	0.0232	0.282	2_1	-0.0114	0.521	1_2	-0.0853	0.0745
15	BTB-01576968	rs42696216	27	BTB-01874520	rs42983352	17:1	1.37e-11	AA	0.14	7.63	4.19e-14	1_1	0.0454	0.178	2_2	0.0286	0.307	2_1	-0.029	0.288	1_2	-0.0375	0.227
18	ARS-BFGL-NGS-41174	rs110744464	19	UA-IFASA-7088	rs41641491	17:1	1.74e-11	AA	0.135	7.63	4.2e-14	2_2	0.0389	0.209	1_1	0.0279	0.29	1_2	-0.0265	0.307	2_1	-0.0416	0.194
8	ARS-BFGL-NGS-37907	rs109869674	16	ARS-BFGL-NGS-109702	rs110146986	17:1	1.62e-11	AA	0.176	7.64	4.23e-14	1_1	0.0897	0.076	2_2	0.0161	0.496	2_1	-0.031	0.237	1_2	-0.0388	0.192
6	BTB-01682978	rs42798182	28	ARS-BFGL-NGS-113790	rs42135312	17:1	2.29e-13	AA	0.165	7.63	4.26e-14	1_1	0.0716	0.107	2_2	0.0182	0.424	2_1	-0.0242	0.319	1_2	-0.0511	0.15
1	Hapmap59092-rs29024583	rs29024583	12	Hapmap55458-rs29025293	rs29025293	17:1	6.94e-12	AA	-0.15	7.63	4.28e-14	1_2	0.0615	0.138	2_1	0.028	0.268	1_1	-0.0163	0.369	2_2	-0.0442	0.226
7	Hapmap48087-BTA-80315	rs41657025	21	ARS-BFGL-NGS-70042	rs109627597	17:1	1.57e-11	AA	-0.17	7.63	4.29e-14	2_1	0.0412	0.196	1_2	0.0395	0.167	1_1	-0.0127	0.534	2_2	-0.0768	0.103
4	ARS-BFGL-NGS-36252	rs42358394	17	ARS-BFGL-NGS-106289	rs110893810	17:1	1.25e-12	AA	-0.153	7.63	4.35e-14	1_2	0.035	0.248	2_1	0.0309	0.258	1_1	-0.0232	0.369	2_2	-0.0642	0.126
2	ARS-BFGL-NGS-10872	rs110581784	4	ARS-BFGL-NGS-34749	rs109865504	17:1	3.34e-13	AA	-0.167	7.63	4.38e-14	1_2	0.0646	0.114	2_1	0.0148	0.464	2_2	-0.0218	0.306	1_1	-0.0653	0.116
2	Hapmap40999-BTA-47831	rs41638240	10	ARS-BFGL-NGS-3778	rs43642522	17:1	1.38e-09	AA	0.153	7.63	4.38e-14	2_2	0.0468	0.142	1_1	0.0272	0.261	1_2	-0.0112	0.472	2_1	-0.0679	0.124
4	ARS-BFGL-NGS-70032	rs110180455	12	ARS-BFGL-NGS-41165	rs43080810	17:1	3.61e-11	AA	0.146	7.63	4.43e-14	2_2	0.0442	0.212	1_1	0.0322	0.267	2_1	-0.0317	0.268	1_2	-0.0377	0.252
20	ARS-BFGL-NGS-109938	rs108989853	25	ARS-BFGL-NGS-79851	rs109776183	17:1	1.22e-11	AA	0.157	7.63	4.49e-14	1_1	0.0493	0.177	2_2	0.0277	0.318	1_2	-0.0254	0.347	2_1	-0.0549	0.159
17	ARS-BFGL-NGS-29268	rs110139024	26	Hapmap51817-BTA-22015	rs41575907	17:1	1.88e-12	AA	0.143	7.62	4.56e-14	1_1	0.0477	0.163	2_2	0.0209	0.355	2_1	-0.0228	0.335	1_2	-0.0512	0.147
21	ARS-BFGL-NGS-13205	rs110442706	24	BTA-115570-no-rs	rs41611056	17:1	5.69e-14	AA	-0.175	7.62	4.63e-14	1_2	0.0511	0.169	2_1	0.0273	0.317	2_2	-0.0212	0.396	1_1	-0.0751	0.118
16	BTB-00623664	rs41787407	28	BTB-01158818	rs42317236	17:1	1.81e-09	AA	0.146	7.62	4.8e-14	2_2	0.0606	0.155	1_1	0.0212	0.329	1_2	-0.0278	0.282	2_1	-0.0365	0.233
18	Hapmap40906-BTA-121147	rs41664920	26	Hapmap59617-ss46527128	rs41255671	17:1	9.69e-12	AA	0.199	7.61	4.81e-14	2_2	0.0608	0.117	1_1	0.0457	0.159	2_1	-0.0111	0.634	1_2	-0.081	0.0905
1	ARS-BFGL-NGS-73983	rs42355373	14	ARS-BFGL-NGS-100055	rs109631273	17:1	3.22e-11	AA	0.188	7.61	4.84e-14	2_2	0.0588	0.148	1_1	0.0305	0.156	1_2	-0.0101	0.615	2_1	-0.0889	0.0814
1	BTB-01305946	rs42432959	5	ARS-USMARC-Parent-DQ470475-no-rs	rs41257524	17:1	2.82e-12	AA	-0.16	7.61	4.92e-14	2_1	0.0718	0.104	1_2	0.0185	0.419	2_2	-0.0246	0.302	1_1	-0.0448	0.174
4	ARS-BFGL-NGS-100360	rs42596442	22	Hapmap59806-rs29011514	rs29011514	17:1	7.32e-12	AA	-0.193	7.61	4.93e-14	2_1	0.0601	0.103	1_2	0.0253	0.284	2_2	-0.0116	0.539	1_1	-0.0961	0.074
1	BTB-00056583	rs43265267	13	ARS-BFGL-NGS-36046	rs109889561	17:1	8.16e-12	AA	-0.151	7.61	4.93e-14	1_2	0.0533	0.152	2_1	0.0226	0.359	2_2	-0.0245	0.329	1_1	-0.0508	0.161
8	BTB-00285418	rs43496776	13	BTB-00529466	rs41696817	17:1	7.09e-12	AA	0.143	7.61	4.96e-14	1_1	0.0401	0.216	2_2	0.0341	0.257	2_1	-0.0276	0.311	1_2	-0.0408	0.217
17	BTA-41874-no-rs	rs41605797	29	Hapmap57508-ss46526523	rs41256983	17:1	2.45e-12	AA	-0.134	7.61	5.02e-14	2_1	0.035	0.222	1_2	0.0328	0.258	1_1	-0.0247	0.321	2_2	-0.0417	0.199
5	BTB-01467496	rs42589608	25	ARS-BFGL-NGS-17864	rs109434082	17:1	8.84e-12	AA	-0.148	7.61	5.04e-14	1_2	0.0553	0.143	2_1	0.0218	0.369	2_2	-0.0261	0.31	1_1	-0.0443	0.178
11	ARS-BFGL-NGS-87426	rs43673200	19	ARS-BFGL-NGS-54958	rs41925362	17:1	6.98e-13	AA	0.14	7.61	5.13e-14	1_1	0.057	0.129	2_2	0.0221	0.358	2_1	-0.0231	0.286	1_2	-0.0381	0.227
2	BTA-47105-no-rs	rs41644055	16	ARS-BFGL-NGS-85980	rs43392997	17:1	3.79e-12	AA	0.154	7.61	5.14e-14	2_2	0.0475	0.157	1_1	0.0266	0.261	2_1	-0.0143	0.463	1_2	-0.0653	0.119
11	Hapmap34906-BES11_Contig369_1053	rs43708493	15	ARS-BFGL-NGS-59156	rs109828270	17:1	9.04e-12	AA	-0.149	7.6	5.22e-14	1_2	0.0447	0.176	2_1	0.0367	0.23	2_2	-0.0165	0.408	1_1	-0.0513	0.186
7	BTB-00332255	rs43540216	8	Hapmap41169-BTA-117725	rs41600114	17:1	2.98e-11	AA	-0.158	7.6	5.28e-14	2_1	0.073	0.107	1_2	0.017	0.415	1_1	-0.0246	0.309	2_2	-0.0435	0.169
5	Hapmap41431-BTA-111895	rs41611305	20	Hapmap40003-BTA-50839	rs41581579	17:1	4.53e-11	AA	0.136	7.6	5.32e-14	2_2	0.0438	0.175	1_1	0.0242	0.316	1_2	-0.0221	0.341	2_1	-0.0463	0.168
3	ARS-BFGL-NGS-80689	rs110236840	21	Hapmap57262-rs29023646	rs29023646	17:1	5.13e-12	AA	-0.151	7.6	5.32e-14	2_1	0.063	0.119	1_2	0.0196	0.401	1_1	-0.0255	0.303	2_2	-0.0429	0.178
2	BTA-47105-no-rs	rs41644055	16	Hapmap36276-SCAFFOLD205344_10064	rs29019704	17:1	2.04e-12	AA	-0.142	7.6	5.4e-14	2_1	0.0347	0.217	1_2	0.0305	0.248	2_2	-0.0188	0.405	1_1	-0.0575	0.13
11	ARS-BFGL-NGS-31406	rs110671030	12	ARS-BFGL-NGS-41165	rs43080810	17:1	3.58e-12	AA	0.148	7.6	5.42e-14	1_1	0.0445	0.178	2_2	0.0354	0.254	2_1	-0.0181	0.359	1_2	-0.0497	0.209
12	Hapmap42507-BTA-31345	rs41581762	14	ARS-BFGL-NGS-24031	rs41725907	17:1	1.29e-11	AA	0.157	7.6	5.52e-14	2_2	0.0549	0.135	1_1	0.0257	0.272	2_1	-0.0152	0.476	1_2	-0.0614	0.117
5	BTB-01267305	rs42396867	25	ARS-BFGL-NGS-17864	rs109434082	17:1	1.21e-11	AA	0.142	7.6	5.56e-14	2_2	0.0505	0.159	1_1	0.0228	0.354	1_2	-0.0274	0.295	2_1	-0.0419	0.192
4	Hapmap54441-rs29025631	rs29025631	9	BTB-00388729	rs43591299	17:1	2.15e-11	AA	-0.162	7.59	5.65e-14	1_2	0.0621	0.112	2_1	0.0171	0.399	1_1	-0.0181	0.384	2_2	-0.0651	0.105
2	ARS-BFGL-NGS-32446	rs109290807	24	ARS-BFGL-NGS-58944	rs110807193	17:1	1.57e-11	AA	0.174	7.59	5.68e-14	1_1	0.0641	0.0925	2_2	0.0189	0.299	2_1	-0.00858	0.523	1_2	-0.0824	0.0859
3	Hapmap25832-BTA-141681	rs110157433	25	Hapmap27498-BTC-017275	rs81121706	17:1	2.67e-11	AA	-0.172	7.59	5.82e-14	2_1	0.08	0.085	1_2	0.0146	0.446	2_2	-0.0187	0.354	1_1	-0.0587	0.114
9	Hapmap39445-BTA-84115	rs41594139	26	Hapmap51817-BTA-22015	rs41575907	17:1	1.03e-12	AA	-0.139	7.59	5.92e-14	1_2	0.0327	0.26	2_1	0.0316	0.275	2_2	-0.0338	0.243	1_1	-0.0405	0.222
5	ARS-BFGL-NGS-25684	rs110696437	23	ARS-BFGL-NGS-108416	rs109796386	17:1	1.16e-12	AA	-0.17	7.59	5.93e-14	1_2	0.08	0.0874	2_1	0.0133	0.507	2_2	-0.0251	0.268	1_1	-0.0511	0.137
5	BTA-27077-no-rs	rs41628796	26	ARS-BFGL-NGS-16328	rs110860670	17:1	3.36e-11	AA	0.179	7.58	6.07e-14	1_1	0.0428	0.151	2_2	0.0324	0.225	2_1	-0.0124	0.548	1_2	-0.0916	0.0759
3	ARS-BFGL-NGS-101112	rs43368589	17	Hapmap42205-BTA-41451	rs41641186	17:1	9.09e-11	AA	0.141	7.58	6.1e-14	2_2	0.0485	0.174	1_1	0.0288	0.293	2_1	-0.0267	0.271	1_2	-0.0368	0.262
19	ARS-BFGL-NGS-19972	rs109338383	28	ARS-BFGL-NGS-113188	rs42153995	17:1	7.63e-14	AA	0.139	7.58	6.13e-14	2_2	0.0383	0.221	1_1	0.0314	0.263	2_1	-0.0259	0.323	1_2	-0.0433	0.193
14	ARS-BFGL-NGS-119373	rs109259811	17	Hapmap43261-BTA-41122	rs41570561	17:1	5.98e-13	AA	-0.154	7.58	6.16e-14	1_2	0.0487	0.149	2_1	0.0228	0.35	2_2	-0.0206	0.382	1_1	-0.0616	0.12
8	BTB-01549056	rs42670201	23	ARS-BFGL-NGS-61941	rs109459892	17:1	2.4e-13	AA	-0.132	7.58	6.18e-14	1_2	0.034	0.241	2_1	0.0324	0.253	1_1	-0.0306	0.266	2_2	-0.0345	0.24
15	ARS-BFGL-NGS-17568	rs109772143	18	Hapmap59101-rs29024885	rs29024885	17:1	1.01e-11	AA	-0.135	7.58	6.21e-14	1_2	0.04	0.2	2_1	0.0319	0.269	2_2	-0.029	0.297	1_1	-0.034	0.234
7	ARS-BFGL-NGS-20141	rs109739739	15	Hapmap60878-rs29012474	rs29012474	17:1	1.56e-11	AA	0.146	7.58	6.23e-14	1_1	0.0476	0.18	2_2	0.0236	0.362	2_1	-0.0356	0.23	1_2	-0.0394	0.227
2	Hapmap41880-BTA-47153	rs41581945	19	Hapmap48998-BTA-104140	rs41610190	17:1	9.26e-12	AA	0.209	7.58	6.3e-14	1_1	0.0946	0.073	2_2	0.00941	0.663	2_1	-0.0401	0.164	1_2	-0.0653	0.101
14	ARS-BFGL-BAC-9425	rs110390518	16	ARS-BFGL-NGS-117855	rs109332736	17:1	1.32e-12	AA	-0.145	7.58	6.31e-14	1_2	0.0553	0.131	2_1	0.0187	0.417	2_2	-0.0275	0.286	1_1	-0.0435	0.166
21	BTB-00649131	rs41815820	25	ARS-BFGL-NGS-10144	rs41650852	17:1	9.98e-13	AA	0.139	7.58	6.41e-14	1_1	0.0403	0.196	2_2	0.0252	0.306	2_1	-0.0228	0.347	1_2	-0.051	0.151
14	ARS-BFGL-NGS-119057	rs110183123	15	BTA-37438-no-rs	rs41634456	17:1	1.19e-11	AA	-0.191	7.58	6.61e-14	2_1	0.0692	0.122	1_2	0.0196	0.415	1_1	-0.0246	0.364	2_2	-0.0772	0.0989
10	Hapmap55445-rs29014484	rs29014484	21	ARS-BFGL-NGS-19115	rs110887096	17:1	6.56e-12	AA	0.143	7.57	6.61e-14	1_1	0.0542	0.151	2_2	0.0228	0.352	2_1	-0.0293	0.267	1_2	-0.0365	0.229
10	ARS-BFGL-NGS-117288	rs110838923	13	ARS-BFGL-NGS-112746	rs110289793	17:1	7.26e-12	AA	0.158	7.57	6.62e-14	1_1	0.0733	0.0919	2_2	0.0151	0.461	1_2	-0.0229	0.298	2_1	-0.0462	0.149
2	ARS-BFGL-NGS-10872	rs110581784	19	ARS-BFGL-NGS-7556	rs109976703	17:1	8.7e-13	AA	0.168	7.57	6.63e-14	1_1	0.059	0.124	2_2	0.019	0.383	2_1	-0.0181	0.389	1_2	-0.0721	0.105
22	ARS-BFGL-BAC-35754	rs108944065	24	ARS-BFGL-BAC-28656	rs109708422	17:1	3.56e-11	AA	-0.144	7.57	6.67e-14	2_1	0.0379	0.201	1_2	0.0278	0.303	2_2	-0.0229	0.356	1_1	-0.0558	0.141
2	ARS-BFGL-NGS-7234	rs109543173	3	ARS-BFGL-NGS-31620	rs109129646	17:1	4.32e-13	AA	-0.213	7.57	6.76e-14	1_2	0.0688	0.116	2_1	0.0574	0.0981	2_2	-0.00188	0.64	1_1	-0.0853	0.145
2	ARS-BFGL-NGS-10872	rs110581784	9	ARS-BFGL-NGS-105758	rs109242304	17:1	6.76e-18	AA	0.246	8.95	1.2e-18	1_1	0.058	0.169	2_2	0.0279	0.286	2_1	-0.0193	0.486	1_2	-0.141	0.0598
19	UA-IFASA-7520	rs41641951	27	ARS-BFGL-NGS-110790	rs110175723	17:1	1.66e-15	AA	0.253	8.74	6.41e-18	1_1	0.137	0.0544	2_2	0.00905	0.691	1_2	-0.0524	0.125	2_1	-0.055	0.13
9	Hapmap44040-BTA-22987	rs41626568	13	ARS-BFGL-NGS-103645	rs109651122	17:1	7.76e-17	AA	0.239	8.68	1.04e-17	2_2	0.132	0.0477	1_1	0.0146	0.506	2_1	-0.0201	0.354	1_2	-0.0716	0.0923
9	Hapmap42142-BTA-22984	rs41607876	13	UA-IFASA-9311	rs41566165	17:1	2.55e-17	AA	0.268	8.65	1.43e-17	1_1	0.182	0.0298	2_2	0.00931	0.645	1_2	-0.0273	0.213	2_1	-0.05	0.112
2	ARS-BFGL-NGS-10872	rs110581784	3	BTA-79026-no-rs	rs41593228	17:1	4.45e-15	AA	0.238	8.61	1.96e-17	1_1	0.123	0.0623	2_2	0.0109	0.652	1_2	-0.0478	0.167	2_1	-0.0567	0.119
8	Hapmap38258-BTA-82187	rs41659438	13	Hapmap33575-BTA-128424	rs109176455	17:1	1.21e-12	AA	-0.237	8.62	1.99e-17	1_2	0.0672	0.0929	2_1	0.0291	0.23	1_1	-0.00749	0.615	2_2	-0.133	0.0623
2	ARS-BFGL-NGS-32446	rs109290807	24	Hapmap32162-BTA-57721	rs81110128	17:1	7.18e-15	AA	0.235	8.57	2.63e-17	1_1	0.0517	0.118	2_2	0.0429	0.141	2_1	-0.00606	0.681	1_2	-0.134	0.0597
12	ARS-BFGL-NGS-11493	rs109287963	18	ARS-BFGL-NGS-1116	rs110726220	17:1	7.1e-15	AA	0.258	8.55	3.21e-17	1_1	0.128	0.0437	2_2	0.0169	0.364	2_1	-0.0109	0.535	1_2	-0.102	0.0577
9	Hapmap44040-BTA-22987	rs41626568	13	UA-IFASA-9311	rs41566165	17:1	1.87e-17	AA	-0.225	8.53	3.84e-17	2_1	0.128	0.045	1_2	0.0143	0.502	2_2	-0.0189	0.357	1_1	-0.064	0.0962
9	Hapmap42142-BTA-22984	rs41607876	13	ARS-BFGL-NGS-103645	rs109651122	17:1	7.72e-16	AA	-0.265	8.44	7.73e-17	1_2	0.18	0.0294	2_1	0.00912	0.647	1_1	-0.0269	0.213	2_2	-0.0493	0.111
9	Hapmap42142-BTA-22984	rs41607876	13	UA-IFASA-7733	rs41584333	17:1	3.14e-16	AA	0.243	8.44	7.82e-17	1_1	0.157	0.0377	2_2	0.00967	0.631	1_2	-0.0292	0.205	2_1	-0.0475	0.126
16	Hapmap52246-rs29010319	rs29010319	20	Hapmap54749-rs29013716	rs29013716	17:1	2.5e-15	AA	0.215	8.44	7.92e-17	1_1	0.132	0.0477	2_2	0.0119	0.518	2_1	-0.0185	0.302	1_2	-0.0521	0.132
1	ARS-BFGL-NGS-26402	rs110546983	4	ARS-BFGL-NGS-67967	rs110646669	17:1	3.6e-13	AA	-0.244	8.42	9.5e-17	2_1	0.0467	0.112	1_2	0.033	0.165	2_2	-0.0069	0.685	1_1	-0.158	0.0377
8	Hapmap38258-BTA-82187	rs41659438	13	ARS-BFGL-BAC-7482	rs110528807	17:1	1.14e-14	AA	0.228	8.31	2.27e-16	1_1	0.0657	0.0787	2_2	0.0273	0.242	1_2	-0.00747	0.624	2_1	-0.128	0.0558
28	ARS-BFGL-NGS-68555	rs109095641	29	BTB-01006241	rs42165387	17:1	3.76e-13	AA	-0.249	8.29	2.58e-16	1_2	0.0759	0.0715	2_1	0.0193	0.288	2_2	-0.0088	0.602	1_1	-0.145	0.0391
2	Hapmap41880-BTA-47153	rs41581945	11	ARS-BFGL-NGS-84166	rs42568491	17:1	1.29e-15	AA	0.204	8.26	3.41e-16	1_1	0.102	0.0676	2_2	0.0117	0.568	2_1	-0.0262	0.259	1_2	-0.0639	0.106
4	Hapmap25108-BTA-18447	rs41596243	28	ARS-BFGL-NGS-36659	rs109788081	17:1	6.91e-14	AA	0.21	8.24	3.87e-16	2_2	0.112	0.0628	1_1	0.0146	0.508	1_2	-0.0238	0.308	2_1	-0.0587	0.122
1	BTA-120277-no-rs	rs41572691	7	ARS-BFGL-NGS-100601	rs109087067	17:1	7.68e-13	AA	-0.277	8.18	6.08e-16	1_2	0.0742	0.0758	2_1	0.0347	0.159	1_1	-0.00718	0.729	2_2	-0.161	0.0367
8	BTB-01139387	rs42295642	24	BTA-57640-no-rs	rs41583990	17:1	2.69e-13	AA	-0.258	8.18	6.5e-16	1_2	0.0929	0.0614	2_1	0.015	0.433	2_2	-0.0146	0.466	1_1	-0.136	0.0398
3	BTA-93899-no-rs	rs41667416	9	BTB-01249509	rs41966290	17:1	8.1e-14	AA	0.211	8.17	6.66e-16	1_1	0.11	0.059	2_2	0.0122	0.574	1_2	-0.0256	0.257	2_1	-0.0635	0.11
13	BTA-32759-no-rs	rs41585331	19	ARS-BFGL-NGS-279	rs109076744	17:1	4.44e-13	AA	-0.196	8.17	6.67e-16	2_1	0.111	0.0582	1_2	0.0114	0.573	2_2	-0.0297	0.22	1_1	-0.0433	0.149
2	Hapmap33661-BTA-133759	rs109209166	9	ARS-BFGL-NGS-89800	rs109340058	17:1	1.07e-11	AA	-0.261	8.13	9.81e-16	2_1	0.161	0.0405	1_2	0.0092	0.671	2_2	-0.0374	0.166	1_1	-0.053	0.123
13	ARS-BFGL-NGS-15183	rs42259699	28	ARS-BFGL-NGS-21924	rs110089768	17:1	2.5e-13	AA	-0.228	8.1	1.23e-15	2_1	0.0852	0.0704	1_2	0.0196	0.328	2_2	-0.0115	0.547	1_1	-0.112	0.0547
2	Hapmap35020-BES8_Contig415_403	rs43704000	24	ARS-BFGL-NGS-42988	rs110962512	17:1	1.97e-07	AA	0.3	8.5	1.64e-15	2_2	0.169	0.0531	1_1	0.0175	0.387	1_2	-0.0158	0.476	2_1	-0.0978	0.0843
2	Hapmap49571-BTA-32781	rs41585336	13	ARS-BFGL-NGS-14463	rs42931478	17:1	9.17e-13	AA	-0.312	8.04	1.92e-15	2_1	0.219	0.0322	1_2	0.0262	0.192	2_2	-0.0116	0.707	1_1	-0.0555	0.0691
2	ARS-BFGL-NGS-32446	rs109290807	24	BTB-00884727	rs42048016	17:1	5.02e-13	AA	-0.223	8.04	1.93e-15	1_2	0.0479	0.121	2_1	0.041	0.13	2_2	-0.00531	0.691	1_1	-0.129	0.058
2	Hapmap33661-BTA-133759	rs109209166	9	BTB-00124963	rs43339676	17:1	1.55e-12	AA	0.233	8.03	2.22e-15	2_2	0.13	0.0589	1_1	0.0112	0.625	1_2	-0.0454	0.168	2_1	-0.047	0.149
1	ARS-BFGL-NGS-101368	rs110489831	26	BTB-02094179	rs43196644	17:1	8.01e-13	AA	-0.289	8	2.67e-15	2_1	0.14	0.0583	1_2	0.112	0.0726	2_2	-0.0173	0.208	1_1	-0.0193	0.661
9	ARS-BFGL-NGS-63180	rs109214921	16	ARS-BFGL-NGS-11534	rs109802023	17:1	4.69e-13	AA	0.238	7.98	3.05e-15	1_1	0.0824	0.0726	2_2	0.0218	0.269	1_2	-0.00859	0.605	2_1	-0.125	0.0532
4	BTB-00178810	rs43385757	28	ARS-BFGL-NGS-36659	rs109788081	17:1	4.06e-13	AA	-0.192	7.97	3.14e-15	1_2	0.104	0.0638	2_1	0.0139	0.499	2_2	-0.0222	0.306	1_1	-0.052	0.131
12	ARS-BFGL-NGS-11493	rs109287963	18	Hapmap53277-rs29025667	rs29025667	17:1	1.27e-13	AA	-0.243	7.97	3.18e-15	1_2	0.131	0.04	2_1	0.0125	0.435	2_2	-0.0116	0.465	1_1	-0.0879	0.0604
6	Hapmap42078-BTA-115052	rs41574428	21	BTB-00817789	rs41981508	17:1	2.84e-13	AA	-0.193	7.96	3.45e-15	2_1	0.104	0.0649	1_2	0.0125	0.432	2_2	-0.0146	0.402	1_1	-0.0623	0.101
5	BTB-00745028	rs41903591	26	ARS-BFGL-NGS-39607	rs109611741	17:1	1.84e-15	AA	-0.267	8.01	3.7e-15	2_1	0.148	0.0469	1_2	0.0127	0.545	1_1	-0.0214	0.327	2_2	-0.0847	0.0813
7	BTB-00332255	rs43540216	9	BTB-01249509	rs41966290	17:1	7.39e-14	AA	0.223	7.91	4.99e-15	1_1	0.0587	0.112	2_2	0.0306	0.221	1_2	-0.0106	0.611	2_1	-0.123	0.0557
12	Hapmap48110-BTA-88422	rs41665075	19	ARS-BFGL-NGS-97148	rs109174122	17:1	2.71e-13	AA	0.246	7.9	5.61e-15	1_1	0.0536	0.0947	2_2	0.0266	0.186	1_2	-0.00699	0.686	2_1	-0.159	0.0329
6	BTA-77421-no-rs	rs41653183	25	ARS-BFGL-NGS-29624	rs109572770	17:1	2.58e-11	AA	0.181	7.89	5.83e-15	1_1	0.0426	0.134	2_2	0.0278	0.235	2_1	-0.0104	0.568	1_2	-0.1	0.0633
5	BTA-73923-no-rs	rs41590783	9	BTA-28590-no-rs	rs41628074	17:1	2.22e-14	AA	0.282	7.89	6.04e-15	1_1	0.105	0.0407	2_2	0.02	0.259	2_1	-0.00608	0.664	1_2	-0.151	0.036
7	ARS-BFGL-NGS-53552	rs43230383	19	ARS-BFGL-NGS-91993	rs109679754	17:1	1.95e-11	AA	-0.219	7.88	6.79e-15	1_2	0.0867	0.0585	2_1	0.0133	0.387	2_2	-0.00989	0.507	1_1	-0.109	0.0477
2	ARS-BFGL-NGS-84106	rs110384088	3	ARS-BFGL-NGS-89183	rs109981048	17:1	2.21e-13	AA	-0.337	7.86	7.79e-15	1_2	0.216	0.0318	2_1	0.0316	0.111	2_2	-0.00721	0.801	1_1	-0.0818	0.0564
4	ARS-BFGL-NGS-4920	rs109588083	27	BTA-115188-no-rs	rs81110812	17:1	8.32e-14	AA	-0.23	7.85	8.08e-15	2_1	0.151	0.0392	1_2	0.0103	0.603	2_2	-0.0281	0.194	1_1	-0.0408	0.163
8	ARS-BFGL-NGS-24940	rs110110046	9	BTB-01249509	rs41966290	17:1	2.62e-13	AA	-0.207	7.85	8.3e-15	2_1	0.0595	0.113	1_2	0.0232	0.292	2_2	-0.0126	0.535	1_1	-0.112	0.0604
8	BTB-00336493	rs43545116	28	BTB-00053028	rs43268234	17:1	6.43e-13	AA	0.216	7.85	8.44e-15	2_2	0.0391	0.16	1_1	0.0346	0.181	1_2	-0.0102	0.612	2_1	-0.132	0.0474
8	BTB-00336457	rs43545081	28	BTB-00053028	rs43268234	17:1	2.43e-13	AA	0.216	7.84	9.03e-15	2_2	0.0399	0.155	1_1	0.0339	0.183	1_2	-0.0101	0.615	2_1	-0.132	0.047
1	BTA-120514-no-rs	rs41602364	23	ARS-BFGL-NGS-103489	rs110128135	17:1	3.69e-13	AA	0.206	7.8	1.25e-14	1_1	0.118	0.0512	2_2	0.0105	0.608	2_1	-0.0292	0.218	1_2	-0.0491	0.123
18	Hapmap40906-BTA-121147	rs41664920	26	ARS-BFGL-NGS-73202	rs110559938	17:1	2.97e-11	AA	0.249	7.79	1.26e-14	2_2	0.0982	0.0557	1_1	0.0336	0.197	2_1	-0.00933	0.695	1_2	-0.108	0.0522
10	ARS-BFGL-NGS-118622	rs110410997	17	ARS-BFGL-NGS-21149	rs110479073	17:1	3.01e-11	AA	0.199	7.79	1.3e-14	1_1	0.123	0.0479	2_2	0.0104	0.541	1_2	-0.0176	0.268	2_1	-0.0475	0.143
4	BTB-00178712	rs43384459	28	ARS-BFGL-NGS-36659	rs109788081	17:1	3.21e-12	AA	0.188	7.79	1.33e-14	2_2	0.0999	0.0683	1_1	0.0142	0.494	1_2	-0.0229	0.301	2_1	-0.0507	0.137
11	ARS-BFGL-NGS-118131	rs110242967	14	UA-IFASA-1789	rs29013894	17:1	2.01e-10	AA	-0.211	7.77	1.54e-14	2_1	0.0487	0.135	1_2	0.0297	0.166	2_2	-0.00782	0.646	1_1	-0.125	0.0519
16	ARS-BFGL-NGS-57262	rs109475189	27	ARS-BFGL-NGS-39846	rs110903828	17:1	1.49e-11	AA	-0.189	7.75	1.71e-14	1_2	0.0689	0.0817	2_1	0.0151	0.373	2_2	-0.0117	0.486	1_1	-0.0932	0.0596
15	BTA-90467-no-rs	rs41572158	28	BTB-00990573	rs42153608	17:1	8.55e-14	AA	-0.185	7.74	1.81e-14	1_2	0.101	0.0672	2_1	0.0145	0.441	2_2	-0.0184	0.362	1_1	-0.0506	0.13
19	ARS-BFGL-NGS-75390	rs110740238	24	ARS-BFGL-NGS-14815	rs110811594	17:1	9.96e-13	AA	0.293	7.74	1.89e-14	1_1	0.0599	0.0973	2_2	0.0546	0.0861	2_1	-0.00667	0.786	1_2	-0.172	0.0308
13	ARS-BFGL-NGS-18679	rs108975945	14	ARS-BFGL-NGS-102953	rs110856800	17:1	1.27e-11	AA	0.237	7.73	2.1e-14	1_1	0.109	0.0611	2_2	0.00806	0.613	2_1	-0.0242	0.272	1_2	-0.0949	0.0531
5	BTB-01602960	rs42717013	17	ARS-BFGL-NGS-1822	rs110706144	17:1	4.25e-13	AA	-0.178	7.72	2.19e-14	1_2	0.0985	0.0648	2_1	0.0105	0.575	1_1	-0.0324	0.186	2_2	-0.0366	0.174
19	ARS-BFGL-NGS-75390	rs110740238	24	Hapmap49666-BTA-57439	rs41644342	17:1	8.99e-13	AA	-0.257	7.71	2.38e-14	1_2	0.0556	0.0949	2_1	0.0324	0.152	2_2	-0.00688	0.72	1_1	-0.162	0.0326
2	ARS-BFGL-NGS-73988	rs109327965	20	Hapmap40826-BTA-87264	rs41594336	17:1	2.53e-11	AA	0.208	7.7	2.46e-14	1_1	0.115	0.0481	2_2	0.01	0.491	2_1	-0.0134	0.385	1_2	-0.0697	0.0761
14	BTB-00575969	rs41742379	28	ARS-BFGL-NGS-27870	rs110711634	17:1	2.06e-12	AA	0.251	7.7	2.47e-14	1_1	0.0889	0.06	2_2	0.0156	0.326	2_1	-0.00883	0.575	1_2	-0.137	0.039
6	BTA-77421-no-rs	rs41653183	25	Hapmap25672-BTC-015794	rs81120506	17:1	4.74e-13	AA	-0.229	7.7	2.51e-14	2_1	0.064	0.103	1_2	0.0282	0.152	2_2	-0.00714	0.701	1_1	-0.13	0.0451
13	BTA-32759-no-rs	rs41585331	19	ARS-BFGL-NGS-25991	rs109151540	17:1	1.82e-11	AA	-0.187	7.69	2.73e-14	2_1	0.105	0.0602	1_2	0.0113	0.568	2_2	-0.0293	0.219	1_1	-0.0412	0.153
14	BTB-00575979	rs41742389	28	ARS-BFGL-NGS-27870	rs110711634	17:1	7.8e-13	AA	0.256	7.69	2.76e-14	1_1	0.0925	0.0594	2_2	0.016	0.326	2_1	-0.00903	0.575	1_2	-0.138	0.0399
19	ARS-BFGL-BAC-32481	rs110673926	27	ARS-BFGL-NGS-110790	rs110175723	17:1	5.73e-12	AA	-0.208	7.69	2.78e-14	2_1	0.108	0.0613	1_2	0.0102	0.629	2_2	-0.0324	0.187	1_1	-0.0574	0.122
2	ARS-BFGL-NGS-10872	rs110581784	22	BTB-00831723	rs41993373	17:1	3.31e-12	AA	-0.191	7.68	2.91e-14	1_2	0.0397	0.171	2_1	0.0238	0.258	2_2	-0.0122	0.513	1_1	-0.116	0.0577
13	BTA-32759-no-rs	rs41585331	19	ARS-BFGL-NGS-34896	rs109850909	17:1	2.18e-11	AA	0.18	7.68	2.97e-14	2_2	0.101	0.0627	1_1	0.0112	0.556	2_1	-0.0288	0.216	1_2	-0.0385	0.165
8	Hapmap38258-BTA-82187	rs41659438	13	ARS-BFGL-BAC-6011	rs109998585	17:1	8.29e-12	AA	0.213	7.67	3.17e-14	1_1	0.062	0.0694	2_2	0.0243	0.246	1_2	-0.00631	0.632	2_1	-0.12	0.0526
13	ARS-BFGL-NGS-18679	rs108975945	14	Hapmap29792-BTC-071523	rs43002445	17:1	6.72e-12	AA	0.232	7.67	3.24e-14	1_1	0.0959	0.067	2_2	0.00964	0.545	2_1	-0.0188	0.339	1_2	-0.108	0.049
13	Hapmap57858-rs29019930	rs29019930	23	ARS-BFGL-BAC-36399	rs41256529	17:1	4.62e-12	AA	0.189	7.67	3.24e-14	2_2	0.0474	0.111	1_1	0.0312	0.213	1_2	-0.00858	0.61	2_1	-0.102	0.0656
19	ARS-BFGL-NGS-36727	rs109195159	25	Hapmap24117-BTC-020596	rs110222791	17:1	3.22e-11	AA	0.272	7.7	3.26e-14	2_2	0.0934	0.098	1_1	0.0243	0.353	2_1	-0.0186	0.484	1_2	-0.136	0.0645
5	ARS-BFGL-NGS-80634	rs42356179	9	BTA-28590-no-rs	rs41628074	17:1	6.67e-13	AA	0.244	7.67	3.3e-14	1_1	0.0825	0.0548	2_2	0.0189	0.254	2_1	-0.00562	0.65	1_2	-0.137	0.0412
2	ARS-BFGL-NGS-32446	rs109290807	24	ARS-BFGL-NGS-111968	rs109043937	17:1	2.72e-11	AA	0.198	7.66	3.58e-14	1_1	0.053	0.117	2_2	0.0281	0.189	2_1	-0.00753	0.633	1_2	-0.109	0.0616
4	Hapmap61033-rs29022501	rs29022501	18	ARS-BFGL-NGS-26718	rs110449201	17:1	3.09e-12	AA	0.208	7.65	3.7e-14	1_1	0.115	0.0555	2_2	0.012	0.525	2_1	-0.0198	0.317	1_2	-0.0621	0.103
5	Hapmap51479-BTA-66720	rs41587390	7	ARS-BFGL-NGS-100601	rs109087067	17:1	2.45e-12	AA	0.332	7.63	4.16e-14	2_2	0.037	0.0986	1_1	0.0324	0.112	2_1	-0.00471	0.775	1_2	-0.258	0.014
12	ARS-BFGL-NGS-41685	rs110279413	18	Hapmap53277-rs29025667	rs29025667	17:1	7.74e-13	AA	-0.247	7.63	4.23e-14	1_2	0.13	0.0368	2_1	0.0117	0.442	2_2	-0.0109	0.469	1_1	-0.0936	0.052
2	Hapmap33661-BTA-133759	rs109209166	12	ARS-BFGL-NGS-37992	rs110332116	17:1	1.43e-10	AA	-0.221	7.62	4.79e-14	2_1	0.119	0.0551	1_2	0.012	0.63	1_1	-0.0397	0.164	2_2	-0.0502	0.151
9	Hapmap31815-BTA-156123	rs109037378	24	Hapmap49850-BTA-107112	rs41566285	17:1	6.77e-12	AA	-0.206	7.61	5.04e-14	1_2	0.13	0.0466	2_1	0.00945	0.547	2_2	-0.0193	0.285	1_1	-0.0472	0.122
2	Hapmap33661-BTA-133759	rs109209166	12	ARS-BFGL-NGS-110479	rs109339937	17:1	3.28e-11	AA	0.219	7.62	5.05e-14	2_2	0.115	0.0595	1_1	0.0122	0.621	1_2	-0.0392	0.175	2_1	-0.0525	0.144
2	ARS-BFGL-NGS-108804	rs110506021	3	BTA-94835-no-rs	rs81112080	17:1	1.67e-12	AA	0.164	7.61	5.05e-14	2_2	0.0346	0.169	1_1	0.0251	0.287	1_2	-0.0144	0.476	2_1	-0.0902	0.0687
12	BTB-00495763	rs43697685	18	ARS-BFGL-NGS-1116	rs110726220	17:1	5.4e-12	AA	0.235	7.61	5.07e-14	1_1	0.114	0.0441	2_2	0.0154	0.367	2_1	-0.0101	0.533	1_2	-0.0958	0.0554
7	ARS-BFGL-NGS-24225	rs43516209	13	ARS-BFGL-NGS-36552	rs110985743	17:1	9.8e-13	AA	0.241	7.6	5.46e-14	1_1	0.15	0.0302	2_2	0.00918	0.531	1_2	-0.0129	0.372	2_1	-0.0687	0.0669
17	ARS-BFGL-NGS-41451	rs110335393	21	BTA-52069-no-rs	rs41583383	17:1	3.98e-12	AA	0.2	7.6	5.5e-14	1_1	0.114	0.0486	2_2	0.00975	0.542	1_2	-0.017	0.319	2_1	-0.0593	0.0912
8	ARS-BFGL-NGS-18563	rs110429041	23	ARS-BFGL-NGS-84065	rs42026720	17:1	9.13e-13	AA	-0.182	7.59	5.97e-14	1_2	0.092	0.0672	2_1	0.0128	0.497	2_2	-0.0191	0.327	1_1	-0.0583	0.108
25	ARS-BFGL-NGS-20585	rs110296270	27	ARS-BFGL-NGS-110790	rs110175723	17:1	4.08e-12	AA	0.203	7.58	6.2e-14	1_1	0.118	0.0519	2_2	0.00839	0.639	1_2	-0.0325	0.177	2_1	-0.0434	0.132
1	BTA-44254-no-rs	rs41583682	16	ARS-BFGL-NGS-117850	rs109071774	17:1	1.49e-07	AA	-0.236	7.57	6.47e-14	1_2	0.107	0.0293	2_1	0.00972	0.423	2_2	-0.00604	0.511	1_1	-0.113	0.0368
2	ARS-BFGL-NGS-10872	rs110581784	3	ARS-BFGL-NGS-117241	rs109896720	17:1	1.21e-12	AA	0.175	7.57	6.65e-14	1_1	0.0391	0.161	2_2	0.0225	0.277	2_1	-0.0118	0.496	1_2	-0.102	0.0654
1	ARS-BFGL-BAC-4401	rs109169283	14	ARS-BFGL-NGS-42962	rs109106685	17:1	3.83e-18	AD	0.39	8.5	1.29e-16	2_11	0.283	0.0191	2_22	0.205	0.0328	1_12	0.0218	0.537	1_22	-0.0396	0.15	1_11	-0.0504	0.101	2_12	-0.0792	0.16
2	ARS-BFGL-NGS-10872	rs110581784	7	BTB-02088261	rs43186688	17:1	1.19e-12	AD	0.282	7.8	1.78e-14	1_12	0.0807	0.164	2_22	0.0423	0.149	2_11	0.0283	0.221	2_12	-0.0324	0.368	1_11	-0.13	0.052	1_22	-0.137	0.0454
7	BTB-02088261	rs43186688	15	BTA-37438-no-rs	rs41634456	17:1	5.35e-16	DA	0.294	7.84	1.41e-14	22_2	0.0686	0.119	12_1	0.0555	0.302	11_2	0.0533	0.181	12_2	-0.063	0.225	22_1	-0.112	0.067	11_1	-0.116	0.106
1	Hapmap47174-BTA-110289	rs41574019	25	Hapmap35988-SCAFFOLD166019_6545	rs29011381	18:0	7.67e-09	AA	-0.688	6.6	5.91e-11	1_2	0.246	0.159	2_1	0.111	0.353	2_2	-0.135	0.289	1_1	-0.196	0.199
1	BTB-01301015	rs42429246	25	ARS-BFGL-NGS-95960	rs110955601	18:0	8.59e-09	AA	-1.54	6.56	7.57e-11	2_1	0.954	0.0238	1_2	0.0331	0.795	2_2	-0.247	0.104	1_1	-0.302	0.0772
1	ARS-BFGL-NGS-118073	rs43266192	17	ARS-BFGL-NGS-30811	rs109840110	18:0	4.24e-08	AA	0.987	6.5	1.09e-10	1_1	0.275	0.0917	2_2	0.0794	0.373	1_2	-0.0591	0.49	2_1	-0.573	0.0451
1	Hapmap59566-rs29024165	rs29024165	7	ARS-BFGL-NGS-34785	rs109739315	18:0	2.17e-15	AA	0.993	6.5	1.14e-10	1_1	0.345	0.0769	2_2	0.0793	0.321	2_1	-0.0475	0.553	1_2	-0.521	0.0494
1	ARS-BFGL-NGS-90750	rs109901027	20	ARS-BFGL-NGS-93937	rs109105246	18:0	2.61e-10	AA	-0.902	6.44	1.63e-10	1_2	0.485	0.0592	2_1	0.0527	0.576	2_2	-0.121	0.243	1_1	-0.243	0.122
1	Hapmap47174-BTA-110289	rs41574019	25	ARS-BFGL-NGS-109533	rs109227898	18:0	4.08e-09	AA	-0.671	6.43	1.76e-10	1_2	0.255	0.147	2_1	0.102	0.369	2_2	-0.138	0.272	1_1	-0.177	0.212
1	BTB-00032163	rs43241581	20	ARS-BFGL-NGS-116097	rs109769884	18:0	2.31e-09	AA	0.631	6.42	1.88e-10	2_2	0.167	0.222	1_1	0.136	0.303	1_2	-0.156	0.244	2_1	-0.173	0.231
1	ARS-BFGL-NGS-80747	rs110987070	9	ARS-BFGL-NGS-52931	rs109324038	18:0	6.38e-09	AA	1.11	6.39	2.25e-10	2_2	0.259	0.0825	1_1	0.085	0.254	1_2	-0.0336	0.635	2_1	-0.734	0.0294
1	ARS-BFGL-NGS-40314	rs109082165	15	ARS-BFGL-NGS-59605	rs109476806	18:0	5.2e-09	AA	2.03	6.38	2.63e-10	1_1	1.37	0.0159	2_2	0.032	0.692	2_1	-0.0867	0.252	1_2	-0.548	0.0403
1	ARS-BFGL-BAC-16144	rs41751194	11	ARS-BFGL-NGS-77843	rs109245457	18:0	5.2e-08	AA	-0.621	6.36	2.75e-10	1_2	0.226	0.169	2_1	0.107	0.326	1_1	-0.14	0.252	2_2	-0.149	0.254
1	Hapmap35746-SCAFFOLD181011_3284	rs29014670	9	BTB-01249509	rs41966290	18:0	6.82e-11	AA	-1.25	6.36	2.76e-10	2_1	0.869	0.0271	1_2	0.0338	0.699	1_1	-0.168	0.14	2_2	-0.177	0.133
1	ARS-BFGL-NGS-35670	rs109981344	9	BTB-01249509	rs41966290	18:0	4.47e-09	AA	1.83	6.35	3.08e-10	1_1	1.34	0.0163	2_2	0.0299	0.756	2_1	-0.142	0.157	1_2	-0.314	0.0704
1	Hapmap59566-rs29024165	rs29024165	13	ARS-BFGL-NGS-21158	rs41685481	18:0	1.04e-14	AA	-1.04	6.34	3.13e-10	1_2	0.252	0.0924	2_1	0.102	0.217	2_2	-0.035	0.657	1_1	-0.653	0.0342
1	BTB-01662109	rs42775876	15	ARS-BFGL-NGS-59605	rs109476806	18:0	1.05e-09	AA	-0.972	6.32	3.54e-10	2_1	0.619	0.04	1_2	0.0396	0.604	1_1	-0.102	0.243	2_2	-0.212	0.113
1	BTB-01301015	rs42429246	10	ARS-BFGL-NGS-9246	rs109606496	18:0	9.69e-09	AA	-0.937	6.31	3.75e-10	2_1	0.486	0.0518	1_2	0.0496	0.501	1_1	-0.0673	0.373	2_2	-0.333	0.0748
1	ARS-BFGL-NGS-40732	rs110211030	3	ARS-BFGL-NGS-102021	rs42913880	18:0	2.81e-08	AA	0.736	6.3	4.02e-10	1_1	0.349	0.0939	2_2	0.0682	0.481	1_2	-0.131	0.25	2_1	-0.188	0.175
1	ARS-BFGL-NGS-13498	rs109593093	19	ARS-BFGL-NGS-105904	rs109810822	18:0	1.41e-08	AA	-0.771	6.27	4.71e-10	1_2	0.325	0.0925	2_1	0.0699	0.465	2_2	-0.0962	0.335	1_1	-0.28	0.108
1	ARS-BFGL-NGS-40314	rs109082165	15	ARS-BFGL-NGS-5740	rs109781293	18:0	3.51e-09	AA	-1.94	6.28	4.94e-10	1_2	1.3	0.0165	2_1	0.0321	0.666	2_2	-0.0775	0.277	1_1	-0.531	0.0404
1	Hapmap59566-rs29024165	rs29024165	13	ARS-BFGL-NGS-41215	rs41690927	18:0	9.91e-15	AA	1.09	6.26	5e-10	1_1	0.216	0.0979	2_2	0.104	0.206	2_1	-0.0318	0.667	1_2	-0.742	0.0288
1	ARS-BFGL-NGS-40732	rs110211030	3	Hapmap30329-BTA-163245	rs81176748	18:0	3.44e-08	AA	-0.728	6.26	5.02e-10	1_2	0.343	0.0956	2_1	0.0687	0.477	1_1	-0.132	0.249	2_2	-0.184	0.178
1	Hapmap59566-rs29024165	rs29024165	4	Hapmap47381-BTA-70830	rs41652012	18:0	4.99e-10	AA	0.965	6.24	5.67e-10	1_1	0.344	0.0766	2_2	0.0882	0.267	2_1	-0.0416	0.607	1_2	-0.491	0.05
1	Hapmap49986-BTA-41525	rs41605771	16	BTA-40122-no-rs	rs41634817	18:0	8.65e-08	AA	-0.651	6.24	5.84e-10	1_2	0.147	0.243	2_1	0.142	0.297	1_1	-0.135	0.292	2_2	-0.226	0.168
1	ARS-BFGL-NGS-40314	rs109082165	8	ARS-BFGL-NGS-60215	rs108981094	18:0	1.1e-07	AA	-1.93	6.25	5.9e-10	1_2	1.38	0.0139	2_1	0.0268	0.718	2_2	-0.0853	0.225	1_1	-0.439	0.0438
1	Hapmap38448-BTA-92131	rs41597955	15	ARS-BFGL-NGS-59605	rs109476806	18:0	7.19e-10	AA	-0.953	6.23	6.08e-10	2_1	0.601	0.041	1_2	0.0397	0.602	1_1	-0.101	0.244	2_2	-0.211	0.113
1	BTB-00036985	rs43245640	10	ARS-BFGL-NGS-44623	rs109466582	18:0	9.77e-15	AA	-1.07	6.23	6.12e-10	2_1	0.154	0.142	1_2	0.13	0.165	2_2	-0.0328	0.665	1_1	-0.757	0.0284
1	Hapmap48289-BTA-31617	rs41582535	9	BTB-01451870	rs42574126	18:0	5.17e-08	AA	0.869	6.22	6.38e-10	1_1	0.489	0.0606	2_2	0.0524	0.575	1_2	-0.164	0.182	2_1	-0.164	0.182
1	ARS-BFGL-NGS-80747	rs110987070	2	ARS-BFGL-BAC-33978	rs42798564	18:0	9.53e-14	AA	1.08	6.23	6.39e-10	2_2	0.279	0.0802	1_1	0.0889	0.252	1_2	-0.0353	0.635	2_1	-0.681	0.0329
1	ARS-BFGL-BAC-16144	rs41751194	11	ARS-BFGL-NGS-26791	rs109763545	18:0	1.94e-08	AA	-0.648	6.22	6.42e-10	1_2	0.239	0.168	2_1	0.116	0.312	2_2	-0.147	0.269	1_1	-0.147	0.251
1	Hapmap52157-rs29019405	rs29019405	15	ARS-BFGL-NGS-59605	rs109476806	18:0	6.66e-13	AA	1.13	6.22	6.47e-10	1_1	0.683	0.0303	2_2	0.0332	0.651	2_1	-0.0818	0.254	1_2	-0.331	0.0652
1	Hapmap23307-BTA-124083	rs110597452	9	BTB-01451870	rs42574126	18:0	2.36e-10	AA	0.766	6.22	6.6e-10	1_1	0.399	0.077	2_2	0.0594	0.511	1_2	-0.124	0.245	2_1	-0.183	0.167
1	Hapmap59566-rs29024165	rs29024165	7	ARS-BFGL-NGS-91225	rs110274027	18:0	8.4e-15	AA	0.966	6.18	8.2e-10	1_1	0.29	0.0839	2_2	0.0852	0.273	2_1	-0.04	0.601	1_2	-0.551	0.0427
1	ARS-BFGL-NGS-21137	rs109777636	15	ARS-BFGL-NGS-25439	rs109712858	18:0	1.21e-10	AA	-1.23	6.18	8.74e-10	2_1	0.772	0.0405	1_2	0.0474	0.652	1_1	-0.178	0.171	2_2	-0.233	0.136
1	Hapmap47551-BTA-25902	rs41632567	25	ARS-BFGL-NGS-86381	rs110199487	18:0	2.85e-09	AA	1.22	6.17	8.78e-10	1_1	0.413	0.0501	2_2	0.0584	0.386	1_2	-0.0428	0.534	2_1	-0.702	0.0291
1	Hapmap59566-rs29024165	rs29024165	4	Hapmap61077-rs29023731	rs29023731	18:0	4.12e-10	AA	-0.873	6.17	9.16e-10	1_2	0.421	0.0569	2_1	0.0499	0.479	2_2	-0.0607	0.394	1_1	-0.342	0.0701
2	ARS-BFGL-NGS-31792	rs109878614	5	ARS-USMARC-646	rs109908194	18:0	7.43e-13	AA	-2	7	3.9e-12	2_1	0.174	0.073	1_2	0.072	0.254	2_2	-0.0234	0.664	1_1	-1.73	0.00888
2	ARS-BFGL-NGS-32446	rs109290807	15	Hapmap38721-BTA-107281	rs41616654	18:0	1.48e-09	AA	-0.936	6.83	1.27e-11	1_2	0.279	0.117	2_1	0.0872	0.338	2_2	-0.0628	0.483	1_1	-0.507	0.0624
2	ARS-BFGL-NGS-106075	rs110810177	4	Hapmap50765-BTA-71773	rs41590668	18:0	6.95e-10	AA	-0.729	6.7	3.05e-11	1_2	0.245	0.154	2_1	0.106	0.373	1_1	-0.116	0.321	2_2	-0.262	0.152
2	ARS-BFGL-NGS-108614	rs109683894	25	ARS-BFGL-NGS-95960	rs110955601	18:0	2.04e-07	AA	1.21	6.69	3.3e-11	1_1	0.763	0.0309	2_2	0.038	0.601	1_2	-0.0769	0.297	2_1	-0.332	0.0707
2	ARS-BFGL-NGS-38350	rs110316230	29	ARS-BFGL-NGS-80026	rs109689869	18:0	1.86e-09	AA	0.886	6.6	6.03e-11	1_1	0.276	0.128	2_2	0.0822	0.37	2_1	-0.0774	0.43	1_2	-0.45	0.0722
2	BTA-109896-no-rs	rs41611356	5	ARS-BFGL-NGS-114062	rs110372908	18:0	9.57e-09	AA	0.836	6.59	6.15e-11	1_1	0.355	0.098	2_2	0.0778	0.451	1_2	-0.104	0.334	2_1	-0.299	0.117
2	ARS-BFGL-NGS-103753	rs110842922	9	BTA-108536-no-rs	rs41570849	18:0	3.63e-08	AA	-0.714	6.42	1.84e-10	2_1	0.293	0.117	1_2	0.0831	0.43	2_2	-0.12	0.293	1_1	-0.218	0.16
2	BTA-46625-no-rs	rs41600398	8	Hapmap54974-rs29015318	rs29015318	18:0	3.9e-08	AA	-0.843	6.39	2.21e-10	1_2	0.465	0.0623	2_1	0.0522	0.563	1_1	-0.129	0.226	2_2	-0.196	0.149
2	BTA-11592-rs29017351	rs29017351	26	ARS-BFGL-NGS-33564	rs110973658	18:0	5.81e-11	AA	-2.02	6.32	3.54e-10	2_1	0.19	0.067	1_2	0.0896	0.158	2_2	-0.0185	0.768	1_1	-1.73	0.00732
2	ARS-BFGL-NGS-58238	rs110877874	20	ARS-BFGL-NGS-53156	rs109829540	18:0	8.78e-10	AA	0.811	6.26	5.15e-10	1_1	0.185	0.149	2_2	0.113	0.372	1_2	-0.0903	0.4	2_1	-0.422	0.0792
2	BTA-11592-rs29017351	rs29017351	26	ARS-BFGL-NGS-72889	rs109087004	18:0	2.01e-11	AA	-1.87	6.25	5.42e-10	2_1	0.181	0.073	1_2	0.0918	0.156	2_2	-0.019	0.762	1_1	-1.58	0.00828
2	Hapmap42778-BTA-105679	rs41617152	3	ARS-BFGL-NGS-104209	rs109966210	18:0	8.98e-09	AA	0.662	6.24	5.86e-10	1_1	0.178	0.187	2_2	0.12	0.278	1_2	-0.0795	0.416	2_1	-0.284	0.119
2	ARS-BFGL-NGS-58238	rs110877874	20	ARS-BFGL-NGS-113999	rs109900871	18:0	1.84e-10	AA	0.79	6.21	7e-10	1_1	0.169	0.154	2_2	0.113	0.371	1_2	-0.0896	0.398	2_1	-0.418	0.0776
2	ARS-BFGL-NGS-100636	rs110597851	13	BTA-123412-no-rs	rs43710709	18:0	2.77e-08	AA	1.12	6.2	7.38e-10	1_1	0.575	0.0398	2_2	0.0444	0.702	1_2	-0.154	0.185	2_1	-0.347	0.0735
2	Hapmap32135-BTA-159962	rs42921322	25	ARS-BFGL-BAC-38871	rs109610632	18:0	1.76e-08	AA	1.11	6.18	8.36e-10	1_1	0.642	0.0402	2_2	0.0412	0.679	1_2	-0.144	0.182	2_1	-0.279	0.0993
2	BTA-11592-rs29017351	rs29017351	26	ARS-BFGL-NGS-110130	rs109485085	18:0	2.47e-10	AA	-1.67	6.18	8.54e-10	2_1	0.194	0.0746	1_2	0.0904	0.155	2_2	-0.0185	0.76	1_1	-1.37	0.0105
2	ARS-BFGL-NGS-27654	rs109529172	3	BTB-01948148	rs43056622	18:0	2.29e-12	AA	-1.47	6.17	8.83e-10	2_1	0.202	0.0789	1_2	0.0781	0.18	2_2	-0.0213	0.728	1_1	-1.17	0.0125
2	BTA-110520-no-rs	rs41614867	28	ARS-BFGL-NGS-15532	rs109697254	18:0	2.52e-09	AA	-1.26	6.16	9.37e-10	2_1	0.162	0.115	1_2	0.104	0.214	1_1	-0.0303	0.649	2_2	-0.962	0.0222
3	BTA-67911-no-rs	rs43707194	5	ARS-USMARC-646	rs109908194	18:0	5.99e-14	AA	2.1	7.06	2.55e-12	1_1	0.196	0.0753	2_2	0.0952	0.167	1_2	-0.0217	0.75	2_1	-1.78	0.00808
3	ARS-BFGL-NGS-84424	rs109702825	19	ARS-BFGL-NGS-116479	rs110954346	18:0	1.54e-10	AA	0.891	7.03	3.29e-12	1_1	0.466	0.0679	2_2	0.0689	0.414	2_1	-0.0725	0.411	1_2	-0.283	0.107
3	ARS-BFGL-NGS-26847	rs110101077	20	ARS-BFGL-NGS-22729	rs109630947	18:0	3.33e-11	AA	-0.837	6.62	5.23e-11	1_2	0.422	0.0785	2_1	0.0847	0.381	1_1	-0.0882	0.425	2_2	-0.242	0.115
3	ARS-BFGL-NGS-13534	rs42891037	22	ARS-BFGL-NGS-63977	rs110939018	18:0	1.24e-09	AA	1.04	6.6	6.3e-11	1_1	0.274	0.109	2_2	0.109	0.275	1_2	-0.0528	0.566	2_1	-0.608	0.0495
3	ARS-BFGL-NGS-104680	rs110609474	19	ARS-BFGL-NGS-1837	rs109764890	18:0	4.14e-09	AA	0.669	6.49	1.2e-10	1_1	0.224	0.175	2_2	0.117	0.34	2_1	-0.15	0.263	1_2	-0.178	0.221
3	ARS-BFGL-NGS-16203	rs108938226	4	ARS-BFGL-NGS-44390	rs42015658	18:0	3.39e-07	AA	-1.68	6.35	2.9e-10	2_1	0.372	0.0481	1_2	0.0878	0.202	2_2	-0.0245	0.735	1_1	-1.19	0.0148
3	BTB-00147504	rs43355452	13	ARS-BFGL-NGS-21687	rs109502430	18:0	2.12e-08	AA	1.31	6.33	3.2e-10	1_1	0.837	0.0244	2_2	0.0305	0.759	2_1	-0.143	0.138	1_2	-0.304	0.0784
3	BTB-00160676	rs43369539	28	ARS-BFGL-NGS-44160	rs110673079	18:0	1.5e-08	AA	0.773	6.33	3.25e-10	1_1	0.271	0.115	2_2	0.118	0.312	1_2	-0.0733	0.464	2_1	-0.311	0.109
3	ARS-BFGL-NGS-32157	rs110725562	20	ARS-BFGL-NGS-22729	rs109630947	18:0	2.4e-10	AA	-0.797	6.28	4.49e-10	1_2	0.4	0.079	2_1	0.08	0.385	1_1	-0.0848	0.421	2_2	-0.232	0.115
3	ARS-BFGL-NGS-16203	rs108938226	4	Hapmap41577-BTA-54943	rs41585974	18:0	7.31e-07	AA	-1.69	6.26	4.99e-10	2_1	0.347	0.0496	1_2	0.0848	0.203	2_2	-0.0235	0.734	1_1	-1.23	0.0139
3	ARS-BFGL-NGS-31154	rs109481915	4	Hapmap47381-BTA-70830	rs41652012	18:0	1.66e-09	AA	-0.698	6.25	5.57e-10	1_2	0.169	0.208	2_1	0.128	0.261	1_1	-0.0796	0.423	2_2	-0.322	0.108
3	ARS-BFGL-NGS-4956	rs109168351	5	Hapmap52005-BTA-75510	rs41595061	18:0	1.38e-08	AA	-0.71	6.24	5.87e-10	2_1	0.315	0.105	1_2	0.0651	0.497	1_1	-0.159	0.201	2_2	-0.171	0.197
3	Hapmap51849-BTA-68314	rs43709335	8	BTB-00334763	rs43548504	18:0	1.04e-07	AA	-0.74	6.23	6.28e-10	1_2	0.348	0.105	2_1	0.0795	0.438	2_2	-0.156	0.225	1_1	-0.157	0.231
3	ARS-BFGL-NGS-4915	rs109552761	21	Hapmap42437-BTA-115005	rs41565492	18:0	2.49e-09	AA	2.23	6.17	8.66e-10	1_1	1.68	0.00872	2_2	0.0186	0.871	1_2	-0.229	0.0736	2_1	-0.303	0.0464
3	ARS-BFGL-NGS-104680	rs110609474	19	ARS-BFGL-NGS-119469	rs110032029	18:0	1.01e-08	AA	0.674	6.16	9.26e-10	2_2	0.193	0.175	1_1	0.131	0.263	2_1	-0.0745	0.431	1_2	-0.276	0.131
3	Hapmap46717-BTA-69803	rs41586388	4	BTB-00171304	rs43380987	18:0	3.42e-08	AA	-0.955	6.15	9.81e-10	2_1	0.272	0.0931	1_2	0.0851	0.314	1_1	-0.0476	0.546	2_2	-0.55	0.0474
4	BTA-69986-no-rs	rs41586842	9	BTB-00378581	rs43582972	18:0	9.63e-10	AA	-0.728	6.77	1.9e-11	2_1	0.227	0.185	1_2	0.146	0.28	1_1	-0.115	0.366	2_2	-0.24	0.169
4	ARS-BFGL-NGS-7407	rs110583903	24	Hapmap45250-BTA-120849	rs41623488	18:0	2.59e-09	AA	0.636	6.73	2.48e-11	1_1	0.183	0.218	2_2	0.151	0.258	2_1	-0.15	0.254	1_2	-0.151	0.27
4	BTB-01931258	rs43037312	17	ARS-BFGL-NGS-10055	rs109533406	18:0	1.09e-08	AA	0.852	6.67	3.66e-11	1_1	0.395	0.0828	2_2	0.0664	0.56	1_2	-0.191	0.19	2_1	-0.2	0.168
4	ARS-BFGL-NGS-68509	rs110669281	24	Hapmap45250-BTA-120849	rs41623488	18:0	5.58e-09	AA	0.623	6.62	5.03e-11	1_1	0.178	0.22	2_2	0.149	0.258	1_2	-0.148	0.27	2_1	-0.149	0.252
4	ARS-BFGL-NGS-57919	rs109158177	22	ARS-BFGL-NGS-4910	rs109777301	18:0	7.41e-10	AA	-1.45	6.56	7.7e-11	2_1	0.446	0.0429	1_2	0.0509	0.396	2_2	-0.0366	0.54	1_1	-0.919	0.0212
4	ARS-BFGL-NGS-57945	rs110820819	15	ARS-BFGL-NGS-84716	rs109547846	18:0	6.62e-09	AA	0.709	6.4	2.13e-10	1_1	0.335	0.095	2_2	0.0676	0.47	2_1	-0.12	0.266	1_2	-0.187	0.17
4	BTB-00203399	rs43412238	17	ARS-BFGL-NGS-17239	rs41843351	18:0	1.83e-09	AA	0.639	6.35	2.99e-10	2_2	0.149	0.207	1_1	0.133	0.232	1_2	-0.0678	0.455	2_1	-0.289	0.107
4	ARS-BFGL-NGS-110997	rs43416762	16	ARS-BFGL-NGS-62655	rs109553534	18:0	8.34e-09	AA	-1.2	6.34	3.16e-10	1_2	0.821	0.0263	2_1	0.031	0.692	2_2	-0.112	0.192	1_1	-0.24	0.0898
4	BTA-72294-no-rs	rs41651662	19	ARS-BFGL-NGS-117484	rs109294645	18:0	2.55e-08	AA	-1.2	6.34	3.2e-10	1_2	0.566	0.0368	2_1	0.0441	0.479	2_2	-0.0472	0.446	1_1	-0.542	0.0385
4	Hapmap25269-BTA-142380	rs109130101	16	ARS-BFGL-NGS-62655	rs109553534	18:0	8.76e-09	AA	-1.18	6.32	3.42e-10	1_2	0.793	0.0275	2_1	0.0312	0.692	2_2	-0.113	0.191	1_1	-0.244	0.0895
4	ARS-BFGL-NGS-7407	rs110583903	24	Hapmap51155-BTA-11643	rs29017402	18:0	2.27e-08	AA	0.695	6.22	6.46e-10	1_1	0.245	0.139	2_2	0.0901	0.381	1_2	-0.0957	0.347	2_1	-0.264	0.133
4	ARS-BFGL-NGS-15527	rs110438593	9	BTB-00378581	rs43582972	18:0	1.47e-08	AA	0.677	6.22	6.7e-10	1_1	0.222	0.17	2_2	0.123	0.293	2_1	-0.0982	0.381	1_2	-0.234	0.156
5	Hapmap57437-rs29017167	rs29017167	27	ARS-BFGL-NGS-83296	rs109220520	18:0	1.59e-10	AA	1	7.09	2.07e-12	1_1	0.468	0.0765	2_2	0.0742	0.488	2_1	-0.107	0.334	1_2	-0.355	0.102
5	UA-IFASA-6601	rs41652653	27	BTB-01460972	rs42581263	18:0	1.52e-09	AA	0.709	6.97	4.73e-12	2_2	0.197	0.217	1_1	0.15	0.3	2_1	-0.18	0.242	1_2	-0.183	0.24
5	BTA-73418-no-rs	rs41656719	27	ARS-BFGL-NGS-83296	rs109220520	18:0	9.94e-10	AA	-0.869	6.97	4.92e-12	2_1	0.393	0.0971	1_2	0.0852	0.447	1_1	-0.121	0.315	2_2	-0.269	0.141
5	Hapmap52801-ss46526219	rs41255358	13	ARS-BFGL-NGS-2165	rs110390821	18:0	2.03e-10	AA	-1.27	6.96	5.17e-12	1_2	0.18	0.121	2_1	0.141	0.185	2_2	-0.0361	0.668	1_1	-0.91	0.0261
5	Hapmap52801-ss46526219	rs41255358	13	ARS-BFGL-NGS-114264	rs110444534	18:0	1.77e-10	AA	-1.3	6.93	6.46e-12	1_2	0.178	0.119	2_1	0.14	0.195	2_2	-0.0369	0.661	1_1	-0.949	0.0254
5	Hapmap52801-ss46526219	rs41255358	13	Hapmap54324-rs29009783	rs29009783	18:0	4.71e-10	AA	-1.24	6.81	1.41e-11	1_2	0.175	0.12	2_1	0.138	0.187	2_2	-0.0355	0.666	1_1	-0.889	0.0262
5	Hapmap52801-ss46526219	rs41255358	13	ARS-BFGL-NGS-40779	rs110839271	18:0	1.2e-09	AA	-1.26	6.8	1.51e-11	1_2	0.184	0.12	2_1	0.141	0.19	2_2	-0.0368	0.664	1_1	-0.902	0.0269
5	ARS-BFGL-NGS-53817	rs109120501	27	ARS-BFGL-NGS-83296	rs109220520	18:0	3.03e-09	AA	-0.895	6.77	1.93e-11	2_1	0.398	0.0895	1_2	0.0756	0.473	1_1	-0.109	0.322	2_2	-0.312	0.116
5	BTB-00745028	rs41903591	26	ARS-BFGL-NGS-39607	rs109611741	18:0	4.65e-13	AA	1.25	6.8	1.97e-11	2_2	0.398	0.0813	1_1	0.1	0.327	1_2	-0.06	0.545	2_1	-0.691	0.0469
5	Hapmap52801-ss46526219	rs41255358	13	ARS-BFGL-NGS-102805	rs110693861	18:0	2.11e-09	AA	-1.24	6.75	2.17e-11	1_2	0.187	0.119	2_1	0.139	0.188	2_2	-0.0363	0.666	1_1	-0.874	0.0275
5	UA-IFASA-6601	rs41652653	27	ARS-BFGL-NGS-79347	rs109537977	18:0	6.15e-09	AA	-0.698	6.58	6.77e-11	2_1	0.256	0.164	1_2	0.121	0.322	2_2	-0.139	0.297	1_1	-0.183	0.217
5	Hapmap57437-rs29017167	rs29017167	27	ARS-BFGL-NGS-90403	rs109594128	18:0	3.24e-08	AA	-0.927	6.57	7.02e-11	1_2	0.384	0.0859	2_1	0.073	0.473	2_2	-0.0942	0.349	1_1	-0.376	0.0921
5	Hapmap48620-BTA-113306	rs41618642	14	Hapmap54223-rs29017219	rs29017219	18:0	3.05e-10	AA	-0.82	6.56	7.5e-11	1_2	0.452	0.0627	2_1	0.0519	0.536	2_2	-0.105	0.269	1_1	-0.21	0.133
5	ARS-BFGL-NGS-53817	rs109120501	27	ARS-BFGL-NGS-90403	rs109594128	18:0	2.73e-08	AA	0.846	6.44	1.63e-10	2_2	0.329	0.101	1_1	0.0756	0.461	1_2	-0.0975	0.333	2_1	-0.343	0.104
5	Hapmap57437-rs29017167	rs29017167	27	ARS-BFGL-NGS-111806	rs111002571	18:0	1.9e-08	AA	-0.917	6.41	1.97e-10	1_2	0.431	0.0755	2_1	0.0666	0.496	2_2	-0.0999	0.325	1_1	-0.32	0.103
5	BTA-73418-no-rs	rs41656719	27	ARS-BFGL-NGS-111806	rs111002571	18:0	1.44e-08	AA	0.8	6.4	2.13e-10	2_2	0.36	0.0968	1_1	0.0762	0.458	1_2	-0.114	0.304	2_1	-0.249	0.141
5	ARS-BFGL-NGS-44305	rs109455417	8	Hapmap23351-BTA-123397	rs43710700	18:0	2.89e-08	AA	0.697	6.33	3.33e-10	2_2	0.218	0.145	1_1	0.0974	0.358	2_1	-0.0854	0.384	1_2	-0.296	0.113
5	Hapmap43797-BTA-17694	rs41623138	14	Hapmap54223-rs29017219	rs29017219	18:0	3.81e-09	AA	-0.73	6.32	3.54e-10	1_2	0.421	0.0669	2_1	0.0545	0.49	2_2	-0.112	0.266	1_1	-0.142	0.177
5	ARS-BFGL-NGS-82844	rs109516473	13	ARS-BFGL-NGS-96133	rs109728158	18:0	3.5e-08	AA	-0.931	6.27	4.84e-10	1_2	0.209	0.115	2_1	0.13	0.208	2_2	-0.0396	0.628	1_1	-0.552	0.0479
5	BTA-98399-no-rs	rs41665539	23	ARS-BFGL-NGS-18124	rs110421184	18:0	2.77e-09	AA	-1.02	6.27	4.88e-10	1_2	0.471	0.0521	2_1	0.0498	0.506	1_1	-0.0666	0.387	2_2	-0.438	0.0547
5	ARS-BFGL-NGS-4683	rs110586479	27	BTB-01460972	rs42581263	18:0	7.95e-09	AA	-0.664	6.26	5.15e-10	2_1	0.219	0.154	1_2	0.119	0.307	1_1	-0.0899	0.389	2_2	-0.236	0.15
5	ARS-BFGL-NGS-1161	rs109248677	6	ARS-BFGL-NGS-103781	rs43480039	18:0	5.71e-09	AA	0.628	6.25	5.55e-10	2_2	0.218	0.169	1_1	0.108	0.341	1_2	-0.151	0.247	2_1	-0.151	0.242
5	ARS-BFGL-NGS-30772	rs110311658	18	ARS-BFGL-NGS-86697	rs110242894	18:0	8.16e-08	AA	0.691	6.22	6.68e-10	2_2	0.265	0.141	1_1	0.0924	0.396	2_1	-0.133	0.281	1_2	-0.201	0.183
5	Hapmap46581-BTA-75566	rs41595078	6	ARS-BFGL-NGS-103781	rs43480039	18:0	1.52e-08	AA	0.64	6.2	7.23e-10	2_2	0.228	0.164	1_1	0.113	0.334	2_1	-0.146	0.249	1_2	-0.153	0.253
5	ARS-USMARC-646	rs109908194	22	ARS-BFGL-NGS-104424	rs110669896	18:0	2.67e-14	AA	-1.56	6.19	7.66e-10	1_2	0.17	0.0717	2_1	0.0756	0.21	2_2	-0.0197	0.707	1_1	-1.29	0.0109
5	ARS-USMARC-646	rs109908194	7	ARS-BFGL-NGS-10921	rs109381725	18:0	9.14e-11	AA	-2.21	6.19	8.07e-10	1_2	0.124	0.0798	2_1	0.0725	0.173	2_2	-0.0161	0.742	1_1	-2	0.00526
5	ARS-BFGL-NGS-17229	rs109018845	23	UA-IFASA-4463	rs29022869	18:0	5.94e-08	AA	-0.626	6.19	8.09e-10	1_2	0.219	0.164	2_1	0.115	0.318	2_2	-0.119	0.316	1_1	-0.173	0.202
6	ARS-BFGL-NGS-118535	rs108990454	21	Hapmap53721-rs29024386	rs29024386	18:0	3.16e-09	AA	0.724	6.66	3.95e-11	1_1	0.236	0.175	2_2	0.153	0.254	2_1	-0.0969	0.394	1_2	-0.238	0.177
6	ARS-BFGL-NGS-49632	rs109240229	17	BTA-41446-no-rs	rs41576290	18:0	3.56e-09	AA	-1.49	6.65	4.14e-11	2_1	1.06	0.0185	1_2	0.0264	0.78	1_1	-0.183	0.108	2_2	-0.218	0.094
6	BTA-95818-no-rs	rs41573706	9	BTB-00393113	rs43599152	18:0	4.5e-10	AA	1.06	6.62	5.12e-11	2_2	0.178	0.144	1_1	0.137	0.216	2_1	-0.0461	0.601	1_2	-0.696	0.0395
6	Hapmap29379-BTC-038535	rs43464362	26	ARS-BFGL-NGS-20281	rs42097050	18:0	2.3e-08	AA	0.716	6.54	8.78e-11	1_1	0.189	0.196	2_2	0.169	0.23	1_2	-0.092	0.44	2_1	-0.266	0.133
6	BTA-00261-rs29013421	rs29013421	9	Hapmap45223-BTA-86178	rs41663991	18:0	1.87e-10	AA	1.63	6.33	3.34e-10	1_1	0.72	0.0231	2_2	0.0345	0.467	2_1	-0.0328	0.49	1_2	-0.845	0.0198
6	ARS-BFGL-NGS-116880	rs110779951	9	BTB-01451870	rs42574126	18:0	2.42e-08	AA	0.87	6.3	4.01e-10	1_1	0.547	0.0494	2_2	0.043	0.579	2_1	-0.133	0.193	1_2	-0.147	0.179
6	ARS-BFGL-NGS-109646	rs109746778	23	ARS-BFGL-NGS-22254	rs110014847	18:0	7.86e-10	AA	1.1	6.29	4.21e-10	1_1	0.567	0.0346	2_2	0.0374	0.552	1_2	-0.0568	0.369	2_1	-0.441	0.0438
6	BTA-95818-no-rs	rs41573706	9	BTA-17652-no-rs	rs109959880	18:0	3.23e-10	AA	-1.04	6.28	4.43e-10	2_1	0.158	0.145	1_2	0.132	0.22	2_2	-0.0439	0.599	1_1	-0.709	0.036
6	BTB-01845289	rs42957282	23	Hapmap33867-BES4_Contig286_900	rs43703962	18:0	3.12e-09	AA	-0.887	6.28	4.58e-10	2_1	0.379	0.0695	1_2	0.0811	0.351	2_2	-0.0572	0.51	1_1	-0.369	0.0697
6	Hapmap27851-BTC-071689	rs43008578	23	Hapmap33867-BES4_Contig286_900	rs43703962	18:0	4.45e-09	AA	-0.881	6.23	6.08e-10	2_1	0.37	0.0707	1_2	0.0803	0.351	2_2	-0.0563	0.51	1_1	-0.374	0.0686
6	ARS-BFGL-NGS-116085	rs110082402	25	Hapmap33111-BTC-021675	rs110167083	18:0	3.07e-08	AA	-0.787	6.23	6.18e-10	2_1	0.255	0.107	1_2	0.0792	0.397	1_1	-0.0692	0.418	2_2	-0.384	0.0777
6	ARS-BFGL-NGS-100768	rs110962969	12	ARS-BFGL-BAC-15668	rs110115018	18:0	2.88e-08	AA	1.25	6.22	6.49e-10	2_2	0.715	0.0355	1_1	0.0399	0.742	1_2	-0.227	0.119	2_1	-0.271	0.103
6	ARS-BFGL-NGS-119362	rs110875592	23	ARS-BFGL-NGS-60857	rs109712780	18:0	2.34e-08	AA	0.639	6.21	6.95e-10	1_1	0.215	0.167	2_2	0.0969	0.364	1_2	-0.122	0.301	2_1	-0.206	0.168
6	ARS-BFGL-NGS-49632	rs109240229	13	ARS-BFGL-NGS-47826	rs109647281	18:0	9.5e-08	AA	-1.03	6.19	7.92e-10	2_1	0.647	0.0362	1_2	0.0392	0.54	1_1	-0.067	0.347	2_2	-0.28	0.0762
6	BTB-00244579	rs43451309	23	ARS-BFGL-NGS-22254	rs110014847	18:0	1.81e-09	AA	1.09	6.16	9.65e-10	1_1	0.568	0.034	2_2	0.0367	0.556	1_2	-0.0564	0.366	2_1	-0.43	0.0443
7	Hapmap41360-BTA-79669	rs41655676	10	ARS-BFGL-NGS-100272	rs109176243	18:0	7.92e-14	AA	-1.42	6.66	3.86e-11	1_2	0.155	0.115	2_1	0.115	0.135	2_2	-0.0234	0.736	1_1	-1.12	0.0142
7	BTB-00332255	rs43540216	13	ARS-BFGL-NGS-111182	rs41689332	18:0	2.54e-08	AA	0.825	6.38	2.46e-10	2_2	0.447	0.0755	1_1	0.065	0.501	1_2	-0.154	0.221	2_1	-0.16	0.202
7	ARS-BFGL-NGS-12343	rs110999099	14	ARS-BFGL-NGS-103663	rs109480189	18:0	4.29e-08	AA	-0.718	6.35	2.89e-10	1_2	0.211	0.157	2_1	0.11	0.308	2_2	-0.0788	0.431	1_1	-0.318	0.104
7	BTA-80607-no-rs	rs41597387	12	ARS-BFGL-NGS-104447	rs110024648	18:0	1.82e-07	AA	1.6	6.35	3.01e-10	1_1	1.05	0.0218	2_2	0.03	0.797	2_1	-0.236	0.0946	1_2	-0.283	0.0863
7	ARS-BFGL-NGS-118532	rs109669779	23	ARS-BFGL-BAC-2816	rs41256522	18:0	9.08e-11	AA	-1.21	6.29	4.11e-10	1_2	0.201	0.115	2_1	0.149	0.155	2_2	-0.0333	0.702	1_1	-0.827	0.0276
7	BTA-112159-no-rs	rs41568774	11	BTA-29318-no-rs	rs41599919	18:0	4.16e-08	AA	0.848	6.28	4.5e-10	1_1	0.37	0.0702	2_2	0.0623	0.382	1_2	-0.0472	0.474	2_1	-0.369	0.0742
7	Hapmap40464-BTA-79604	rs41595457	9	BTA-83987-no-rs	rs41593416	18:0	1.03e-08	AA	0.675	6.25	5.35e-10	1_1	0.211	0.162	2_2	0.0859	0.365	2_1	-0.0895	0.358	1_2	-0.288	0.116
7	BTB-00332255	rs43540216	13	Hapmap48962-BTA-96730	rs41662124	18:0	5.28e-08	AA	-0.679	6.22	6.58e-10	2_1	0.209	0.158	1_2	0.115	0.288	1_1	-0.076	0.436	2_2	-0.278	0.119
7	BTB-00328082	rs43530556	8	BTA-52694-no-rs	rs41644614	18:0	1.75e-08	AA	0.855	6.19	7.89e-10	1_1	0.507	0.0508	2_2	0.0435	0.58	2_1	-0.106	0.24	1_2	-0.199	0.129
7	UA-IFASA-6047	rs41659523	17	ARS-BFGL-NGS-94395	rs110867093	18:0	1.25e-07	AA	-0.634	6.18	8.26e-10	1_2	0.238	0.134	2_1	0.106	0.368	2_2	-0.129	0.284	1_1	-0.161	0.214
7	ARS-BFGL-NGS-20774	rs109089335	23	ARS-BFGL-BAC-2816	rs41256522	18:0	3.27e-08	AA	-1.53	6.18	8.3e-10	1_2	0.239	0.0783	2_1	0.112	0.166	2_2	-0.0249	0.739	1_1	-1.16	0.0163
7	ARS-BFGL-NGS-201	rs109831851	8	BTB-00334512	rs43546255	18:0	8.79e-09	AA	0.729	6.18	8.41e-10	2_2	0.191	0.183	1_1	0.149	0.213	2_1	-0.0663	0.5	1_2	-0.323	0.104
7	BTB-00332255	rs43540216	13	ARS-BFGL-NGS-14463	rs42931478	18:0	1.7e-09	AA	-1.13	6.16	9.31e-10	2_1	0.579	0.0404	1_2	0.043	0.663	2_2	-0.122	0.235	1_1	-0.381	0.061
8	BTB-00285327	rs43495585	16	ARS-BFGL-NGS-23634	rs109387865	18:0	8.84e-17	AA	-1.29	7.36	3.1e-13	2_1	0.182	0.127	1_2	0.133	0.184	1_1	-0.0376	0.664	2_2	-0.935	0.0243
8	BTA-123382-no-rs	rs43546352	16	ARS-BFGL-NGS-23634	rs109387865	18:0	1.03e-15	AA	1.19	6.75	2.16e-11	1_1	0.16	0.128	2_2	0.122	0.185	2_1	-0.0348	0.664	1_2	-0.873	0.0229
8	ARS-BFGL-NGS-57927	rs110787218	9	ARS-BFGL-NGS-93641	rs109990421	18:0	4.26e-09	AA	-0.854	6.69	3.25e-11	1_2	0.427	0.0728	2_1	0.0578	0.575	2_2	-0.158	0.19	1_1	-0.212	0.162
8	ARS-BFGL-NGS-15420	rs109920589	26	Hapmap43106-BTA-94298	rs41659834	18:0	2.52e-08	AA	-0.681	6.48	1.26e-10	2_1	0.212	0.189	1_2	0.153	0.273	2_2	-0.134	0.322	1_1	-0.181	0.216
8	BTB-00285327	rs43495585	16	Hapmap44461-BTA-40052	rs41582313	18:0	5.48e-16	AA	1.37	6.32	3.42e-10	1_1	0.153	0.123	2_2	0.135	0.133	1_2	-0.026	0.727	2_1	-1.06	0.0169
8	BTB-01635042	rs42758168	12	ARS-BFGL-NGS-9353	rs109311200	18:0	4.2e-08	AA	-1.14	6.24	5.88e-10	1_2	0.71	0.0264	2_1	0.0347	0.562	2_2	-0.0552	0.356	1_1	-0.335	0.0556
8	ARS-BFGL-NGS-57927	rs110787218	9	Hapmap49343-BTA-84864	rs41588143	18:0	1.11e-07	AA	-0.765	6.22	6.64e-10	1_2	0.314	0.108	2_1	0.0696	0.474	2_2	-0.112	0.291	1_1	-0.27	0.127
8	ARS-BFGL-NGS-34280	rs110199136	26	Hapmap53243-rs29026907	rs29026907	18:0	8.69e-13	AA	-1.4	6.18	8.12e-10	1_2	0.169	0.103	2_1	0.118	0.139	2_2	-0.0225	0.741	1_1	-1.09	0.0158
8	BTB-02056135	rs43161947	23	UA-IFASA-4233	rs29015296	18:0	5.54e-08	AA	0.592	6.17	9.15e-10	2_2	0.174	0.206	1_1	0.111	0.315	1_2	-0.124	0.292	2_1	-0.183	0.188
9	Hapmap58210-rs29015574	rs29015574	25	ARS-BFGL-NGS-66266	rs110161645	18:0	3.87e-11	AA	0.852	6.67	3.73e-11	1_1	0.388	0.0801	2_2	0.063	0.482	2_1	-0.0908	0.339	1_2	-0.31	0.0989
9	ARS-BFGL-NGS-40929	rs110571669	17	BTA-50550-no-rs	rs41641042	18:0	1.82e-09	AA	1.34	6.55	8.07e-11	1_1	0.615	0.0393	2_2	0.046	0.517	1_2	-0.0574	0.404	2_1	-0.624	0.0398
9	ARS-BFGL-NGS-103775	rs111012374	10	ARS-BFGL-NGS-103826	rs110015307	18:0	1.98e-08	AA	-1.13	6.41	2.01e-10	2_1	0.652	0.0457	1_2	0.0389	0.668	1_1	-0.152	0.192	2_2	-0.283	0.0938
9	ARS-BFGL-NGS-85269	rs110654662	20	ARS-BFGL-NGS-113999	rs109900871	18:0	7.75e-08	AA	0.798	6.32	3.56e-10	1_1	0.233	0.143	2_2	0.118	0.269	1_2	-0.0628	0.499	2_1	-0.384	0.0886
9	Hapmap52146-ss46526966	rs41257412	17	BTA-50550-no-rs	rs41641042	18:0	1.46e-08	AA	1.28	6.26	5.01e-10	1_1	0.495	0.0462	2_2	0.0604	0.378	1_2	-0.0424	0.543	2_1	-0.68	0.0334
9	BTB-00395482	rs43605692	15	ARS-BFGL-NGS-106982	rs110137589	18:0	1.34e-07	AA	-1.14	6.24	6.42e-10	2_1	0.616	0.0399	1_2	0.0544	0.497	2_2	-0.0649	0.4	1_1	-0.404	0.0636
9	BTB-01990746	rs43095652	17	Hapmap49526-BTA-20762	rs41624152	18:0	2.28e-08	AA	-0.635	6.22	6.63e-10	2_1	0.168	0.215	1_2	0.116	0.346	2_2	-0.149	0.243	1_1	-0.202	0.197
9	ARS-BFGL-NGS-85269	rs110654662	17	BTA-50550-no-rs	rs41641042	18:0	1.25e-11	AA	1.26	6.2	7.6e-10	1_1	0.379	0.0545	2_2	0.0589	0.333	1_2	-0.0339	0.587	2_1	-0.793	0.0256
9	ARS-BFGL-NGS-85269	rs110654662	20	ARS-BFGL-NGS-53156	rs109829540	18:0	1.48e-07	AA	0.77	6.17	9.19e-10	1_1	0.23	0.139	2_2	0.111	0.27	1_2	-0.0584	0.502	2_1	-0.37	0.0885
10	ARS-BFGL-NGS-16198	rs110166434	19	ARS-BFGL-BAC-35676	rs110019822	18:0	4.45e-15	AA	-1.46	6.95	5.6e-12	2_1	0.232	0.0851	1_2	0.0887	0.201	2_2	-0.027	0.697	1_1	-1.11	0.0169
10	BTA-98744-no-rs	rs41666416	19	ARS-BFGL-BAC-35676	rs110019822	18:0	6.18e-15	AA	-1.44	6.88	9.24e-12	2_1	0.229	0.0853	1_2	0.0891	0.199	2_2	-0.0267	0.699	1_1	-1.09	0.0169
10	ARS-BFGL-NGS-100272	rs109176243	11	ARS-BFGL-NGS-105586	rs110190118	18:0	4.11e-10	AA	0.951	6.47	1.31e-10	1_1	0.372	0.0848	2_2	0.0846	0.288	2_1	-0.0486	0.564	1_2	-0.446	0.0636
10	BTB-01087838	rs42249704	13	BTA-123412-no-rs	rs43710709	18:0	4.82e-09	AA	-1.05	6.39	2.2e-10	2_1	0.454	0.0535	1_2	0.0536	0.61	2_2	-0.111	0.276	1_1	-0.437	0.0604
10	BTB-00410198	rs43617528	16	Hapmap35625-SCAFFOLD312099_6800	rs29016855	18:0	4.47e-08	AA	0.746	6.24	5.82e-10	1_1	0.288	0.12	2_2	0.0934	0.366	2_1	-0.0895	0.391	1_2	-0.276	0.123
10	ARS-BFGL-BAC-15488	rs109744674	23	ARS-BFGL-NGS-104089	rs109710217	18:0	6.65e-09	AA	-0.753	6.2	7.36e-10	1_2	0.324	0.0931	2_1	0.0781	0.383	2_2	-0.0691	0.411	1_1	-0.282	0.113
10	ARS-BFGL-NGS-100272	rs109176243	15	Hapmap42524-BTA-36558	rs41582129	18:0	1.16e-13	AA	-1.15	6.17	8.87e-10	1_2	0.131	0.126	2_1	0.124	0.177	2_2	-0.0285	0.675	1_1	-0.868	0.0221
10	UA-IFASA-8040	rs41652127	12	Hapmap57953-rs29017138	rs29017138	18:0	1.34e-08	AA	0.65	6.17	9.15e-10	1_1	0.268	0.13	2_2	0.0866	0.386	1_2	-0.118	0.295	2_1	-0.178	0.189
10	ARS-BFGL-NGS-27366	rs110032742	25	ARS-BFGL-NGS-39207	rs109760772	18:0	2.44e-07	AA	0.7	6.15	9.94e-10	2_2	0.25	0.128	1_1	0.0917	0.308	2_1	-0.0597	0.453	1_2	-0.298	0.111
11	ARS-BFGL-NGS-285	rs110546069	24	ARS-BFGL-NGS-115196	rs110918537	18:0	2.56e-08	AA	0.751	6.51	1.07e-10	1_1	0.186	0.207	2_2	0.118	0.254	1_2	-0.0751	0.446	2_1	-0.373	0.0936
11	ARS-BFGL-NGS-68010	rs110452703	22	BTA-54480-no-rs	rs41603502	18:0	5.24e-08	AA	1.11	6.32	3.62e-10	1_1	0.628	0.0356	2_2	0.0395	0.572	1_2	-0.0679	0.332	2_1	-0.374	0.0599
12	ARS-BFGL-NGS-114545	rs109726632	20	ARS-BFGL-NGS-3235	rs109943892	18:0	4.7e-09	AA	1	6.67	3.81e-11	1_1	0.391	0.0729	2_2	0.077	0.334	2_1	-0.0501	0.536	1_2	-0.483	0.0568
12	ARS-BFGL-NGS-114545	rs109726632	20	ARS-BFGL-NGS-85031	rs110052356	18:0	4.8e-08	AA	1.05	6.63	4.92e-11	1_1	0.346	0.0819	2_2	0.0904	0.285	2_1	-0.0462	0.585	1_2	-0.567	0.0477
12	ARS-BFGL-NGS-114545	rs109726632	20	ARS-BFGL-NGS-13104	rs110692735	18:0	5.27e-08	AA	0.952	6.33	3.41e-10	1_1	0.363	0.0741	2_2	0.074	0.333	2_1	-0.0473	0.537	1_2	-0.467	0.0559
13	ARS-BFGL-BAC-898	rs110042294	23	ARS-BFGL-BAC-42861	rs110440459	18:0	1.38e-08	AA	-0.707	6.52	9.59e-11	1_2	0.271	0.14	2_1	0.102	0.37	2_2	-0.122	0.315	1_1	-0.211	0.176
13	Hapmap39401-BTA-34229	rs41627518	16	BTB-00653397	rs41640605	18:0	1.68e-08	AA	0.691	6.46	1.49e-10	2_2	0.179	0.207	1_1	0.123	0.279	1_2	-0.0893	0.392	2_1	-0.299	0.122
13	ARS-BFGL-NGS-21062	rs109159419	16	ARS-BFGL-BAC-35318	rs41256275	18:0	1.63e-09	AA	-0.717	6.42	1.88e-10	2_1	0.345	0.0973	1_2	0.0778	0.399	1_1	-0.0927	0.336	2_2	-0.201	0.167
13	Hapmap38668-BTA-34221	rs41602503	21	ARS-BFGL-NGS-114463	rs43096310	18:0	1.1e-08	AA	-0.819	6.32	3.54e-10	2_1	0.391	0.0758	1_2	0.0569	0.542	1_1	-0.111	0.26	2_2	-0.26	0.122
13	BTA-123412-no-rs	rs43710709	26	BTA-61066-no-rs	rs41589682	18:0	1.06e-08	AA	-1.35	6.23	6.19e-10	1_2	0.174	0.0976	2_1	0.126	0.138	2_2	-0.0233	0.748	1_1	-1.03	0.0165
13	ARS-BFGL-NGS-17398	rs41699714	25	Hapmap50412-BTA-59626	rs41587237	18:0	4.9e-08	AA	-0.857	6.21	7.08e-10	1_2	0.217	0.12	2_1	0.0906	0.306	2_2	-0.0518	0.519	1_1	-0.498	0.0542
13	BTA-31957-no-rs	rs41632343	15	ARS-BFGL-NGS-102395	rs110328519	18:0	6.18e-07	AA	0.938	6.17	8.74e-10	1_1	0.477	0.0509	2_2	0.049	0.584	2_1	-0.0959	0.284	1_2	-0.315	0.0815
13	Hapmap39401-BTA-34229	rs41627518	16	ARS-BFGL-NGS-64237	rs41818774	18:0	5.46e-08	AA	0.647	6.16	9.32e-10	2_2	0.187	0.191	1_1	0.101	0.329	1_2	-0.0948	0.341	2_1	-0.264	0.139
13	BTA-17922-no-rs	rs41623969	17	BTB-00664618	rs41831243	18:0	7.53e-08	AA	-0.799	6.15	9.96e-10	1_2	0.387	0.0751	2_1	0.0526	0.507	1_1	-0.0885	0.315	2_2	-0.271	0.103
14	BTA-34419-no-rs	rs41628009	16	ARS-BFGL-NGS-55380	rs109059425	18:0	1.23e-10	AA	-1.69	6.59	6.2e-11	1_2	0.431	0.0382	2_1	0.0648	0.254	2_2	-0.0238	0.694	1_1	-1.17	0.014
14	UA-IFASA-8554	rs41579040	27	ARS-BFGL-NGS-78918	rs110650595	18:0	4.76e-12	AA	0.936	6.37	2.59e-10	2_2	0.29	0.0914	1_1	0.0815	0.327	1_2	-0.0503	0.53	2_1	-0.514	0.0515
14	BTA-34419-no-rs	rs41628009	26	ARS-BFGL-NGS-110130	rs109485085	18:0	5.23e-08	AA	-2.52	6.31	3.83e-10	1_2	0.311	0.0447	2_1	0.189	0.0777	2_2	-0.0172	0.871	1_1	-2	0.00679
14	BTA-34419-no-rs	rs41628009	26	ARS-BFGL-NGS-72889	rs109087004	18:0	1.48e-07	AA	-3.37	6.28	4.48e-10	1_2	0.228	0.0483	2_1	0.139	0.0769	2_2	-0.0124	0.871	1_1	-2.99	0.00364
14	ARS-BFGL-NGS-32892	rs110956312	26	BTB-01967262	rs43073102	18:0	3.33e-10	AA	-1.73	6.28	4.54e-10	1_2	0.549	0.028	2_1	0.0467	0.325	2_2	-0.024	0.633	1_1	-1.11	0.0138
14	UA-IFASA-8554	rs41579040	24	ARS-BFGL-NGS-73114	rs110276505	18:0	4.28e-09	AA	0.873	6.27	4.92e-10	2_2	0.347	0.0762	1_1	0.0598	0.465	1_2	-0.0687	0.391	2_1	-0.398	0.0687
14	BTA-34419-no-rs	rs41628009	26	ARS-BFGL-NGS-33564	rs110973658	18:0	1.33e-07	AA	-3.37	6.24	5.65e-10	1_2	0.224	0.0483	2_1	0.15	0.0707	2_2	-0.0122	0.877	1_1	-2.98	0.00359
14	BTA-34419-no-rs	rs41628009	21	ARS-BFGL-NGS-17977	rs109801148	18:0	5.04e-10	AA	-1.34	6.23	6.32e-10	1_2	0.409	0.0352	2_1	0.0481	0.302	2_2	-0.0225	0.646	1_1	-0.857	0.0168
14	BTA-35285-no-rs	rs41580123	27	ARS-BFGL-NGS-90403	rs109594128	18:0	1.28e-08	AA	0.633	6.2	7.26e-10	2_2	0.222	0.158	1_1	0.0981	0.372	1_2	-0.128	0.276	2_1	-0.185	0.194
14	UA-IFASA-8554	rs41579040	22	ARS-BFGL-NGS-68645	rs42282429	18:0	7.81e-15	AA	1.32	6.2	7.62e-10	1_1	0.163	0.119	2_2	0.158	0.123	1_2	-0.0264	0.738	2_1	-0.972	0.02
15	ARS-BFGL-NGS-26681	rs109095685	23	BTB-00871509	rs42031475	18:0	8.2e-10	AA	-1.32	6.78	1.71e-11	2_1	0.646	0.0385	1_2	0.0427	0.71	2_2	-0.147	0.198	1_1	-0.487	0.0536
15	ARS-BFGL-NGS-102765	rs110215534	20	Hapmap35044-BES8_Contig309_741	rs43706905	18:0	4.35e-10	AA	-0.912	6.67	3.69e-11	1_2	0.316	0.089	2_1	0.0796	0.558	1_1	-0.141	0.256	2_2	-0.375	0.0966
15	UA-IFASA-5703	rs41746511	20	Hapmap35044-BES8_Contig309_741	rs43706905	18:0	2.56e-08	AA	-0.854	6.54	8.65e-11	1_2	0.258	0.103	2_1	0.0841	0.494	1_1	-0.109	0.32	2_2	-0.403	0.0829
15	Hapmap50416-BTA-60564	rs41588773	17	ARS-BFGL-NGS-112270	rs110160621	18:0	1.56e-08	AA	0.764	6.44	1.65e-10	1_1	0.416	0.0721	2_2	0.0707	0.471	2_1	-0.134	0.236	1_2	-0.143	0.221
15	ARS-BFGL-NGS-15379	rs41759275	25	ARS-BFGL-NGS-59259	rs43726584	18:0	9.94e-09	AA	-0.928	6.37	2.52e-10	2_1	0.205	0.138	1_2	0.152	0.202	2_2	-0.0471	0.6	1_1	-0.523	0.059
15	Hapmap39648-BTA-37846	rs41577655	22	ARS-BFGL-NGS-68645	rs42282429	18:0	2.2e-09	AA	-0.906	6.35	2.87e-10	2_1	0.344	0.0774	1_2	0.0684	0.4	2_2	-0.0593	0.461	1_1	-0.434	0.0615
16	Hapmap60338-ss46526653	rs41257108	20	ARS-BFGL-NGS-113999	rs109900871	18:0	2.01e-14	AA	-1	7.32	4.32e-13	2_1	0.187	0.174	1_2	0.17	0.205	2_2	-0.0599	0.564	1_1	-0.584	0.0574
16	Hapmap60338-ss46526653	rs41257108	20	ARS-BFGL-NGS-53156	rs109829540	18:0	2.16e-14	AA	-0.986	7.23	8.09e-13	2_1	0.188	0.171	1_2	0.166	0.202	2_2	-0.058	0.569	1_1	-0.574	0.0573
16	BTB-01698122	rs42816114	22	ARS-BFGL-NGS-68645	rs42282429	18:0	4.36e-09	AA	1.14	6.51	1.04e-10	1_1	0.272	0.0995	2_2	0.103	0.291	1_2	-0.0501	0.569	2_1	-0.71	0.0404
16	Hapmap60338-ss46526653	rs41257108	20	BTA-112312-no-rs	rs41568785	18:0	8.62e-12	AA	-0.791	6.51	1.08e-10	1_2	0.173	0.185	2_1	0.136	0.223	2_2	-0.06	0.518	1_1	-0.422	0.074
16	ARS-BFGL-NGS-10856	rs109092953	22	BTB-00855230	rs42017104	18:0	2.36e-14	AA	1.11	6.37	2.5e-10	1_1	0.309	0.0616	2_2	0.0576	0.341	1_2	-0.0337	0.57	2_1	-0.705	0.0276
16	Hapmap60338-ss46526653	rs41257108	20	BTB-01666891	rs42777678	18:0	1.07e-12	AA	-0.76	6.28	4.44e-10	1_2	0.166	0.182	2_1	0.14	0.218	2_2	-0.0583	0.522	1_1	-0.396	0.0769
16	BTB-01375890	rs42496739	20	BTA-51296-no-rs	rs110036938	18:0	4.23e-08	AA	0.765	6.23	6.15e-10	1_1	0.338	0.0927	2_2	0.0701	0.492	2_1	-0.121	0.279	1_2	-0.236	0.135
17	BTA-50550-no-rs	rs41641042	27	ARS-BFGL-NGS-83296	rs109220520	18:0	1.72e-13	AA	1.48	7.73	2.06e-14	1_1	0.66	0.0406	2_2	0.0471	0.551	2_1	-0.0676	0.369	1_2	-0.701	0.0397
17	BTA-50550-no-rs	rs41641042	27	ARS-BFGL-NGS-111806	rs111002571	18:0	1.03e-10	AA	-1.37	6.88	9.01e-12	1_2	0.56	0.0436	2_1	0.041	0.564	2_2	-0.0604	0.356	1_1	-0.709	0.0368
17	BTA-50550-no-rs	rs41641042	23	ARS-BFGL-NGS-115605	rs42029843	18:0	1.05e-09	AA	-1.43	6.72	2.69e-11	1_2	0.743	0.0353	2_1	0.0505	0.52	2_2	-0.0657	0.399	1_1	-0.569	0.0461
17	BTA-50550-no-rs	rs41641042	26	BTB-00936624	rs42097850	18:0	7.35e-09	AA	1.3	6.38	2.45e-10	1_1	0.463	0.0498	2_2	0.0663	0.351	2_1	-0.0408	0.568	1_2	-0.734	0.0315
17	ARS-BFGL-NGS-95458	rs108981085	26	ARS-BFGL-NGS-33292	rs110822681	18:0	9.24e-09	AA	-0.7	6.37	2.62e-10	2_1	0.201	0.174	1_2	0.123	0.283	1_1	-0.0817	0.426	2_2	-0.295	0.118
17	BTA-50550-no-rs	rs41641042	27	Hapmap58881-rs29013339	rs29013339	18:0	1.62e-09	AA	1.23	6.21	6.82e-10	1_1	0.515	0.0438	2_2	0.0398	0.524	2_1	-0.0519	0.395	1_2	-0.619	0.0371
17	ARS-BFGL-NGS-71116	rs110993868	20	ARS-BFGL-NGS-1031	rs109816319	18:0	4.99e-08	AA	1.19	6.18	8.16e-10	1_1	0.763	0.0309	2_2	0.0353	0.718	2_1	-0.175	0.144	1_2	-0.221	0.108
18	BTB-01919503	rs43029390	23	ARS-BFGL-NGS-63422	rs109012390	18:0	1.91e-10	AA	-1.18	6.81	1.49e-11	2_1	0.244	0.126	1_2	0.147	0.21	1_1	-0.05	0.623	2_2	-0.743	0.0408
18	Hapmap42211-BTA-43910	rs41636771	25	ARS-BFGL-NGS-95960	rs110955601	18:0	2.08e-08	AA	1.58	6.76	1.98e-11	1_1	0.925	0.0249	2_2	0.0399	0.79	1_2	-0.24	0.11	2_1	-0.372	0.0758
19	Hapmap56964-ss46526628	rs41257084	26	ARS-BFGL-NGS-33292	rs110822681	18:0	3.55e-09	AA	0.824	6.63	4.87e-11	1_1	0.253	0.133	2_2	0.109	0.31	2_1	-0.0713	0.471	1_2	-0.391	0.0863
19	UA-IFASA-9731	rs41571625	28	ARS-BFGL-NGS-118045	rs110802594	18:0	2.99e-08	AA	0.851	6.17	9.01e-10	1_1	0.178	0.171	2_2	0.142	0.22	2_1	-0.0561	0.543	1_2	-0.475	0.0655
20	BTB-01524822	rs42642056	22	ARS-BFGL-NGS-28042	rs109461249	18:0	3.21e-14	AA	-1.2	6.71	2.8e-11	1_2	0.251	0.0886	2_1	0.0936	0.249	1_1	-0.0349	0.634	2_2	-0.818	0.0287
20	BTB-01524822	rs42642056	22	ARS-BFGL-NGS-116277	rs109457329	18:0	3.38e-13	AA	-1.16	6.59	6.35e-11	1_2	0.279	0.0817	2_1	0.0924	0.249	1_1	-0.0357	0.639	2_2	-0.75	0.0307
20	BTB-01666891	rs42777678	28	ARS-BFGL-NGS-100444	rs109675998	18:0	1.85e-11	AA	0.739	6.3	4.01e-10	1_1	0.354	0.0926	2_2	0.0682	0.489	2_1	-0.154	0.215	1_2	-0.162	0.204
20	Hapmap40095-BTA-96280	rs41598995	21	UA-IFASA-8358	rs41583332	18:0	1.89e-09	AA	0.76	6.19	7.71e-10	1_1	0.376	0.0766	2_2	0.0584	0.526	2_1	-0.117	0.254	1_2	-0.208	0.143
21	ARS-BFGL-NGS-4150	rs110314455	26	BTB-02014990	rs43118660	18:0	5.42e-10	AA	2.04	6.66	3.87e-11	1_1	0.223	0.0715	2_2	0.149	0.107	1_2	-0.0197	0.812	2_1	-1.64	0.00968
21	ARS-BFGL-NGS-19578	rs110713601	28	Hapmap54791-rs29011605	rs29011605	18:0	3.17e-08	AA	-0.629	6.23	6.11e-10	1_2	0.165	0.222	2_1	0.133	0.285	2_2	-0.116	0.321	1_1	-0.216	0.172
21	ARS-BFGL-NGS-4150	rs110314455	26	ARS-BFGL-NGS-72889	rs109087004	18:0	6.84e-10	AA	2.13	6.22	6.51e-10	1_1	0.148	0.0745	2_2	0.114	0.11	1_2	-0.0146	0.809	2_1	-1.86	0.00635
22	ARS-BFGL-NGS-68645	rs42282429	27	ARS-BFGL-NGS-35632	rs109658694	18:0	6.08e-15	AA	-1.08	6.54	8.41e-11	1_2	0.194	0.111	2_1	0.0929	0.264	2_2	-0.041	0.597	1_1	-0.751	0.0286
22	ARS-BFGL-NGS-18749	rs108982586	23	Hapmap44605-BTA-55952	rs41587560	18:0	7.87e-09	AA	-0.919	6.38	2.48e-10	1_2	0.404	0.0821	2_1	0.0765	0.424	1_1	-0.0816	0.402	2_2	-0.357	0.0919
22	ARS-BFGL-NGS-18749	rs108982586	23	BTA-55869-no-rs	rs41641286	18:0	3.83e-08	AA	0.896	6.27	4.67e-10	1_1	0.388	0.0767	2_2	0.0684	0.439	1_2	-0.0743	0.403	2_1	-0.366	0.0817
22	ARS-BFGL-NGS-4910	rs109777301	28	ARS-BFGL-NGS-55934	rs110978196	18:0	1.96e-08	AA	1.34	6.22	6.74e-10	1_1	0.533	0.0376	2_2	0.0551	0.355	2_1	-0.0341	0.58	1_2	-0.715	0.0277
26	ARS-BFGL-NGS-17213	rs109779637	28	ARS-BFGL-NGS-71405	rs110006696	18:0	2.01e-08	AA	-0.888	6.33	3.32e-10	1_2	0.576	0.0459	2_1	0.0419	0.576	1_1	-0.125	0.21	2_2	-0.145	0.168
27	ARS-BFGL-NGS-35140	rs109946086	29	BTB-01006241	rs42165387	18:0	3.9e-08	AA	-0.703	6.37	2.53e-10	2_1	0.308	0.129	1_2	0.0991	0.353	2_2	-0.132	0.316	1_1	-0.164	0.202
1	ARS-BFGL-NGS-105113	rs109271356	9	Hapmap38916-BTA-84073	rs41569509	18:0	1.2e-11	AD	2.49	6.29	4.5e-10	1_12	0.504	0.0428	2_22	0.432	0.0275	2_11	0.0187	0.591	2_12	-0.093	0.245	1_11	-0.122	0.0891	1_22	-3.22	0.00393
1	BTA-59279-no-rs	rs41646619	5	ARS-USMARC-646	rs109908194	18:0	8.12e-13	AD	2.12	6.2	7.56e-10	2_11	1.56	0.00482	1_12	0.229	0.0634	2_22	0.0112	0.509	1_22	-0.0169	0.331	2_12	-0.157	0.0883	1_11	-1.88	0.00401
2	BTB-01168588	rs42322784	4	BTB-00187176	rs43394523	18:0	8.13e-15	AD	2.37	7.25	6.95e-13	2_11	1.32	0.00792	1_12	0.331	0.0623	2_22	0.0147	0.557	1_22	-0.0344	0.237	2_12	-0.151	0.132	1_11	-2.42	0.00432
2	BTB-01168588	rs42322784	4	BTB-00189930	rs43394820	18:0	3.66e-15	AD	2.31	7.23	8.07e-13	2_11	1.2	0.00956	1_12	0.363	0.0635	2_22	0.0178	0.552	1_22	-0.0424	0.23	2_12	-0.158	0.14	1_11	-2.32	0.00497
2	BTB-01168588	rs42322784	4	BTB-00190258	rs43398647	18:0	1.26e-14	AD	2.35	7.21	9.31e-13	2_22	1.31	0.00791	1_12	0.323	0.064	2_11	0.0152	0.553	1_11	-0.0356	0.234	2_12	-0.145	0.137	1_22	-2.41	0.00432
2	ARS-BFGL-NGS-118497	rs109418057	6	Hapmap23305-BTC-071388	rs81165885	18:0	2.82e-13	AD	1.7	6.58	6.55e-11	2_11	1.22	0.00721	1_12	0.177	0.0973	2_22	0.021	0.422	1_22	-0.0258	0.332	2_12	-0.127	0.136	1_11	-1.53	0.00577
2	Hapmap34454-BES3_Contig368_1159	rs43706860	18	ARS-BFGL-NGS-104482	rs108976130	18:0	1.53e-13	AD	2.36	6.32	3.5e-10	2_11	0.5	0.0219	1_12	0.426	0.0525	2_22	0.0213	0.584	1_22	-0.0811	0.152	2_12	-0.118	0.186	1_11	-3.03	0.00378
2	ARS-BFGL-NGS-102007	rs110181960	22	ARS-BFGL-NGS-7161	rs42753050	18:0	2.75e-12	AD	2.02	6.3	3.91e-10	2_11	0.802	0.013	1_12	0.3	0.0707	2_22	0.0201	0.518	1_22	-0.0453	0.23	2_12	-0.125	0.164	1_11	-2.32	0.00457
2	ARS-BFGL-NGS-18591	rs110696722	21	ARS-BFGL-NGS-72766	rs109664122	18:0	4.65e-12	AD	-1.8	6.3	4e-10	1_11	1.51	0.00388	2_12	0.12	0.104	1_22	0.0157	0.34	2_22	-0.0121	0.469	1_12	-0.147	0.0787	2_11	-1.54	0.00388
2	BTB-00087821	rs43294215	21	ARS-BFGL-NGS-72766	rs109664122	18:0	2.69e-12	AD	-2.06	6.2	7.31e-10	1_11	1.58	0.0042	2_12	0.183	0.0694	1_22	0.0136	0.557	2_22	-0.0259	0.252	1_12	-0.104	0.114	2_11	-1.93	0.0035
2	BTB-01247268	rs41911557	16	ARS-BFGL-NGS-10577	rs41789589	18:0	1.58e-13	AD	1.71	6.16	9.46e-10	2_22	0.428	0.0309	1_12	0.402	0.0719	2_11	0.0334	0.492	1_11	-0.0879	0.18	2_12	-0.135	0.218	1_22	-1.79	0.00742
3	BTA-69644-no-rs	rs43715306	17	ARS-BFGL-BAC-35987	rs109602493	18:0	1.18e-13	AD	-2.06	6.83	1.31e-11	1_11	1.1	0.00999	2_12	0.341	0.061	1_22	0.0138	0.564	2_22	-0.0379	0.23	1_12	-0.159	0.129	2_11	-1.96	0.00555
4	BTA-19471-no-rs	rs41626341	28	ARS-BFGL-NGS-104102	rs42152902	18:0	1.06e-07	AD	-1.28	6.19	7.96e-10	1_11	0.674	0.0287	2_12	0.263	0.137	1_22	0.0389	0.391	2_22	-0.0939	0.198	1_12	-0.149	0.225	2_11	-0.933	0.0195
5	ARS-BFGL-NGS-116218	rs109422038	8	BTB-00285327	rs43495585	18:0	5.56e-15	AD	2.02	7.27	5.79e-13	2_22	1.2	0.0125	1_12	0.292	0.101	2_11	0.0291	0.453	1_11	-0.0527	0.265	2_12	-0.184	0.16	1_22	-1.81	0.00824
5	BTB-01700124	rs42816289	9	Hapmap38916-BTA-84073	rs41569509	18:0	2.09e-20	AD	-2.26	6.69	3.44e-11	1_22	0.546	0.0258	2_12	0.386	0.0769	1_11	0.0279	0.508	2_11	-0.0836	0.171	1_12	-0.126	0.212	2_22	-2.84	0.00568
5	ARS-BFGL-NGS-36350	rs109747382	7	Hapmap41360-BTA-79669	rs41655676	18:0	2.13e-09	AD	2.48	6.49	1.18e-10	2_11	2.14	0.00456	1_12	0.158	0.122	2_22	0.025	0.347	1_22	-0.0201	0.404	2_12	-0.155	0.118	1_11	-2.14	0.00456
5	ARS-BFGL-NGS-29108	rs109049394	6	Hapmap49753-BTA-77592	rs41589985	18:0	5.07e-11	AD	1.39	6.39	2.28e-10	1_12	0.444	0.0777	2_11	0.316	0.051	2_22	0.0483	0.417	2_12	-0.111	0.307	1_22	-0.147	0.133	1_11	-1.15	0.0146
5	ARS-BFGL-NGS-26708	rs110809072	26	ARS-BFGL-NGS-110554	rs110930206	18:0	1.07e-11	AD	2.21	6.25	5.58e-10	2_11	0.629	0.0168	1_12	0.416	0.0553	2_22	0.0209	0.542	1_22	-0.0797	0.138	2_12	-0.092	0.244	1_11	-2.68	0.00392
5	Hapmap40635-BTA-104832	rs41613034	6	Hapmap49753-BTA-77592	rs41589985	18:0	3.03e-11	AD	1.31	6.17	9.04e-10	2_11	0.354	0.0498	1_12	0.335	0.1	2_22	0.0557	0.379	1_22	-0.117	0.17	2_12	-0.123	0.285	1_11	-1.17	0.0157
5	ARS-BFGL-NGS-26708	rs110809072	26	Hapmap48409-BTA-61200	rs41589714	18:0	1.84e-11	AD	2.17	6.15	9.83e-10	2_22	0.651	0.0159	1_12	0.382	0.0572	2_11	0.0198	0.54	1_11	-0.0762	0.137	2_12	-0.0878	0.245	1_22	-2.66	0.00389
7	ARS-BFGL-NGS-61492	rs110210825	11	ARS-BFGL-NGS-21249	rs109006242	18:0	5.98e-11	AD	2.42	6.38	2.42e-10	2_11	2.01	0.0067	1_12	0.183	0.143	2_22	0.0553	0.267	1_22	-0.0278	0.5	2_12	-0.342	0.0753	1_11	-1.7	0.00827
7	ARS-BFGL-NGS-20402	rs43503728	21	ARS-BFGL-NGS-72766	rs109664122	18:0	1.41e-08	AD	-2.57	6.24	5.72e-10	1_11	2	0.00423	2_12	0.222	0.0744	1_22	0.0168	0.471	2_22	-0.0236	0.337	1_12	-0.148	0.11	2_11	-2.36	0.00353
7	ARS-BFGL-NGS-116229	rs43503665	21	ARS-BFGL-NGS-72766	rs109664122	18:0	2.11e-08	AD	-2.58	6.24	5.92e-10	1_11	2	0.0043	2_12	0.217	0.0775	1_22	0.018	0.465	2_22	-0.0245	0.342	1_12	-0.157	0.108	2_11	-2.37	0.00359
8	Hapmap60281-rs29010321	rs29010321	17	BTA-41446-no-rs	rs41576290	18:0	8.2e-13	AD	-2.16	6.16	9.55e-10	1_11	1.27	0.00814	2_12	0.286	0.0502	1_22	-0.00884	0.684	1_12	-0.0366	0.178	2_22	-0.0398	0.0764	2_11	-2.37	0.00389
10	ARS-BFGL-NGS-115635	rs111003320	11	Hapmap39693-BTA-85506	rs41659220	18:0	5.31e-13	AD	-2.25	6.4	2.07e-10	2_12	0.599	0.0409	1_11	0.387	0.0285	1_22	0.0227	0.558	1_12	-0.0879	0.275	2_22	-0.132	0.0932	2_11	-2.59	0.00427
11	Hapmap54920-rs29026446	rs29026446	23	BTA-55869-no-rs	rs41641286	18:0	4.36e-15	AD	-2.36	6.62	5.21e-11	1_11	0.633	0.0176	2_12	0.489	0.0441	1_22	0.017	0.595	1_12	-0.0943	0.233	2_22	-0.0959	0.106	2_11	-2.81	0.00395
11	Hapmap22876-BTA-155681	rs42754761	23	ARS-BFGL-NGS-110902	rs110661456	18:0	4.42e-09	AD	1.96	6.48	1.27e-10	2_11	0.512	0.0277	1_12	0.45	0.0626	2_22	0.0269	0.517	2_12	-0.106	0.266	1_22	-0.115	0.12	1_11	-2.16	0.00655
11	Hapmap22876-BTA-155681	rs42754761	23	ARS-BFGL-NGS-43411	rs109230107	18:0	1.89e-09	AD	2.38	6.42	1.86e-10	2_11	1.31	0.00774	1_12	0.385	0.0528	2_22	0.0156	0.606	1_22	-0.0624	0.131	2_12	-0.109	0.198	1_11	-2.38	0.00422
11	Hapmap54920-rs29026446	rs29026446	23	ARS-BFGL-NGS-110902	rs110661456	18:0	5.14e-11	AD	-2.28	6.41	1.98e-10	2_12	0.554	0.048	1_11	0.434	0.0295	1_22	0.0249	0.536	1_12	-0.088	0.28	2_22	-0.131	0.102	2_11	-2.68	0.00473
11	ARS-BFGL-BAC-14299	rs110328052	28	BTA-92661-no-rs	rs41660972	18:0	3.82e-09	AD	-1.7	6.2	7.19e-10	2_12	0.407	0.0733	1_11	0.338	0.0412	1_22	0.0318	0.438	1_12	-0.0818	0.34	2_22	-0.146	0.0997	2_11	-1.9	0.0074
12	BTB-00221770	rs43429347	22	ARS-BFGL-NGS-116277	rs109457329	18:0	5.41e-12	AD	-1.71	6.33	3.33e-10	1_22	1.44	0.00426	2_12	0.0977	0.12	1_11	0.0203	0.362	2_11	-0.0162	0.423	1_12	-0.14	0.0862	2_22	-1.47	0.00426
12	Hapmap60895-rs29027510	rs29027510	21	ARS-BFGL-NGS-72766	rs109664122	18:0	7.47e-09	AD	-2.15	6.26	5.12e-10	1_11	1.99	0.00356	2_12	0.213	0.0648	1_22	0.014	0.481	2_22	-0.0215	0.328	1_12	-0.116	0.118	2_11	-1.61	0.00427
13	ARS-BFGL-NGS-81431	rs110298890	26	ARS-BFGL-NGS-33564	rs110973658	18:0	1.22e-09	AD	-2.21	6.32	3.44e-10	1_11	1.78	0.00419	2_12	0.192	0.0737	1_22	0.0146	0.411	2_22	-0.0135	0.449	1_12	-0.239	0.0577	2_11	-1.75	0.00419
14	ARS-BFGL-NGS-53263	rs110127142	21	ARS-BFGL-NGS-72766	rs109664122	18:0	1.06e-12	AD	-1.97	6.75	2.21e-11	1_11	1.66	0.00388	2_12	0.12	0.109	1_22	0.0189	0.314	2_22	-0.0114	0.493	1_12	-0.169	0.0761	2_11	-1.68	0.00388
14	ARS-BFGL-BAC-26290	rs110219313	17	BTA-41446-no-rs	rs41576290	18:0	1.05e-08	AD	1.97	6.4	2.11e-10	2_11	1.82	0.00527	1_12	0.157	0.126	2_22	0.0229	0.361	1_22	-0.0233	0.399	2_12	-0.179	0.102	1_11	-1.41	0.00668
14	BTB-00561430	rs41727578	22	ARS-BFGL-NGS-7161	rs42753050	18:0	3.11e-13	AD	1.92	6.31	3.7e-10	2_11	0.838	0.0123	1_12	0.365	0.0564	2_22	0.0163	0.572	1_22	-0.0557	0.177	2_12	-0.112	0.178	1_11	-1.97	0.00525
14	ARS-BFGL-NGS-63487	rs109064289	27	ARS-BFGL-NGS-11756	rs109063734	18:0	3.96e-08	AD	1.44	6.17	8.71e-10	1_12	0.433	0.0901	2_11	0.396	0.0509	2_22	0.0448	0.423	2_12	-0.134	0.294	1_22	-0.154	0.125	1_11	-1.15	0.0175
14	Hapmap55935-rs29020117	rs29020117	17	ARS-BFGL-BAC-35987	rs109602493	18:0	2.11e-08	AD	2	6.17	8.97e-10	2_11	1.34	0.00811	1_12	0.317	0.0702	2_22	0.0185	0.506	1_22	-0.0348	0.288	2_12	-0.181	0.121	1_11	-1.61	0.0067
16	BTB-01299421	rs42423665	23	ARS-BFGL-NGS-43411	rs109230107	18:0	5.4e-12	AD	-2.17	6.23	6.15e-10	1_11	1.07	0.00842	2_12	0.145	0.124	1_22	0.0362	0.339	2_22	-0.0271	0.398	1_12	-0.137	0.128	2_11	-2.64	0.00351
20	ARS-BFGL-BAC-34293	rs109755838	22	ARS-BFGL-NGS-116277	rs109457329	18:0	3.79e-11	AD	1.91	6.5	1.09e-10	2_22	1.57	0.00396	1_12	0.245	0.0622	2_11	0.0136	0.538	1_11	-0.0309	0.248	2_12	-0.107	0.144	1_22	-1.49	0.00396
20	BTB-00774222	rs41940633	21	ARS-BFGL-NGS-72766	rs109664122	18:0	6.6e-09	AD	2.35	6.23	6.02e-10	2_11	2	0.00384	1_12	0.151	0.0987	2_22	0.0187	0.408	1_22	-0.0198	0.401	2_12	-0.176	0.0847	1_11	-2	0.00384
1	ARS-BFGL-NGS-80747	rs110987070	11	BTA-100645-no-rs	rs109553019	18:0	1.8e-11	DA	-3.55	6.51	1.51e-10	22_1	1.39	0.00973	12_2	0.407	0.0546	11_1	0.0296	0.608	11_2	-0.0668	0.204	12_1	-0.259	0.121	22_2	-4.29	0.00374
1	ARS-BFGL-NGS-28701	rs109454833	8	ARS-BFGL-NGS-70430	rs110090901	18:0	4.19e-13	DA	2.27	6.41	1.92e-10	11_2	0.627	0.0166	12_1	0.415	0.055	22_2	0.0229	0.548	22_1	-0.0565	0.196	12_2	-0.131	0.18	11_1	-2.74	0.00388
1	Hapmap53902-rs29027390	rs29027390	23	Hapmap44605-BTA-55952	rs41587560	18:0	9.03e-14	DA	-1.63	6.3	4.03e-10	12_2	0.505	0.0622	22_1	0.225	0.0615	11_1	0.0381	0.463	12_1	-0.0996	0.303	11_2	-0.158	0.102	22_2	-1.63	0.00889
1	ARS-BFGL-NGS-3964	rs108994381	4	BTB-00186432	rs43394116	18:0	4.02e-09	DA	1.7	6.22	6.76e-10	11_2	0.498	0.0277	12_1	0.433	0.0741	22_2	0.0282	0.471	22_1	-0.0921	0.171	12_2	-0.106	0.249	11_1	-1.7	0.00749
2	BTA-110520-no-rs	rs41614867	15	ARS-BFGL-NGS-118149	rs109438582	18:0	1.62e-14	DA	-2.2	7.18	1.15e-12	22_1	0.935	0.0139	12_2	0.273	0.0875	11_1	0.022	0.5	11_2	-0.0464	0.248	12_1	-0.167	0.145	22_2	-2.52	0.00511
2	BTA-110520-no-rs	rs41614867	15	ARS-BFGL-NGS-12906	rs43711595	18:0	6.6e-14	DA	-1.86	6.68	3.5e-11	22_1	0.797	0.0156	12_2	0.257	0.0902	11_1	0.0234	0.483	11_2	-0.0432	0.265	12_1	-0.169	0.14	22_2	-2.01	0.00619
2	BTA-110520-no-rs	rs41614867	15	ARS-BFGL-NGS-104925	rs109117719	18:0	2.65e-09	DA	2	6.66	4.03e-11	22_2	1.19	0.0127	12_1	0.296	0.0985	11_2	0.0301	0.451	11_1	-0.0475	0.301	12_2	-0.231	0.128	22_1	-1.67	0.00905
2	ARS-BFGL-NGS-59506	rs110407434	15	ARS-BFGL-NGS-107321	rs41764505	18:0	5.36e-10	DA	-2.45	6.51	1.05e-10	22_1	0.48	0.0257	12_2	0.446	0.0603	11_1	0.0237	0.526	11_2	-0.0961	0.143	12_1	-0.104	0.242	22_2	-3.2	0.00388
2	ARS-BFGL-NGS-89829	rs109876452	21	Hapmap53974-rs29024107	rs29024107	18:0	2.88e-09	DA	1.82	6.39	2.33e-10	11_2	0.948	0.0161	12_1	0.272	0.116	22_2	0.0391	0.414	22_1	-0.0704	0.228	12_2	-0.146	0.217	11_1	-1.75	0.0088
2	BTA-110520-no-rs	rs41614867	15	BTB-00083647	rs43291568	18:0	2.28e-09	DA	2.1	6.36	2.82e-10	22_2	0.775	0.0163	12_1	0.332	0.0673	11_2	0.0175	0.568	11_1	-0.0573	0.181	12_2	-0.146	0.161	22_1	-2.39	0.00543
2	ARS-BFGL-NGS-44854	rs42530080	11	ARS-BFGL-NGS-21249	rs109006242	18:0	7.36e-14	DA	2.31	6.33	3.4e-10	12_1	0.572	0.0437	22_2	0.272	0.0461	11_2	0.026	0.541	12_2	-0.0922	0.288	11_1	-0.163	0.0768	22_1	-2.84	0.00433
2	ARS-BFGL-NGS-34079	rs109365962	26	Hapmap44533-BTA-23200	rs41578565	18:0	3.77e-08	DA	0.993	6.23	6.21e-10	12_1	0.34	0.142	11_2	0.165	0.136	22_2	0.124	0.204	12_2	-0.125	0.387	22_1	-0.308	0.0816	11_1	-0.459	0.0495
2	ARS-BFGL-NGS-119036	rs110139937	4	Hapmap39521-BTA-89033	rs41659390	18:0	7.02e-15	DA	1.79	6.2	7.41e-10	12_1	0.442	0.053	11_2	0.439	0.0301	22_2	0.0162	0.55	12_2	-0.0796	0.267	22_1	-0.109	0.0935	11_1	-1.98	0.00645
3	Hapmap46717-BTA-69803	rs41586388	24	BTB-00888688	rs42049737	18:0	2.67e-09	DA	-2.09	6.36	2.71e-10	22_1	1.18	0.00984	12_2	0.205	0.116	11_1	0.0287	0.406	11_2	-0.0354	0.33	12_1	-0.175	0.132	22_2	-2.19	0.00562
4	BTB-01836036	rs42946916	15	Hapmap36174-SCAFFOLD261110_7747	rs29021949	18:0	1.57e-08	DA	-1.93	6.32	3.7e-10	12_2	0.799	0.0438	22_1	0.292	0.0549	11_1	0.0419	0.535	11_2	-0.109	0.202	12_1	-0.229	0.153	22_2	-1.36	0.0119
4	BTB-00190258	rs43398647	18	Hapmap40535-BTA-42974	rs41581161	18:0	1.68e-12	DA	-1.79	6.28	4.58e-10	22_1	1.27	0.00708	12_2	0.119	0.12	11_1	0.0248	0.338	11_2	-0.0179	0.447	12_1	-0.187	0.0825	22_2	-1.66	0.00496
4	BTA-70806-no-rs	rs41652001	23	ARS-BFGL-NGS-17155	rs110972240	18:0	2.08e-11	DA	-2.35	6.24	5.93e-10	12_2	0.644	0.0446	11_1	0.444	0.0225	22_1	0.0282	0.551	12_1	-0.101	0.235	22_2	-0.111	0.143	11_2	-2.62	0.00363
4	BTA-70806-no-rs	rs41652001	23	Hapmap52999-ss46526205	rs41255345	18:0	3.29e-12	DA	2.38	6.21	6.81e-10	12_1	0.617	0.0383	11_2	0.452	0.0218	22_2	0.022	0.583	12_2	-0.0911	0.243	22_1	-0.114	0.11	11_1	-2.75	0.00351
5	Hapmap60862-rs29018508	rs29018508	8	BTB-00369009	rs43573630	18:0	2.61e-12	DA	2.55	6.63	4.76e-11	22_2	0.915	0.0134	12_1	0.397	0.0603	11_2	0.0188	0.564	11_1	-0.0711	0.154	12_2	-0.118	0.204	22_1	-3.07	0.00399
5	BTA-87637-no-rs	rs43771070	16	ARS-BFGL-NGS-11805	rs109918521	18:0	1.23e-08	DA	1.96	6.16	9.66e-10	12_1	0.518	0.0476	11_2	0.449	0.0286	22_2	0.0192	0.568	12_2	-0.0976	0.251	22_1	-0.118	0.0987	11_1	-2.11	0.00599
6	Hapmap23305-BTC-071388	rs81165885	7	BTB-01453354	rs42579108	18:0	4.29e-08	DA	-2.11	6.17	9.17e-10	11_1	1.25	0.00812	12_2	0.175	0.115	22_1	0.0268	0.38	22_2	-0.0302	0.374	12_1	-0.162	0.118	11_2	-2.23	0.00459
7	Hapmap41360-BTA-79669	rs41655676	11	Hapmap59639-rs29012044	rs29012044	18:0	7.77e-13	DA	-1.74	6.66	3.84e-11	11_1	1.4	0.00465	12_2	0.207	0.0733	22_1	0.0167	0.541	22_2	-0.0399	0.209	12_1	-0.0881	0.168	11_2	-1.44	0.00465
7	Hapmap41360-BTA-79669	rs41655676	11	ARS-BFGL-NGS-34189	rs109053180	18:0	6.89e-12	DA	-2.14	6.31	3.87e-10	11_1	1.66	0.00495	12_2	0.129	0.122	22_1	0.0235	0.338	22_2	-0.0151	0.42	12_1	-0.14	0.111	11_2	-2.04	0.00412
8	BTB-00285327	rs43495585	26	BTA-40792-no-rs	rs41636630	18:0	4.36e-14	DA	-2.5	6.97	4.83e-12	22_1	0.683	0.0174	12_2	0.454	0.0448	11_1	0.0149	0.617	11_2	-0.0914	0.104	12_1	-0.109	0.214	22_2	-3.09	0.00391
8	BTB-00285327	rs43495585	12	Hapmap48424-BTA-65447	rs41585030	18:0	4.32e-13	DA	2.5	6.86	1.03e-11	22_2	0.657	0.0176	12_1	0.321	0.0737	11_2	0.031	0.484	11_1	-0.0615	0.236	12_2	-0.118	0.185	22_1	-3.36	0.00353
8	BTB-00285327	rs43495585	12	Hapmap55947-rs29025358	rs29025358	18:0	1.15e-13	DA	-2.41	6.85	1.09e-11	22_1	0.681	0.017	12_2	0.414	0.0574	11_1	0.0221	0.556	11_2	-0.0734	0.163	12_1	-0.112	0.202	22_2	-2.99	0.00397
8	BTB-00285327	rs43495585	12	BTB-01021031	rs43735287	18:0	1.82e-12	DA	2.22	6.81	1.41e-11	22_2	0.881	0.016	12_1	0.318	0.0961	11_2	0.0414	0.417	11_1	-0.0569	0.304	12_2	-0.159	0.161	22_1	-2.51	0.0058
8	BTB-00285327	rs43495585	12	BTB-00496806	rs43700243	18:0	1e-12	DA	2.35	6.74	2.25e-11	22_2	0.657	0.0172	12_1	0.357	0.065	11_2	0.0227	0.538	11_1	-0.0696	0.18	12_2	-0.112	0.196	22_1	-3.02	0.00387
8	BTB-00285327	rs43495585	12	BTB-00498136	rs43705367	18:0	5.44e-12	DA	-2.11	6.33	3.26e-10	22_1	0.629	0.017	12_2	0.313	0.0728	11_1	0.0226	0.513	11_2	-0.0611	0.207	12_1	-0.108	0.186	22_2	-2.67	0.00426
8	BTB-00285327	rs43495585	28	ARS-BFGL-NGS-105786	rs110872422	18:0	5.15e-21	DA	1.69	6.3	4.01e-10	22_2	0.828	0.0141	12_1	0.252	0.0856	11_2	0.0187	0.513	11_1	-0.042	0.206	12_2	-0.138	0.174	22_1	-1.72	0.00707
8	BTB-00285327	rs43495585	26	BTB-01883871	rs42991629	18:0	6.7e-09	DA	2.05	6.29	4.36e-10	22_2	1.06	0.0138	12_1	0.252	0.11	11_2	0.0277	0.455	11_1	-0.0475	0.264	12_2	-0.194	0.15	22_1	-2.07	0.00742
8	BTB-00285327	rs43495585	26	ARS-BFGL-NGS-25557	rs41843046	18:0	1.16e-12	DA	-1.73	6.25	5.36e-10	22_1	1.14	0.0116	12_2	0.228	0.117	11_1	0.0327	0.407	11_2	-0.0426	0.31	12_1	-0.194	0.144	22_2	-1.41	0.00951
8	BTB-00285327	rs43495585	17	Hapmap55602-rs29026096	rs29026096	18:0	1.86e-08	DA	2.03	6.24	5.94e-10	22_2	0.762	0.0159	12_1	0.341	0.0679	11_2	0.0188	0.547	11_1	-0.0588	0.172	12_2	-0.12	0.192	22_1	-2.29	0.00531
8	BTB-00285327	rs43495585	16	BTB-00662642	rs41828782	18:0	1.59e-12	DA	-2.32	6.17	8.98e-10	12_2	0.619	0.0421	22_1	0.562	0.0177	11_1	0.0228	0.574	12_1	-0.0937	0.217	11_2	-0.0942	0.145	22_2	-2.53	0.00354
9	BTA-94895-no-rs	rs41573656	13	ARS-BFGL-NGS-81431	rs110298890	18:0	2.56e-13	DA	2.18	7.16	1.26e-12	11_2	1.83	0.00348	12_1	0.17	0.0776	22_2	0.0153	0.435	22_1	-0.0169	0.392	12_2	-0.152	0.0881	11_1	-1.86	0.00348
9	Hapmap38916-BTA-84073	rs41569509	26	BTA-61066-no-rs	rs41589682	18:0	4.14e-12	DA	2.81	6.82	1.44e-11	22_2	0.454	0.028	12_1	0.401	0.0517	11_2	0.0175	0.582	12_2	-0.0942	0.239	11_1	-0.106	0.0954	22_1	-4.05	0.0035
9	BTA-94895-no-rs	rs41573656	29	ARS-BFGL-NGS-6059	rs110107131	18:0	6.07e-10	DA	2.67	6.53	9.26e-11	11_2	2.24	0.00348	12_1	0.175	0.0884	22_2	0.0219	0.411	22_1	-0.0218	0.416	12_2	-0.21	0.0773	11_1	-2.28	0.00348
9	Hapmap38916-BTA-84073	rs41569509	26	Hapmap53243-rs29026907	rs29026907	18:0	1.36e-11	DA	2.66	6.45	1.64e-10	22_2	0.44	0.0271	12_1	0.409	0.0503	11_2	0.0174	0.583	12_2	-0.092	0.238	11_1	-0.102	0.0989	22_1	-3.76	0.0035
9	Hapmap38916-BTA-84073	rs41569509	21	ARS-BFGL-BAC-30335	rs110405556	18:0	9.33e-13	DA	2	6.28	4.82e-10	22_2	0.563	0.0241	12_1	0.286	0.0881	11_2	0.0268	0.484	11_1	-0.0621	0.196	12_2	-0.122	0.202	22_1	-2.53	0.0057
10	ARS-BFGL-NGS-19822	rs110500644	22	ARS-BFGL-NGS-68645	rs42282429	18:0	1.84e-09	DA	2.12	6.3	4.08e-10	12_1	0.738	0.0422	22_2	0.206	0.0517	11_2	0.0345	0.513	12_2	-0.0957	0.297	11_1	-0.173	0.0914	22_1	-2.16	0.00527
12	ARS-BFGL-NGS-64378	rs110158745	15	BTB-00593773	rs41757877	18:0	1.82e-08	DA	2.64	6.18	8.19e-10	11_2	0.858	0.0127	12_1	0.56	0.0371	22_2	0.0157	0.634	22_1	-0.0837	0.113	12_2	-0.111	0.2	11_1	-2.98	0.00353
15	BTA-121024-no-rs	rs41624104	20	Hapmap21443-rs29026726	rs29026726	18:0	1.23e-13	DA	1.65	6.27	4.8e-10	22_2	1.2	0.0061	12_1	0.175	0.0886	11_2	0.0217	0.386	11_1	-0.0191	0.429	12_2	-0.172	0.0857	22_1	-1.37	0.00538
21	ARS-BFGL-NGS-72766	rs109664122	26	ARS-BFGL-NGS-26848	rs109140460	18:0	6.88e-12	DA	-2.17	6.27	4.94e-10	11_1	1.73	0.00429	12_2	0.274	0.0468	22_1	0.0117	0.583	22_2	-0.0297	0.227	12_1	-0.1	0.135	11_2	-1.82	0.00357
23	ARS-BFGL-NGS-17155	rs110972240	28	ARS-BFGL-NGS-91390	rs42151243	18:0	2.61e-15	DA	2.02	6.55	8.19e-11	22_2	0.73	0.0201	12_1	0.259	0.109	11_2	0.0292	0.422	11_1	-0.0505	0.223	12_2	-0.115	0.22	22_1	-2.48	0.0062
1	Hapmap40324-BTA-34602	rs41579094	2	ARS-BFGL-NGS-27654	rs109529172	18:0	6.5e-08	DD	-2.01	6.18	8.45e-10	12_11	1.2	0.0194	11_12	0.377	0.043	22_12	0.304	0.0918	12_22	0.0607	0.324	22_22	-0.0641	0.231	11_22	-0.075	0.0961	12_12	-0.241	0.177	11_11	-1.39	0.0115	22_11	-1.64	0.00645
8	Hapmap45337-BTA-109277	rs41618019	23	ARS-BFGL-NGS-6427	rs109890447	18:0	4.1e-08	DD	-2	6.18	8.56e-10	12_11	0.986	0.025	22_12	0.586	0.0422	11_12	0.121	0.155	12_22	0.085	0.282	11_22	-0.0409	0.214	22_22	-0.137	0.0858	12_12	-0.274	0.163	11_11	-0.501	0.0286	22_11	-2.66	0.00429
27	BTB-00960597	rs42118069	28	ARS-BFGL-NGS-71405	rs110006696	18:0	1.53e-08	DD	3.29	6.26	5.55e-10	22_22	1.98	0.00686	12_12	0.533	0.0532	22_11	0.304	0.0146	11_22	0.158	0.0266	11_11	0.0204	0.529	11_12	-0.0531	0.27	12_11	-0.182	0.078	22_12	-0.794	0.0163	12_22	-3.25	0.00515
18	ARS-BFGL-NGS-100155	rs110197755	19	UA-IFASA-8401	rs41584906	18:2	1.73e-10	AD	-0.663	7.15	1.39e-12	1_22	0.463	0.00808	1_11	0.158	0.0235	2_12	0.0169	0.445	2_11	-0.00945	0.388	2_22	-0.035	0.112	1_12	-0.313	0.0235
4	ARS-BFGL-NGS-27273	rs110437724	17	BTB-00689266	rs41853746	20:2	1.59e-62	AD	0.235	12.7	5.29e-35	2_22	0.207	0.00495	1_12	0.0181	0.122	2_11	0.00324	0.327	1_11	-0.00233	0.458	2_12	-0.0278	0.0816	1_22	-0.166	0.00636
10	BTB-00442996	rs43645722	17	BTB-00689266	rs41853746	20:2	3.12e-59	AD	-0.272	11.6	5.2e-30	1_22	0.373	0.00348	2_12	0.0138	0.105	1_11	0.00174	0.386	2_11	-0.0017	0.395	1_12	-0.019	0.0983	2_22	-0.102	0.0111
14	Hapmap29792-BTC-071523	rs43002445	17	BTB-00689266	rs41853746	20:2	9.99e-60	AD	-0.257	11.6	7.17e-30	1_22	0.318	0.00389	2_12	0.0149	0.118	1_11	0.00276	0.317	2_11	-0.00195	0.466	1_12	-0.0213	0.0859	2_22	-0.118	0.00955
15	Hapmap57286-ss46526482	rs41256945	17	BTB-00689266	rs41853746	20:2	1.57e-60	AD	0.164	11.4	8.24e-29	2_22	0.12	0.00697	1_12	0.0179	0.111	2_11	0.00204	0.408	1_11	-0.00237	0.374	2_12	-0.0258	0.0927	1_22	-0.117	0.00767
3	Hapmap48658-BTA-122432	rs41575042	17	BTB-00689266	rs41853746	20:2	7.57e-42	AD	0.27	11.1	2.81e-27	2_22	0.247	0.00428	1_12	0.0176	0.154	2_11	0.00695	0.193	1_11	-0.00225	0.591	2_12	-0.049	0.0499	1_22	-0.152	0.00785
16	Hapmap50833-BTA-96337	rs41599006	17	BTB-00689266	rs41853746	20:2	1.57e-27	AD	-0.568	12.1	7.62e-27	1_22	0.793	0.00566	2_12	0.0326	0.142	1_11	0.00966	0.291	2_11	-0.00458	0.434	1_12	-0.0803	0.0962	2_22	-0.102	0.0321
1	BTB-01211075	rs42368386	10	BTB-00431053	rs43634899	20:2	2.34e-60	AD	-0.213	10.9	8.52e-27	1_22	0.255	0.00505	2_12	0.0116	0.194	1_11	0.00637	0.177	2_11	-0.00215	0.536	1_12	-0.0304	0.0714	2_22	-0.0781	0.0159
17	BTB-00689266	rs41853746	28	BTB-00978135	rs42137582	20:2	3.48e-64	DA	-0.293	12.5	3.3e-34	22_1	0.339	0.00353	12_2	0.0156	0.143	11_1	0.0035	0.268	11_2	-0.00205	0.513	12_1	-0.0454	0.0618	22_2	-0.12	0.00989
17	BTB-00689266	rs41853746	18	Hapmap39998-BTA-42612	rs41579967	20:2	5.36e-62	DA	-0.256	12.1	4.52e-32	22_1	0.282	0.0042	12_2	0.0161	0.134	11_1	0.00385	0.28	11_2	-0.00214	0.502	12_1	-0.0372	0.069	22_2	-0.118	0.00981
10	BTB-00431053	rs43634899	27	ARS-BFGL-NGS-76581	rs110967588	20:2	4.73e-59	DA	0.28	12.1	6.71e-32	22_2	0.394	0.00357	12_1	0.0109	0.207	11_2	0.00887	0.131	11_1	-0.00218	0.581	12_2	-0.0325	0.0596	22_1	-0.0688	0.0178
6	BTB-01667396	rs42781077	10	BTB-00431053	rs43634899	20:2	5.14e-59	DA	0.251	11.9	2.9e-31	11_2	0.285	0.00433	22_2	0.0125	0.103	12_1	0.00797	0.291	22_1	-0.00207	0.515	11_1	-0.0319	0.0397	12_2	-0.0778	0.0461
17	BTB-00689266	rs41853746	18	ARS-BFGL-NGS-101138	rs110843357	20:2	3.19e-61	DA	-0.232	11.5	2.22e-29	22_1	0.219	0.00464	12_2	0.0171	0.124	11_1	0.00289	0.345	11_2	-0.00232	0.44	12_1	-0.0327	0.0789	22_2	-0.141	0.00749
6	BTB-00260821	rs43470108	10	BTB-00431053	rs43634899	20:2	2.98e-59	DA	0.229	11.3	2.94e-28	11_2	0.251	0.00466	22_2	0.012	0.104	12_1	0.00763	0.289	22_1	-0.00198	0.513	11_1	-0.0282	0.0426	12_2	-0.0742	0.0466
10	BTB-00431053	rs43634899	17	BTB-00689266	rs41853746	20:2	1.26e-54	DA	0.267	11.3	3.45e-28	22_2	0.257	0.00392	11_2	0.0162	0.0831	12_1	0.0115	0.238	11_1	-0.00214	0.628	22_1	-0.0725	0.0175	12_2	-0.0814	0.0292
17	BTB-00689266	rs41853746	21	ARS-BFGL-NGS-103847	rs110181067	20:2	3.66e-58	DA	0.256	11.2	3.89e-28	22_2	0.291	0.00394	12_1	0.0155	0.146	11_2	0.00573	0.204	11_1	-0.00206	0.578	12_2	-0.0334	0.0591	22_1	-0.116	0.00966
6	BTB-00243845	rs43451368	24	BTA-57636-no-rs	rs108946710	20:2	1.95e-60	DA	0.232	11.2	4.76e-28	22_2	0.276	0.0047	11_2	0.0115	0.108	12_1	0.0106	0.238	11_1	-0.00222	0.578	12_2	-0.0505	0.0474	22_1	-0.0518	0.0242
6	ARS-BFGL-NGS-108245	rs42491338	23	ARS-BFGL-NGS-116395	rs109946567	20:2	6.63e-41	DA	0.229	11.1	2.46e-27	11_2	0.284	0.00392	12_1	0.0118	0.145	22_2	0.00276	0.303	22_1	-0.00166	0.451	12_2	-0.0255	0.0862	11_1	-0.0948	0.011
5	BTA-15927-no-rs	rs41665833	14	Hapmap39876-BTA-97370	rs41665281	20:2	5.34e-40	DA	0.255	11.1	3.03e-27	11_2	0.343	0.00354	12_1	0.0102	0.227	22_2	0.00563	0.2	22_1	-0.00232	0.474	12_2	-0.0363	0.0774	11_1	-0.0664	0.0177
2	BTB-00086583	rs43292086	12	ARS-BFGL-NGS-12480	rs109185699	20:4	0.362-146	AD	-0.285	20.4	1.45e-79	1_22	0.393	0.00413	2_12	0.0119	0.208	1_11	0.00736	0.165	2_11	-0.00234	0.531	1_12	-0.0358	0.0718	2_22	-0.0718	0.0198
7	BTA-80507-no-rs	rs41658043	20	BTB-00798805	rs41959390	20:4	0.479-117	AD	0.29	20.2	8.09e-75	2_11	0.369	0.00446	2_22	0.013	0.108	1_12	0.00959	0.302	1_22	-0.00267	0.497	1_11	-0.051	0.0312	2_12	-0.0619	0.0569
6	ARS-BFGL-NGS-109884	rs109874434	11	BTB-01652806	rs42765176	20:4	0.109-166	AD	0.174	18.3	6.06e-67	2_11	0.184	0.00665	1_12	0.0123	0.189	2_22	0.00534	0.215	1_22	-0.00234	0.489	2_12	-0.0284	0.0835	1_11	-0.0743	0.0163
6	BTA-76705-no-rs	rs41587843	11	BTB-01652806	rs42765176	20:4	0.878-167	AD	-0.176	18.1	1.56e-65	1_11	0.198	0.0062	2_12	0.0117	0.192	1_22	0.00625	0.178	2_22	-0.00219	0.532	1_12	-0.0255	0.0755	2_11	-0.0709	0.0164
3	BTA-69143-no-rs	rs41585112	21	Hapmap45932-BTA-52396	rs41584164	20:4	0.246-174	AD	-0.178	18	1.62e-65	1_22	0.237	0.00564	2_12	0.0086	0.235	1_11	0.00666	0.144	2_11	-0.00199	0.51	1_12	-0.0217	0.0832	2_22	-0.0507	0.0233
9	Hapmap45161-BTA-121933	rs41568110	21	Hapmap45932-BTA-52396	rs41584164	20:4	0.218-151	AD	-0.195	18.1	3.73e-65	1_22	0.254	0.0059	2_12	0.00983	0.224	1_11	0.00577	0.18	2_11	-0.00228	0.472	1_12	-0.0223	0.0976	2_22	-0.064	0.0208
2	Hapmap52728-rs29018577	rs29018577	11	BTB-01652806	rs42765176	20:4	0.331-169	AD	-0.175	17.9	1.56e-64	1_11	0.203	0.00619	2_12	0.0115	0.186	1_22	0.0055	0.192	2_22	-0.00215	0.516	1_12	-0.0226	0.0837	2_11	-0.0709	0.0164
6	ARS-BFGL-NGS-44467	rs109180032	11	BTB-01652806	rs42765176	20:4	0.120-169	AD	0.168	17.9	1.63e-64	2_11	0.19	0.00651	1_12	0.0117	0.18	2_22	0.00482	0.217	1_22	-0.00221	0.49	2_12	-0.022	0.0907	1_11	-0.0722	0.0159
6	ARS-BFGL-NGS-108820	rs109738132	11	BTB-01652806	rs42765176	20:4	0.144-171	AD	0.163	17.7	3.63e-63	2_11	0.195	0.00651	1_12	0.0114	0.152	2_22	0.00282	0.303	1_22	-0.00211	0.404	2_12	-0.0169	0.119	1_11	-0.0697	0.0159
18	Hapmap47619-BTA-43853	rs41582498	21	Hapmap45932-BTA-52396	rs41584164	20:4	0.781-171	AD	-0.176	17.5	2.77e-62	1_22	0.184	0.00595	2_12	0.00904	0.261	1_11	0.00891	0.126	2_11	-0.00206	0.528	1_12	-0.0426	0.0567	2_22	-0.053	0.0227
15	ARS-BFGL-NGS-269	rs109180080	26	ARS-BFGL-NGS-88751	rs110838789	20:4	0.432-164	AD	0.196	17.3	2.11e-60	1_12	0.153	0.0137	2_11	0.00372	0.281	2_22	0.00192	0.441	1_22	-0.00827	0.11	1_11	-0.0115	0.0877	2_12	-0.0311	0.0661
19	Hapmap35171-BES8_Contig573_3337	rs41905213	21	Hapmap45932-BTA-52396	rs41584164	20:4	0.222-114	AD	0.202	17.1	5.73e-60	2_22	0.262	0.00529	1_12	0.00936	0.219	2_11	0.00432	0.228	1_11	-0.00224	0.427	2_12	-0.0304	0.0983	1_22	-0.0569	0.0222
19	BTA-44912-no-rs	rs41642642	21	Hapmap45932-BTA-52396	rs41584164	20:4	0.542-173	AD	-0.161	17.1	8.25e-60	1_22	0.178	0.00631	2_12	0.00883	0.24	1_11	0.00567	0.179	2_11	-0.00206	0.475	1_12	-0.0343	0.0768	2_22	-0.051	0.0224
6	BTA-76705-no-rs	rs41587843	21	Hapmap45932-BTA-52396	rs41584164	20:4	0.597-167	AD	-0.167	17.1	1.18e-59	1_22	0.19	0.00606	2_12	0.00872	0.241	1_11	0.00569	0.175	2_11	-0.00199	0.478	1_12	-0.0316	0.0788	2_22	-0.0551	0.021
10	ARS-BFGL-BAC-14816	rs110082369	18	Hapmap47619-BTA-43853	rs41582498	20:4	0.619-173	AD	-0.156	16.7	2.68e-57	1_11	0.179	0.00667	2_12	0.00891	0.239	1_22	0.00711	0.149	2_22	-0.0021	0.507	1_12	-0.0326	0.0706	2_11	-0.0405	0.0277
12	ARS-BFGL-NGS-12480	rs109185699	18	BTA-121118-no-rs	rs81110911	20:4	0.552-171	DA	-0.227	20.3	9.06e-81	22_1	0.302	0.00456	12_2	0.0104	0.211	11_1	0.00653	0.164	11_2	-0.00208	0.527	12_1	-0.0302	0.0734	22_2	-0.0619	0.02
12	ARS-BFGL-NGS-12480	rs109185699	18	ARS-BFGL-NGS-7750	rs108969872	20:4	0.111-171	DA	-0.221	19.9	7.24e-78	22_1	0.291	0.00459	12_2	0.0101	0.214	11_1	0.00666	0.154	11_2	-0.002	0.536	12_1	-0.026	0.0738	22_2	-0.0704	0.0173
12	ARS-BFGL-NGS-12480	rs109185699	18	BTB-01617957	rs42735350	20:4	0.117-171	DA	-0.224	19.8	2.07e-77	22_1	0.297	0.00454	12_2	0.0101	0.218	11_1	0.00736	0.142	11_2	-0.00202	0.548	12_1	-0.0288	0.0688	22_2	-0.0632	0.0192
12	ARS-BFGL-NGS-12480	rs109185699	18	ARS-BFGL-NGS-101491	rs110754697	20:4	1.78e-95	DA	-0.29	18.6	5.47e-69	22_1	0.427	0.00352	12_2	0.01	0.217	11_1	0.00722	0.146	11_2	-0.00202	0.543	12_1	-0.0311	0.0694	22_2	-0.0605	0.0211
11	BTB-01652806	rs42765176	28	ARS-BFGL-NGS-60450	rs110222344	20:4	0.103-172	DA	0.175	18.5	4.37e-68	11_2	0.215	0.00618	12_1	0.0119	0.157	22_2	0.00338	0.278	22_1	-0.00221	0.429	12_2	-0.0175	0.114	11_1	-0.0716	0.0164
15	ARS-BFGL-NGS-269	rs109180080	18	Hapmap47619-BTA-43853	rs41582498	20:4	0.860-172	DA	-0.184	18.2	2.52e-66	11_1	0.236	0.00567	22_1	0.00905	0.114	12_2	0.0078	0.281	22_2	-0.00211	0.498	12_1	-0.0336	0.0687	11_2	-0.038	0.0319
12	ARS-BFGL-NGS-12480	rs109185699	18	ARS-BFGL-NGS-117671	rs110701224	20:4	3.94e-94	DA	-0.243	17.1	2.33e-59	22_1	0.324	0.00427	12_2	0.0102	0.222	11_1	0.0076	0.147	11_2	-0.00209	0.54	12_1	-0.0368	0.0648	22_2	-0.0587	0.0214
12	ARS-BFGL-NGS-12480	rs109185699	21	ARS-BFGL-NGS-28332	rs110498728	20:4	0.214-174	DA	-0.155	17	2.8e-59	22_1	0.17	0.00671	12_2	0.0104	0.205	11_1	0.00562	0.184	11_2	-0.00208	0.506	12_1	-0.0249	0.0802	22_2	-0.0613	0.018
9	Hapmap41423-BTA-109716	rs41572907	28	BTB-01158925	rs42317943	20:4	0.390-101	DA	0.389	23.2	8.19e-59	12_1	0.157	0.019	11_2	0.0236	0.069	22_2	0.00243	0.529	12_2	-0.00997	0.305	22_1	-0.012	0.0714	11_1	-0.406	0.00714
1	BTA-96949-no-rs	rs41663660	7	BTA-80507-no-rs	rs41658043	20:4	0.281-113	DA	0.228	17.5	1.06e-58	11_2	0.293	0.00576	22_2	0.013	0.0899	12_1	0.0105	0.276	22_1	-0.00259	0.537	12_2	-0.0292	0.0685	11_1	-0.0677	0.023
3	BTA-69143-no-rs	rs41585112	8	BTA-51893-no-rs	rs41583336	20:4	0.103-177	DA	-0.154	16.9	3.19e-58	11_1	0.182	0.00673	22_1	0.00861	0.131	12_2	0.00703	0.28	22_2	-0.00216	0.461	11_2	-0.022	0.0485	12_1	-0.0398	0.0726
7	ARS-BFGL-NGS-104414	rs41657996	24	ARS-BFGL-BAC-35257	rs110256917	20:4	0.672-109	DD	-0.697	34.6	1.12e-100	12_11	0.865	0.00362	22_12	0.0709	0.0181	11_12	0.0205	0.087	12_22	0.00438	0.377	11_22	-0.00281	0.308	22_22	-0.00952	0.0906	12_12	-0.0318	0.109	22_11	-0.299	0.00362	11_11	-0.426	0.00362
6	BTB-00242823	rs43453275	9	Hapmap41423-BTA-109716	rs41572907	20:4	0.149-106	DD	-0.761	40.6	7.01e-99	11_12	1.18	0.00476	12_11	0.0328	0.0238	12_22	0.0204	0.162	22_12	0.00964	0.157	22_22	-0.00235	0.414	22_11	-0.0235	0.0429	12_12	-0.0368	0.162	11_22	-0.0457	0.0238	11_11	-0.331	0.00952
6	BTB-00242939	rs43454188	9	Hapmap41423-BTA-109716	rs41572907	20:4	0.447-106	DD	-0.761	40.5	2.04e-98	11_12	1.18	0.00478	12_11	0.0346	0.0239	12_22	0.0202	0.163	22_12	0.00994	0.158	22_22	-0.00239	0.416	22_11	-0.0238	0.0431	12_12	-0.0382	0.158	11_22	-0.0462	0.0239	11_11	-0.328	0.00957
6	BTB-01868870	rs42981531	9	Hapmap41423-BTA-109716	rs41572907	20:4	0.911-103	DD	-0.76	39.9	4.07e-95	11_12	1.18	0.00495	12_11	0.0311	0.0248	12_22	0.0194	0.178	22_12	0.00974	0.149	22_22	-0.00235	0.411	22_11	-0.0259	0.0347	12_12	-0.0387	0.163	11_22	-0.0474	0.0248	11_11	-0.329	0.0099
9	Hapmap41423-BTA-109716	rs41572907	12	ARS-BFGL-NGS-104868	rs110717852	20:4	0.384-105	DD	-0.751	38.6	7.77e-95	12_11	0.95	0.00476	11_12	0.0667	0.0333	22_12	0.0155	0.162	12_22	0.00945	0.219	22_22	-0.0022	0.419	11_22	-0.0225	0.0381	22_11	-0.0519	0.019	12_12	-0.0667	0.1	11_11	-0.578	0.00476
2	BTB-00090016	rs43299775	9	Hapmap41423-BTA-109716	rs41572907	20:4	0.129-100	DD	-0.764	37.2	5.41e-92	11_12	0.966	0.00476	12_11	0.137	0.019	22_12	0.00982	0.233	12_22	0.00913	0.2	22_22	-0.00227	0.39	22_11	-0.0241	0.0524	12_12	-0.0585	0.0857	11_22	-0.212	0.00952	11_11	-0.339	0.00476
8	ARS-BFGL-NGS-104841	rs109236521	9	Hapmap41423-BTA-109716	rs41572907	20:4	0.309-103	DD	-0.757	36.1	9.25e-90	22_12	0.844	0.00476	12_11	0.11	0.019	12_22	0.0344	0.0905	11_12	0.00877	0.276	11_22	-0.00209	0.5	11_11	-0.0218	0.0476	22_11	-0.0686	0.00952	12_12	-0.179	0.0429	22_22	-0.223	0.00952
6	ARS-BFGL-NGS-37559	rs109828884	9	Hapmap41423-BTA-109716	rs41572907	20:4	0.151-108	DD	-0.745	36.2	1.09e-89	11_12	1.14	0.00478	12_11	0.149	0.00957	22_12	0.00939	0.239	12_22	0.00579	0.172	22_22	-0.00215	0.388	22_11	-0.0234	0.0574	11_22	-0.0265	0.0383	12_12	-0.0526	0.0813	11_11	-0.109	0.00957
6	Hapmap12085-BTA-86700	rs41657782	9	Hapmap41423-BTA-109716	rs41572907	20:4	0.213-108	DD	-0.744	36.2	1.55e-89	22_12	1.14	0.00481	12_11	0.149	0.00962	11_12	0.00977	0.231	12_22	0.0056	0.178	11_22	-0.00212	0.389	11_11	-0.0239	0.0577	22_22	-0.0268	0.0385	12_12	-0.0522	0.0817	22_11	-0.108	0.00962
9	Hapmap41423-BTA-109716	rs41572907	15	ARS-BFGL-NGS-39079	rs109844699	20:4	2.94e-97	DD	-0.764	35.3	6.92e-88	12_11	0.82	0.00478	11_12	0.132	0.0191	22_12	0.0179	0.148	12_22	0.00985	0.254	22_22	-0.00234	0.445	11_22	-0.0237	0.0526	12_12	-0.0952	0.067	11_11	-0.217	0.00478	22_11	-0.472	0.00478
9	Hapmap41423-BTA-109716	rs41572907	19	ARS-BFGL-NGS-18463	rs41904669	20:4	0.126-101	DD	-0.757	35	2.19e-87	12_22	1.03	0.00476	11_12	0.155	0.00952	12_11	0.00975	0.219	22_12	0.00734	0.2	22_11	-0.00226	0.39	11_11	-0.024	0.0619	12_12	-0.0276	0.1	22_22	-0.211	0.00952	11_22	-0.282	0.00476
9	Hapmap41423-BTA-109716	rs41572907	17	ARS-BFGL-NGS-52666	rs109138185	20:4	0.174-106	DD	-0.744	35.1	2.24e-87	12_11	1.06	0.00478	11_12	0.194	0.00957	12_22	0.00965	0.211	22_12	0.00301	0.225	12_12	0.000403	0.105	22_22	-0.00235	0.349	11_22	-0.0222	0.0622	22_11	-0.0323	0.0287	11_11	-0.382	0.00478
2	BTB-00108904	rs43313917	9	Hapmap41423-BTA-109716	rs41572907	20:4	5.93e-96	DD	-0.721	34.1	3e-85	22_12	0.737	0.00478	12_11	0.0812	0.0239	12_22	0.0334	0.1	11_12	0.00814	0.254	11_22	-0.00163	0.498	11_11	-0.0223	0.0478	12_12	-0.111	0.0622	22_11	-0.286	0.00478	22_22	-0.411	0.00478
7	ARS-BFGL-NGS-11636	rs110791068	24	ARS-BFGL-NGS-2674	rs42054589	20:4	5.12e-77	DD	1.49	35.4	3.44e-78	12_12	1.04	0.00585	11_22	0.0757	0.0351	22_22	0.0264	0.0292	22_11	0.00473	0.31	12_11	-0.00248	0.404	11_11	-0.00305	0.135	12_22	-0.0576	0.0643	22_12	-0.203	0.0117	11_12	-0.599	0.00585
9	Hapmap41423-BTA-109716	rs41572907	28	BTB-01158925	rs42317943	20:4	0.390-101	DD	-0.759	29	9.91e-74	12_11	0.77	0.00476	11_12	0.401	0.00476	11_11	0.2	0.00476	22_12	0.0115	0.124	12_22	0.00999	0.29	22_22	-0.00242	0.467	11_22	-0.0235	0.0667	12_12	-0.155	0.0286	22_11	-0.205	0.00952
1	BTB-01131384	rs42290710	7	ARS-BFGL-NGS-11636	rs110791068	20:4	1.55e-77	DD	-0.736	32.1	6.94e-73	22_12	1.17	0.00575	12_11	0.0376	0.0517	12_22	0.0173	0.121	11_12	0.00727	0.253	11_22	-0.0052	0.207	11_11	-0.0111	0.115	12_12	-0.0235	0.218	22_22	-0.139	0.0172	22_11	-0.234	0.0115
7	ARS-BFGL-NGS-11636	rs110791068	11	ARS-BFGL-NGS-27099	rs110150508	20:4	6.56e-76	DD	-0.767	31.8	2.74e-72	12_11	1.08	0.00575	11_12	0.0472	0.0632	22_12	0.0382	0.103	12_22	0.00935	0.345	22_22	-0.0065	0.23	11_22	-0.0126	0.103	12_12	-0.068	0.126	11_11	-0.209	0.0115	22_11	-0.225	0.0115
7	ARS-BFGL-NGS-11636	rs110791068	8	ARS-BFGL-NGS-104841	rs109236521	20:4	1.69e-77	DD	-0.765	30.3	2.38e-69	12_22	0.975	0.00575	22_12	0.0801	0.046	11_12	0.0513	0.0575	12_11	0.00869	0.402	22_11	-0.00631	0.282	22_22	-0.00968	0.0172	11_11	-0.0108	0.109	12_12	-0.134	0.069	11_22	-0.266	0.0115
4	ARS-BFGL-NGS-114035	rs108969300	7	ARS-BFGL-NGS-11636	rs110791068	20:4	6.85e-76	DD	-0.77	30.1	6.52e-69	11_12	0.976	0.00575	12_11	0.107	0.0345	12_22	0.0299	0.0747	22_12	0.00915	0.362	22_22	-0.00623	0.253	22_11	-0.0126	0.138	12_12	-0.0611	0.109	11_22	-0.0724	0.0172	11_11	-0.502	0.00575
7	ARS-BFGL-NGS-11636	rs110791068	17	BTA-42224-no-rs	rs41578880	20:4	2.23e-70	DD	-0.754	29.8	1.93e-66	12_11	0.943	0.00602	11_12	0.0559	0.0602	22_12	0.0251	0.145	12_22	0.00957	0.325	22_22	-0.00606	0.211	11_22	-0.0129	0.102	12_12	-0.064	0.133	11_11	-0.107	0.012	22_11	-0.566	0.00602
3	Hapmap57348-rs29011302	rs29011302	16	Hapmap50833-BTA-96337	rs41599006	20:4	6.31e-70	DD	-0.759	23.5	1.8e-65	11_12	1.32	0.00382	12_11	0.0269	0.042	12_22	0.0176	0.122	22_12	0.00755	0.279	22_22	-0.00344	0.252	22_11	-0.0104	0.0992	11_11	-0.0348	0.0267	12_12	-0.0374	0.153	11_22	-0.0826	0.0229
7	ARS-BFGL-NGS-11636	rs110791068	28	ARS-BFGL-NGS-119568	rs109541385	20:4	1.65e-74	DD	-0.773	27.4	2.18e-63	12_22	0.622	0.00575	11_12	0.107	0.046	22_12	0.0622	0.0632	12_11	0.00935	0.431	22_11	-0.00644	0.27	11_11	-0.0127	0.126	22_22	-0.105	0.0115	12_12	-0.239	0.0402	11_22	-0.409	0.00575
8	ARS-BFGL-NGS-113694	rs110196238	16	Hapmap50833-BTA-96337	rs41599006	20:4	5.08e-69	DD	-0.83	23.4	7.46e-63	22_12	1.19	0.00415	12_11	0.172	0.0166	12_22	0.0196	0.0871	11_12	0.00615	0.378	11_22	-0.00356	0.32	11_11	-0.0169	0.0705	22_22	-0.0432	0.0249	12_12	-0.0607	0.0913	22_11	-0.236	0.0083
18	ARS-BFGL-NGS-1101	rs109565798	26	ARS-BFGL-NGS-88751	rs110838789	20:4	3.35e-83	DD	-0.352	17.3	7.19e-61	22_12	0.478	0.00376	11_12	0.0297	0.0406	12_11	0.00777	0.151	12_22	0.00449	0.23	11_22	-0.00135	0.277	11_11	-0.00429	0.173	22_11	-0.009	0.0473	22_22	-0.0168	0.0421	12_12	-0.0841	0.0353
3	Hapmap53568-rs29013441	rs29013441	16	Hapmap50833-BTA-96337	rs41599006	20:4	1.6e-69	DD	-0.754	22	9.23e-61	22_12	0.982	0.00382	12_11	0.0458	0.0687	22_22	0.00966	0.042	12_22	0.00915	0.115	11_12	0.00633	0.279	11_22	-0.00369	0.233	11_11	-0.00954	0.103	12_12	-0.0314	0.153	22_11	-0.8	0.00382
8	ARS-BFGL-NGS-22161	rs110051312	16	Hapmap50833-BTA-96337	rs41599006	20:4	7.84e-63	DD	-0.793	21.5	1.76e-58	11_12	0.967	0.00394	12_11	0.0826	0.0315	12_22	0.0299	0.0945	22_12	0.00778	0.343	22_22	-0.00403	0.303	22_11	-0.0104	0.13	12_12	-0.077	0.0827	11_11	-0.0852	0.00787	11_22	-0.59	0.00394
3	ARS-BFGL-NGS-36015	rs109761840	23	BTA-56563-no-rs	rs41588617	20:5	9.91e-39	AA	-0.302	9.95	3.35e-22	2_1	0.23	0.00795	1_2	0.00244	0.815	2_2	-0.0134	0.144	1_1	-0.0563	0.0336
7	ARS-BFGL-NGS-80165	rs109489741	16	Hapmap22868-BTA-148703	rs109245877	20:5	6.92e-26	AA	-0.323	9.14	4.15e-19	2_1	0.285	0.00621	1_2	0.00194	0.578	2_2	-0.00349	0.367	1_1	-0.0332	0.0483
1	ARS-BFGL-NGS-34751	rs110351588	17	ARS-BFGL-NGS-68737	rs109887933	20:5	2.88e-18	AA	-0.233	9.02	6e-19	2_1	0.204	0.00839	1_2	0.0017	0.762	2_2	-0.0112	0.136	1_1	-0.0159	0.0934
1	ARS-BFGL-NGS-13821	rs43260467	3	BTB-01612988	rs42725809	20:5	3.02e-25	AA	0.299	8.96	1.05e-18	1_1	0.238	0.00637	2_2	0.00197	0.733	2_1	-0.00623	0.232	1_2	-0.0526	0.0288
3	ARS-BFGL-NGS-36015	rs109761840	7	BTA-117579-no-rs	rs41617589	20:5	2.55e-30	AA	-0.166	8.97	1.58e-18	2_1	0.137	0.0146	1_2	0.0023	0.707	1_1	-0.012	0.142	2_2	-0.0142	0.137
7	BTB-00291733	rs43499539	29	BTB-02057682	rs43158233	20:5	3.36e-33	AD	-0.351	9.89	2.77e-22	1_11	0.423	0.00349	2_12	0.0222	0.115	1_22	0.00359	0.324	2_22	-0.00243	0.477	1_12	-0.043	0.0705	2_11	-0.143	0.00969
9	ARS-BFGL-NGS-93119	rs109133051	29	BTB-02057682	rs43158233	20:5	7.19e-32	AD	0.35	9.8	6.28e-22	2_11	0.417	0.00347	1_12	0.0224	0.116	2_22	0.00413	0.312	1_22	-0.00246	0.492	2_12	-0.0452	0.0672	1_11	-0.142	0.00965
1	Hapmap52705-rs29019397	rs29019397	29	BTB-02057682	rs43158233	20:5	1.7e-33	AD	0.331	9.46	1.39e-20	2_11	0.396	0.00349	1_12	0.0202	0.124	2_22	0.00508	0.252	1_22	-0.00234	0.55	2_12	-0.0419	0.0606	1_11	-0.134	0.0097
10	ARS-BFGL-NGS-115332	rs110975142	29	BTB-02057682	rs43158233	20:5	1.56e-34	AD	-0.325	9.39	2.71e-20	1_11	0.395	0.00352	2_12	0.0208	0.115	1_22	0.00404	0.295	2_22	-0.00236	0.508	1_12	-0.0384	0.0681	2_11	-0.13	0.00979
16	ARS-BFGL-NGS-106467	rs109288765	29	BTB-02057682	rs43158233	20:5	8.05e-34	AD	-0.329	9.36	3.42e-20	1_11	0.41	0.00348	2_12	0.0214	0.105	1_22	0.00279	0.352	2_22	-0.00223	0.451	1_12	-0.0336	0.0788	2_11	-0.133	0.00966
1	ARS-BFGL-NGS-34751	rs110351588	7	Hapmap51819-BTA-24746	rs41625202	20:5	5.47e-28	AD	0.349	9.32	4.4e-20	2_11	0.361	0.00386	2_22	0.0157	0.107	1_12	0.0147	0.229	1_22	-0.00265	0.607	1_11	-0.0923	0.0179	2_12	-0.0989	0.0348
17	BTB-00664072	rs41826605	22	ARS-BFGL-NGS-102869	rs109644310	20:5	2.52e-32	AD	-0.323	9.31	4.61e-20	1_11	0.474	0.00354	1_22	0.0107	0.111	2_12	0.0101	0.256	2_22	-0.0023	0.541	1_12	-0.0367	0.0659	2_11	-0.0648	0.0234
9	ARS-BFGL-NGS-68900	rs110001141	17	BTA-19263-no-rs	rs41624627	20:5	1.05e-21	AD	0.294	9.25	8.01e-20	2_11	0.205	0.00499	1_12	0.0296	0.0595	2_22	0.00142	0.555	1_22	-0.003	0.254	2_12	-0.0141	0.123	1_11	-0.291	0.00356
2	Hapmap53419-rs29015159	rs29015159	17	BTA-19263-no-rs	rs41624627	20:5	4.56e-25	AD	0.335	9.24	8.42e-20	2_11	0.338	0.0035	1_12	0.021	0.0986	2_22	0.003	0.358	1_22	-0.00238	0.451	2_12	-0.0241	0.0839	1_11	-0.237	0.0049
8	ARS-BFGL-NGS-101818	rs109746823	17	ARS-BFGL-NGS-38047	rs108981107	20:5	7.83e-34	AD	0.229	9.25	8.79e-20	2_11	0.229	0.00689	1_12	0.0187	0.154	2_22	0.00321	0.345	1_22	-0.00295	0.354	2_12	-0.0239	0.129	1_11	-0.137	0.0115
2	BTA-48863-no-rs	rs41644214	3	ARS-BFGL-NGS-36015	rs109761840	20:5	2.42e-32	AD	0.278	9.3	1.04e-19	2_22	0.346	0.0044	2_11	0.0187	0.0875	1_12	0.014	0.201	1_11	-0.00274	0.644	1_22	-0.0518	0.0253	2_12	-0.0547	0.0374
6	BTB-00270696	rs43479020	17	BTA-19263-no-rs	rs41624627	20:5	2.13e-26	AD	0.28	9.21	1.12e-19	2_11	0.227	0.00419	1_12	0.0215	0.0977	2_22	0.00202	0.407	1_22	-0.00194	0.402	2_12	-0.0264	0.0844	1_11	-0.233	0.00419
15	Hapmap34171-BES7_Contig298_1427	rs43706918	29	BTB-02057682	rs43158233	20:5	6.01e-34	AD	-0.277	9.18	1.6e-19	1_11	0.279	0.00464	2_12	0.0222	0.115	1_22	0.00408	0.309	2_22	-0.00255	0.493	1_12	-0.0374	0.0699	2_11	-0.15	0.0085
7	ARS-BFGL-NGS-42763	rs109744476	29	BTB-02057682	rs43158233	20:5	1.33e-33	AD	-0.288	9.18	1.62e-19	1_11	0.32	0.00424	2_12	0.0218	0.112	1_22	0.00427	0.3	2_22	-0.00258	0.501	1_12	-0.0322	0.074	2_11	-0.14	0.00886
7	BTB-01174051	rs42332347	29	BTB-02057682	rs43158233	20:5	4.63e-34	AD	0.302	9.16	1.93e-19	2_11	0.346	0.00384	1_12	0.0219	0.108	2_22	0.00311	0.364	1_22	-0.00262	0.436	2_12	-0.0384	0.0799	1_11	-0.132	0.00922
1	ARS-BFGL-NGS-67044	rs109767234	17	BTA-19263-no-rs	rs41624627	20:5	4.08e-25	AD	0.33	9.13	2.26e-19	2_11	0.321	0.00349	1_12	0.0226	0.0987	2_22	0.00263	0.4	1_22	-0.00249	0.41	2_12	-0.0304	0.0834	1_11	-0.229	0.00488
3	ARS-BFGL-NGS-36015	rs109761840	17	ARS-BFGL-NGS-114860	rs110698533	20:5	3.15e-39	AD	0.222	9.21	2.29e-19	2_22	0.257	0.0066	2_11	0.0172	0.0875	1_12	0.00952	0.295	1_11	-0.0029	0.497	1_22	-0.0238	0.0583	2_12	-0.0617	0.0556
2	ARS-BFGL-NGS-103501	rs110975979	17	ARS-BFGL-NGS-16708	rs109352200	20:5	1.19e-23	AD	0.329	9.13	2.39e-19	2_11	0.336	0.00353	1_12	0.02	0.12	2_22	0.00319	0.338	1_22	-0.00226	0.451	2_12	-0.0324	0.0816	1_11	-0.212	0.00565
2	Hapmap35872-SCAFFOLD260252_27183	rs29021840	17	BTA-113935-no-rs	rs41612470	20:5	1.54e-28	AD	0.308	9.09	3.31e-19	2_11	0.361	0.00386	1_12	0.0196	0.125	2_22	0.00299	0.36	1_22	-0.00244	0.418	2_12	-0.0411	0.0836	1_11	-0.129	0.0102
2	ARS-BFGL-NGS-118954	rs110161564	4	ARS-BFGL-NGS-99093	rs109157035	20:5	1.03e-40	AD	-0.251	9.06	4.27e-19	1_11	0.248	0.00535	2_12	0.0167	0.183	1_22	0.0101	0.146	2_22	-0.00261	0.604	1_12	-0.0533	0.0478	2_11	-0.102	0.0139
1	ARS-BFGL-NGS-98138	rs43268636	2	BTB-01412441	rs42533466	20:5	5.6e-27	AD	0.263	9.06	4.3e-19	2_11	0.307	0.00567	1_12	0.0199	0.147	2_22	0.00637	0.233	1_22	-0.0029	0.516	2_12	-0.0368	0.0801	1_11	-0.0953	0.0177
9	BTA-84626-no-rs	rs41594978	17	ARS-BFGL-NGS-16708	rs109352200	20:5	8.22e-21	AD	-0.396	9.07	4.49e-19	1_11	0.409	0.00348	2_12	0.0266	0.0927	1_22	0.00181	0.47	2_22	-0.00314	0.317	1_12	-0.0242	0.112	2_11	-0.276	0.00502
17	BTB-00664072	rs41826605	22	Hapmap30494-BTA-122955	rs43709035	20:5	2.14e-32	AD	-0.302	9.04	4.95e-19	1_11	0.402	0.00386	1_22	0.0112	0.119	2_12	0.0109	0.251	2_22	-0.00244	0.547	1_12	-0.0507	0.0562	2_11	-0.0644	0.0228
14	ARS-BFGL-NGS-32563	rs110818454	29	BTB-02057682	rs43158233	20:5	2.3e-32	AD	0.302	9.04	5.57e-19	2_11	0.355	0.00381	1_12	0.021	0.101	2_22	0.00221	0.401	1_22	-0.00193	0.399	2_12	-0.0324	0.0853	1_11	-0.138	0.00914
2	ARS-BFGL-NGS-103501	rs110975979	17	BTA-04207-rs29014570	rs29014570	20:5	4.27e-27	AD	0.282	9.03	5.61e-19	2_22	0.295	0.00426	1_12	0.0179	0.129	2_11	0.00345	0.324	1_11	-0.00248	0.442	2_12	-0.0255	0.0929	1_22	-0.175	0.00709
2	Hapmap49399-BTA-99938	rs41671202	29	BTB-02057682	rs43158233	20:5	3.93e-30	AD	0.284	9.04	6e-19	2_11	0.332	0.00363	1_12	0.0191	0.118	2_22	0.00354	0.302	1_22	-0.00217	0.501	2_12	-0.0396	0.0645	1_11	-0.114	0.0101
3	BTB-00125265	rs43332280	26	ARS-BFGL-NGS-20623	rs110567216	20:5	2.05e-23	AD	0.361	9.06	6.01e-19	2_11	0.422	0.00416	1_12	0.0161	0.225	2_22	0.0115	0.159	1_22	-0.00311	0.541	2_12	-0.0728	0.0541	1_11	-0.107	0.0171
7	ARS-BFGL-NGS-25619	rs110251300	29	BTB-02057682	rs43158233	20:5	6.23e-34	AD	0.27	9.01	7.07e-19	2_11	0.28	0.0046	1_12	0.0217	0.107	2_22	0.00314	0.349	1_22	-0.00243	0.453	2_12	-0.0324	0.0786	1_11	-0.146	0.00844
2	BTB-01789851	rs42900661	3	ARS-BFGL-NGS-36015	rs109761840	20:5	9.11e-38	AD	0.182	9.06	7.63e-19	2_22	0.153	0.012	1_12	0.0252	0.129	2_11	0.00598	0.308	1_11	-0.00442	0.423	2_12	-0.0275	0.111	1_22	-0.0945	0.0175
3	Hapmap25832-BTA-141681	rs110157433	29	BTB-02057682	rs43158233	20:5	3.45e-33	AD	0.295	9	7.83e-19	2_11	0.355	0.00383	1_12	0.0208	0.103	2_22	0.00315	0.349	1_22	-0.00237	0.452	2_12	-0.0297	0.0831	1_11	-0.128	0.0092
11	ARS-BFGL-NGS-32953	rs109209415	29	BTB-02057682	rs43158233	20:5	2.1e-33	AD	0.303	8.99	8.57e-19	2_11	0.339	0.00384	1_12	0.0201	0.128	2_22	0.00625	0.221	1_22	-0.00249	0.581	2_12	-0.0408	0.0572	1_11	-0.136	0.00921
1	BTA-100058-no-rs	rs41610101	29	BTB-02057682	rs43158233	20:5	6.72e-34	AD	-0.263	8.96	1.11e-18	1_11	0.271	0.00459	2_12	0.0213	0.109	1_22	0.00331	0.338	2_22	-0.00247	0.462	1_12	-0.0324	0.0777	2_11	-0.142	0.00842
12	ARS-BFGL-NGS-90411	rs109031596	29	BTB-02057682	rs43158233	20:5	6.07e-21	AD	-0.343	8.95	1.15e-18	1_11	0.356	0.00382	2_12	0.0213	0.139	1_22	0.00745	0.205	2_22	-0.00254	0.597	1_12	-0.0612	0.047	2_11	-0.155	0.00917
20	BTB-01127511	rs42286261	29	ARS-BFGL-NGS-15663	rs110692228	20:5	5.15e-33	AD	0.255	8.97	1.21e-18	2_11	0.34	0.00438	2_22	0.0119	0.126	1_12	0.00983	0.281	1_22	-0.00281	0.486	1_11	-0.0382	0.0359	2_12	-0.0487	0.0665
10	BTB-01443029	rs42563984	29	BTB-02057682	rs43158233	20:5	2.46e-32	AD	-0.28	8.91	1.66e-18	1_11	0.309	0.00422	2_12	0.021	0.109	1_22	0.00343	0.334	2_22	-0.0024	0.467	1_12	-0.0335	0.0771	2_11	-0.137	0.00882
2	ARS-BFGL-NGS-35045	rs108938323	17	BTA-19263-no-rs	rs41624627	20:5	1.73e-26	AD	0.296	8.89	1.85e-18	2_11	0.278	0.00388	1_12	0.025	0.0691	2_22	0.00123	0.529	1_22	-0.00263	0.282	2_12	-0.0171	0.111	1_11	-0.227	0.00458
1	ARS-BFGL-NGS-115710	rs110554326	29	BTB-02057682	rs43158233	20:5	3.71e-36	AD	-0.283	8.87	2.43e-18	1_11	0.326	0.00389	2_12	0.0197	0.114	1_22	0.00368	0.303	2_22	-0.00227	0.5	1_12	-0.035	0.0696	2_11	-0.125	0.00934
8	ARS-BFGL-NGS-118418	rs109805326	17	ARS-BFGL-NGS-38047	rs108981107	20:5	2.96e-35	AD	-0.205	8.86	2.45e-18	1_11	0.205	0.00682	2_12	0.0157	0.156	1_22	0.00307	0.327	2_22	-0.00242	0.375	1_12	-0.0219	0.123	2_11	-0.125	0.0111
3	ARS-BFGL-NGS-103342	rs109002894	29	BTB-02057682	rs43158233	20:5	3.15e-32	AD	-0.296	8.86	2.51e-18	1_11	0.341	0.00383	2_12	0.0201	0.115	1_22	0.00382	0.303	2_22	-0.00231	0.499	1_12	-0.0366	0.0701	2_11	-0.131	0.0092
2	ARS-BFGL-NGS-29095	rs110025624	17	BTA-113935-no-rs	rs41612470	20:5	4.24e-28	AD	-0.305	8.85	2.53e-18	1_11	0.355	0.0039	2_12	0.0194	0.126	1_22	0.00306	0.352	2_22	-0.0025	0.427	1_12	-0.0423	0.0811	2_11	-0.126	0.0103
12	ARS-BFGL-BAC-14364	rs110620871	29	BTB-02057682	rs43158233	20:5	2.07e-21	AD	0.335	8.86	2.7e-18	2_11	0.347	0.00387	1_12	0.0215	0.136	2_22	0.00725	0.209	1_22	-0.00253	0.595	2_12	-0.0594	0.0476	1_11	-0.15	0.00929
1	BTA-17930-no-rs	rs81109826	29	BTB-02057682	rs43158233	20:5	5.45e-38	AD	0.284	8.88	2.86e-18	2_11	0.313	0.00485	1_12	0.0254	0.097	2_22	0.00366	0.357	1_22	-0.00291	0.449	2_12	-0.0332	0.0824	1_11	-0.132	0.0097
4	BTB-00177281	rs43387230	17	BTA-04207-rs29014570	rs29014570	20:5	1.9e-26	AD	0.322	8.82	3.23e-18	2_22	0.346	0.00354	1_12	0.0154	0.174	2_11	0.0116	0.118	1_11	-0.00219	0.652	2_12	-0.0365	0.0461	1_22	-0.18	0.00709
12	Hapmap44518-BTA-115053	rs41618896	17	BTA-113935-no-rs	rs41612470	20:5	5.99e-28	AD	0.31	8.82	3.31e-18	2_11	0.325	0.00387	1_12	0.0173	0.162	2_22	0.00801	0.176	1_22	-0.00235	0.602	2_12	-0.0606	0.0454	1_11	-0.129	0.0102
1	ARS-BFGL-NGS-72201	rs109749991	29	BTB-02057682	rs43158233	20:5	9.28e-37	AD	0.218	8.83	3.41e-18	2_11	0.196	0.00599	1_12	0.026	0.073	2_22	0.0014	0.505	1_22	-0.00247	0.3	2_12	-0.0198	0.108	1_11	-0.146	0.00758
17	BTA-122706-no-rs	rs41620635	21	ARS-BFGL-NGS-101900	rs109327862	20:5	3.05e-27	AD	-0.358	8.96	3.43e-18	1_11	0.361	0.00379	2_12	0.0262	0.0819	1_22	0.0026	0.425	2_22	-0.00278	0.395	1_12	-0.0253	0.0895	2_11	-0.245	0.00531
3	ARS-BFGL-NGS-36015	rs109761840	9	ARS-BFGL-NGS-104966	rs108954219	20:5	5.11e-33	DA	-0.314	10.1	5.43e-23	22_1	0.341	0.0043	11_1	0.0176	0.0945	12_2	0.0149	0.209	11_2	-0.00267	0.633	22_2	-0.054	0.0269	12_1	-0.0911	0.0328
4	BTB-01502164	rs42618422	20	BTB-01127511	rs42286261	20:5	6.79e-26	DA	0.311	10.1	8.08e-23	22_2	0.416	0.00439	11_2	0.0132	0.131	12_1	0.0116	0.255	11_1	-0.00312	0.508	22_1	-0.0373	0.0413	12_2	-0.0642	0.0598
17	BTA-113935-no-rs	rs41612470	23	Hapmap45569-BTA-55944	rs41642031	20:5	5.19e-30	DA	-0.286	9.62	2.96e-21	11_1	0.281	0.00491	12_2	0.0242	0.127	22_1	0.00395	0.348	22_2	-0.00326	0.43	12_1	-0.042	0.0806	11_2	-0.152	0.00911
3	ARS-BFGL-NGS-36015	rs109761840	18	ARS-BFGL-NGS-88483	rs109049139	20:5	2.24e-34	DA	-0.252	9.49	2e-20	22_1	0.264	0.00595	12_2	0.0177	0.176	11_1	0.00678	0.227	11_2	-0.00302	0.502	22_2	-0.0606	0.0244	12_1	-0.067	0.0649
3	ARS-BFGL-NGS-36015	rs109761840	6	Hapmap50117-BTA-81807	rs41589903	20:5	7.65e-32	DA	0.252	9.39	5.1e-20	22_2	0.198	0.00913	12_1	0.0252	0.18	11_2	0.0124	0.195	11_1	-0.00448	0.534	12_2	-0.0734	0.0605	22_1	-0.0923	0.0217
8	BTA-102613-no-rs	rs41612046	9	ARS-BFGL-NGS-105322	rs109793375	20:5	2.86e-38	DA	-0.244	9.26	7.34e-20	22_1	0.253	0.00633	11_1	0.018	0.0939	12_2	0.0124	0.275	11_2	-0.00312	0.546	22_2	-0.053	0.0316	12_1	-0.0683	0.0471
17	ARS-BFGL-NGS-38047	rs108981107	19	ARS-BFGL-NGS-15194	rs109127387	20:5	2.62e-34	DA	-0.264	9.24	8.91e-20	11_1	0.309	0.00492	12_2	0.0148	0.188	22_1	0.00618	0.221	22_2	-0.00284	0.482	12_1	-0.0308	0.0907	11_2	-0.118	0.0126
5	ARS-BFGL-NGS-6559	rs110318650	17	BTA-122706-no-rs	rs41620635	20:5	3.55e-30	DA	-0.222	9.4	9.79e-20	11_1	0.191	0.00615	12_2	0.016	0.126	22_1	0.00267	0.372	22_2	-0.00289	0.348	12_1	-0.014	0.142	11_2	-0.188	0.00615
17	ARS-BFGL-NGS-38047	rs108981107	18	ARS-BFGL-NGS-106722	rs109892118	20:5	1.32e-32	DA	-0.328	9.21	1.1e-19	11_1	0.414	0.00351	12_2	0.0122	0.228	22_1	0.0108	0.127	22_2	-0.00238	0.574	12_1	-0.0503	0.053	11_2	-0.104	0.014
17	BTA-04207-rs29014570	rs29014570	26	BTA-100347-no-rs	rs41567908	20:5	6.36e-27	DA	0.291	9.18	1.44e-19	22_2	0.301	0.00423	12_1	0.0179	0.138	11_2	0.0043	0.285	11_1	-0.00253	0.483	12_2	-0.0292	0.0833	22_1	-0.18	0.00706
17	BTA-04207-rs29014570	rs29014570	18	ARS-BFGL-NGS-99590	rs110267344	20:5	1.24e-25	DA	0.331	9.13	2.24e-19	22_2	0.339	0.00354	12_1	0.0176	0.161	11_2	0.00626	0.221	11_1	-0.00247	0.549	12_2	-0.0496	0.0588	22_1	-0.18	0.00708
7	Hapmap51819-BTA-24746	rs41625202	13	ARS-BFGL-NGS-41818	rs110926641	20:5	4.92e-36	DA	-0.319	9.13	2.29e-19	11_1	0.421	0.00351	12_2	0.0108	0.2	22_1	0.0039	0.217	22_2	-0.00197	0.495	12_1	-0.0563	0.067	11_2	-0.076	0.0182
17	BTA-19263-no-rs	rs41624627	21	ARS-BFGL-NGS-115017	rs110074561	20:5	1.1e-25	DA	0.319	8.97	9.39e-19	11_2	0.296	0.00359	12_1	0.0205	0.122	22_2	0.00502	0.26	22_1	-0.00247	0.548	12_2	-0.0376	0.0611	11_1	-0.218	0.00503
18	ARS-BFGL-NGS-107789	rs110077998	28	ARS-BFGL-NGS-108719	rs110190239	20:5	5.34e-23	DA	-0.294	8.95	1.16e-18	22_1	0.183	0.00448	12_2	0.0372	0.059	11_1	0.00282	0.389	11_2	-0.0022	0.5	12_1	-0.0485	0.044	22_2	-0.23	0.00373
3	ARS-BFGL-NGS-36015	rs109761840	29	ARS-BFGL-NGS-39110	rs110015404	20:5	1.03e-36	DA	-0.211	9.01	1.17e-18	22_1	0.18	0.00759	12_2	0.0183	0.177	11_1	0.00681	0.23	11_2	-0.00298	0.5	12_1	-0.0647	0.0624	22_2	-0.0659	0.0228
17	BTA-19263-no-rs	rs41624627	23	Hapmap45569-BTA-55944	rs41642031	20:5	5.98e-18	DA	-0.374	8.91	1.47e-18	11_1	0.339	0.00351	12_2	0.0268	0.113	22_1	0.00377	0.361	22_2	-0.0031	0.448	12_1	-0.0482	0.0691	11_2	-0.251	0.00491
3	ARS-BFGL-NGS-36015	rs109761840	6	Hapmap32615-BTA-153007	rs110380971	20:5	1.88e-31	DA	0.265	8.97	1.88e-18	22_2	0.322	0.00458	12_1	0.0136	0.19	11_2	0.0124	0.101	11_1	-0.0022	0.642	12_2	-0.0495	0.0423	22_1	-0.0665	0.0206
17	BTA-19263-no-rs	rs41624627	21	ARS-BFGL-NGS-70042	rs109627597	20:5	1.65e-24	DA	0.302	8.87	2.1e-18	11_2	0.251	0.00387	12_1	0.0193	0.13	22_2	0.00624	0.211	22_1	-0.00232	0.598	12_2	-0.0421	0.0528	11_1	-0.222	0.00458
3	ARS-BFGL-NGS-36015	rs109761840	18	ARS-BFGL-NGS-111477	rs110634205	20:5	5.35e-35	DA	-0.211	8.94	2.21e-18	22_1	0.17	0.00925	12_2	0.0219	0.164	11_1	0.00682	0.262	11_2	-0.0036	0.469	12_1	-0.0602	0.0729	22_2	-0.0762	0.0223
3	ARS-BFGL-NGS-36015	rs109761840	10	ARS-BFGL-NGS-68909	rs110268024	20:5	4.96e-23	DA	0.37	8.94	2.3e-18	22_2	0.356	0.00407	11_2	0.0249	0.0756	12_1	0.0179	0.206	11_1	-0.00297	0.666	22_1	-0.073	0.0227	12_2	-0.123	0.0256
10	BTB-01970117	rs43073314	29	BTB-02057682	rs43158233	20:5	5.18e-35	DA	-0.291	8.9	2.42e-18	22_1	0.202	0.00463	11_1	0.0233	0.0735	12_2	0.0143	0.228	11_2	-0.00259	0.647	22_2	-0.0566	0.025	12_1	-0.134	0.0213
3	ARS-BFGL-NGS-36015	rs109761840	18	ARS-BFGL-NGS-107806	rs109117965	20:5	1.65e-36	DA	0.237	8.91	2.81e-18	22_2	0.224	0.00608	12_1	0.0162	0.192	11_2	0.0101	0.164	11_1	-0.00275	0.565	22_1	-0.0585	0.0249	12_2	-0.0734	0.0475
7	ARS-BFGL-NGS-11636	rs110791068	19	ARS-BFGL-BAC-32499	rs110463746	20:5	9.16e-33	DD	-0.967	14.6	1.99e-31	12_11	1.49	0.00575	11_12	0.0771	0.046	22_12	0.0413	0.0862	12_22	0.0132	0.328	22_22	-0.00818	0.236	11_22	-0.0171	0.115	12_12	-0.0741	0.144	22_11	-0.109	0.023	11_11	-0.183	0.0172
7	ARS-BFGL-NGS-11636	rs110791068	16	ARS-BFGL-NGS-109990	rs109895255	20:5	1.32e-31	DD	-0.954	14.1	3.3e-30	12_11	1.46	0.00575	11_12	0.146	0.0345	22_12	0.0174	0.126	12_22	0.0104	0.328	22_22	-0.00786	0.195	11_22	-0.0161	0.132	12_12	-0.0444	0.144	22_11	-0.124	0.023	11_11	-0.227	0.0115
3	ARS-BFGL-NGS-740	rs110075215	7	ARS-BFGL-NGS-11636	rs110791068	20:5	1.48e-30	DD	-0.996	13.9	1.68e-29	22_12	1.23	0.00575	12_11	0.149	0.0402	12_22	0.0337	0.109	11_12	0.0123	0.362	11_22	-0.00945	0.224	11_11	-0.0176	0.132	12_12	-0.0847	0.109	22_22	-0.24	0.0115	22_11	-0.532	0.00575
3	ARS-BFGL-NGS-25382	rs110258323	7	ARS-BFGL-NGS-11636	rs110791068	20:5	1.59e-30	DD	-0.992	13.8	2.07e-29	11_12	1.24	0.00575	12_11	0.145	0.0402	12_22	0.0332	0.109	22_12	0.0123	0.356	22_22	-0.00932	0.224	22_11	-0.0174	0.132	12_12	-0.0779	0.115	11_22	-0.238	0.0115	11_11	-0.537	0.00575
7	ARS-BFGL-NGS-11636	rs110791068	16	BTA-38323-no-rs	rs41635132	20:5	7.21e-29	DD	-0.887	12.3	4.82e-25	12_11	1.05	0.00575	11_12	0.0732	0.0517	22_12	0.0363	0.109	12_22	0.0105	0.345	22_22	-0.00754	0.23	11_22	-0.0131	0.121	12_12	-0.0701	0.126	11_11	-0.391	0.00575	22_11	-0.515	0.00575
1	ARS-BFGL-NGS-28701	rs109454833	7	ARS-BFGL-NGS-11636	rs110791068	20:5	1.43e-30	DD	-0.854	12	2.46e-24	11_12	1.11	0.00575	12_11	0.0645	0.046	12_22	0.0524	0.0632	22_12	0.00954	0.356	22_22	-0.00436	0.27	22_11	-0.0154	0.126	12_12	-0.0736	0.115	11_22	-0.105	0.0115	11_11	-0.535	0.00575
7	ARS-BFGL-NGS-11636	rs110791068	16	Hapmap58643-rs29010413	rs29010413	20:5	8.06e-26	DD	-0.868	12	3.47e-24	12_22	1	0.00575	11_12	0.0601	0.069	22_12	0.0329	0.121	12_11	0.00962	0.345	22_11	-0.00607	0.218	11_11	-0.0135	0.103	12_12	-0.0735	0.126	11_22	-0.467	0.00575	22_22	-0.477	0.00575
3	ARS-BFGL-NGS-18824	rs110461121	7	ARS-BFGL-NGS-11636	rs110791068	20:5	2.5e-28	DD	-0.901	12	3.82e-24	22_12	0.973	0.00578	12_11	0.0994	0.0405	12_22	0.0613	0.0751	11_12	0.0115	0.382	11_22	-0.0072	0.266	11_11	-0.0158	0.133	12_12	-0.114	0.0867	22_11	-0.357	0.00578	22_22	-0.476	0.00578
7	ARS-BFGL-NGS-11636	rs110791068	24	Hapmap42129-BTA-20041	rs41629651	20:5	2.45e-28	DD	-0.883	11.9	7.13e-24	12_11	1.03	0.00575	22_12	0.0854	0.0575	11_12	0.0465	0.0575	12_22	0.0105	0.362	22_22	-0.00384	0.282	11_22	-0.017	0.115	12_12	-0.0801	0.109	22_11	-0.395	0.00575	11_11	-0.455	0.00575
18	ARS-BFGL-NGS-88357	rs109028958	24	ARS-BFGL-NGS-101939	rs110552338	20:5	1.58e-22	DD	-0.451	9.25	1.78e-19	11_12	0.582	0.00351	12_22	0.0775	0.0304	22_12	0.0106	0.116	12_11	0.00165	0.262	22_11	-0.000736	0.413	11_11	-0.00877	0.0269	22_22	-0.015	0.083	12_12	-0.0383	0.0608	11_22	-0.283	0.00468
3	BTB-00142919	rs43356099	20	BTB-01236799	rs41598459	20:5	8.27e-20	DD	-0.417	9.07	4e-19	22_12	0.553	0.00367	12_22	0.0178	0.086	12_11	0.0156	0.124	11_12	0.00985	0.179	11_11	-0.00274	0.32	11_22	-0.0035	0.212	12_12	-0.0699	0.0544	22_22	-0.0751	0.00955	22_11	-0.112	0.0103
1	BTB-01712157	rs42830011	10	ARS-BFGL-NGS-52145	rs42808620	22:0	5.71e-45	AA	-0.0809	14	2.08e-41	2_1	0.0603	0.0264	1_2	0.00203	0.658	1_1	-0.00855	0.164	2_2	-0.0101	0.151
3	Hapmap48431-BTA-66970	rs43709905	28	UA-IFASA-4794	rs29019749	22:0	3.27e-46	AA	-0.0978	13.4	1.2e-38	1_2	0.0826	0.0111	2_1	0.0011	0.738	2_2	-0.00585	0.146	1_1	-0.00827	0.106
3	ARS-BFGL-NGS-104522	rs109153165	28	UA-IFASA-4794	rs29019749	22:0	6.11e-44	AA	-0.0906	13.2	2.37e-37	1_2	0.0772	0.0117	2_1	0.00107	0.716	2_2	-0.00566	0.146	1_1	-0.00668	0.127
1	BTB-01712157	rs42830011	10	BTB-00427118	rs43630077	22:0	1.31e-53	AA	-0.0748	12.8	2.8e-35	2_1	0.0519	0.0233	1_2	0.00178	0.727	2_2	-0.00803	0.154	1_1	-0.0131	0.0963
5	ARS-BFGL-NGS-103941	rs110237289	23	Hapmap33867-BES4_Contig286_900	rs43703962	22:0	3.2e-44	AA	0.107	12.5	2.85e-34	1_1	0.0944	0.00852	2_2	0.000838	0.749	2_1	-0.00535	0.131	1_2	-0.00657	0.112
1	BTB-01712157	rs42830011	6	BTA-76055-no-rs	rs41567029	22:0	1.62e-67	AA	-0.0616	12.5	7.49e-34	2_1	0.0471	0.0254	1_2	0.00135	0.654	1_1	-0.00545	0.173	2_2	-0.00769	0.148
1	BTB-01712157	rs42830011	10	ARS-BFGL-NGS-84353	rs42809440	22:0	1.48e-40	AA	-0.0741	12.5	1.3e-33	2_1	0.0567	0.0241	1_2	0.00163	0.664	1_1	-0.00725	0.159	2_2	-0.00852	0.153
1	BTB-01712157	rs42830011	14	BTA-91250-no-rs	rs41660101	22:0	1.28e-67	AA	-0.0823	12.4	1.88e-33	2_1	0.0647	0.0149	1_2	0.00119	0.738	2_2	-0.00582	0.163	1_1	-0.0106	0.0841
1	BTB-01712157	rs42830011	7	Hapmap57373-rs29019418	rs29019418	22:0	1.27e-63	AA	-0.0645	12.3	4.25e-33	2_1	0.0481	0.0239	1_2	0.00144	0.688	2_2	-0.00712	0.154	1_1	-0.00778	0.134
6	BTA-10392-no-rs	rs29015947	10	BTB-00427118	rs43630077	22:0	9.93e-51	AA	-0.0742	12	1.69e-31	2_1	0.0602	0.0128	1_2	0.000907	0.763	2_2	-0.00639	0.115	1_1	-0.00667	0.109
1	BTB-01712157	rs42830011	6	Hapmap26317-BTC-059618	rs81150315	22:0	1.23e-45	AA	-0.0606	12	2.1e-31	2_1	0.0441	0.0307	1_2	0.0017	0.632	1_1	-0.00587	0.192	2_2	-0.00893	0.146
3	BTA-10440-no-rs	rs29015993	17	BTB-00673952	rs41836234	22:0	6.66e-82	AA	-0.0589	12	7.26e-31	2_1	0.0379	0.0176	1_2	0.00108	0.77	2_2	-0.00465	0.165	1_1	-0.0153	0.0479
5	ARS-BFGL-NGS-103941	rs110237289	23	ARS-BFGL-NGS-28356	rs110342632	22:0	1.85e-40	AA	0.101	11.8	1.02e-30	1_1	0.0884	0.00897	2_2	0.000832	0.748	2_1	-0.00527	0.131	1_2	-0.00646	0.112
3	BTA-10440-no-rs	rs29015993	10	BTB-00433165	rs43637084	22:0	0.197-101	AA	-0.055	12	1.81e-30	2_1	0.043	0.0162	1_2	0.000864	0.722	2_2	-0.00391	0.171	1_1	-0.00721	0.0908
3	BTA-10440-no-rs	rs29015993	15	BTA-117223-no-rs	rs41619008	22:0	0.883-119	AA	0.0362	11.8	1.58e-29	2_2	0.0252	0.0352	1_1	0.00125	0.614	1_2	-0.0038	0.209	2_1	-0.00605	0.142
1	BTB-01712157	rs42830011	6	Hapmap23419-BTC-059652	rs81150364	22:0	3.08e-48	AA	-0.0564	11.5	3.9e-29	2_1	0.04	0.0326	1_2	0.00172	0.632	1_1	-0.00587	0.191	2_2	-0.00878	0.144
1	BTB-01712157	rs42830011	6	Hapmap31617-BTC-043368	rs109254172	22:0	7.73e-48	AA	-0.0611	11.4	9.27e-29	2_1	0.0479	0.0232	1_2	0.00122	0.658	1_1	-0.00519	0.164	2_2	-0.00687	0.155
1	BTB-01712157	rs42830011	10	BTB-01246946	rs41862338	22:0	9.75e-34	AA	-0.0514	11.4	1.31e-28	2_1	0.037	0.0348	1_2	0.00154	0.594	1_1	-0.00427	0.228	2_2	-0.00862	0.143
10	ARS-BFGL-NGS-57640	rs109757951	20	ARS-BFGL-NGS-4490	rs109942361	22:0	4.02e-43	AA	0.0942	11.3	1.32e-28	1_1	0.0806	0.00894	2_2	0.000747	0.734	1_2	-0.00321	0.187	2_1	-0.00962	0.0694
3	BTA-10440-no-rs	rs29015993	25	ARS-BFGL-NGS-33705	rs43071807	22:0	0.200-108	AD	0.13	18	1.56e-60	2_11	0.193	0.00391	2_22	0.00448	0.0997	1_12	0.00306	0.356	1_22	-0.00103	0.43	2_12	-0.0135	0.086	1_11	-0.0281	0.0248
3	BTA-10440-no-rs	rs29015993	9	ARS-BFGL-NGS-13783	rs110181561	22:0	0.257-121	AD	0.0967	17.1	2.75e-56	2_22	0.116	0.00553	2_11	0.00481	0.115	1_12	0.0045	0.264	1_11	-0.00109	0.529	2_12	-0.0181	0.062	1_22	-0.0261	0.024
3	BTA-10440-no-rs	rs29015993	6	BTA-22850-no-rs	rs41577868	22:0	0.158-107	AD	0.12	16.9	4.18e-55	2_22	0.151	0.00429	1_12	0.00507	0.235	2_11	0.00486	0.126	1_11	-0.00106	0.557	1_22	-0.0245	0.0252	2_12	-0.0246	0.0521
3	BTA-10440-no-rs	rs29015993	4	Hapmap52665-rs29012059	rs29012059	22:0	0.164-107	AD	0.123	16.4	3.17e-52	2_11	0.178	0.00365	1_12	0.00375	0.244	2_22	0.00366	0.125	1_22	-0.000821	0.538	1_11	-0.0175	0.0292	2_12	-0.0188	0.0602
3	BTA-10440-no-rs	rs29015993	23	ARS-BFGL-NGS-33456	rs109411151	22:0	0.403-102	AD	0.128	16.3	4.82e-52	2_11	0.169	0.00364	1_12	0.00683	0.148	2_22	0.00397	0.139	1_22	-0.000964	0.646	2_12	-0.0188	0.0461	1_11	-0.0302	0.017
3	BTA-10440-no-rs	rs29015993	7	ARS-BFGL-NGS-92530	rs43532889	22:0	0.142-103	AD	0.105	16.2	3.41e-51	2_22	0.115	0.00486	1_12	0.00569	0.22	2_11	0.00463	0.128	1_11	-0.00111	0.578	2_12	-0.0185	0.0547	1_22	-0.0405	0.0146
3	BTA-10440-no-rs	rs29015993	15	ARS-BFGL-NGS-18050	rs109639800	22:0	0.187-108	AD	0.104	15.9	9.8e-50	2_22	0.144	0.00491	2_11	0.00436	0.113	1_12	0.00342	0.279	1_11	-0.000929	0.494	1_22	-0.0123	0.043	2_12	-0.0192	0.0663
3	BTA-10440-no-rs	rs29015993	16	ARS-BFGL-NGS-33977	rs109807671	22:0	0.921-106	AD	0.126	15.8	2.87e-49	2_11	0.116	0.00365	1_12	0.00587	0.189	2_22	0.00431	0.15	1_22	-0.000925	0.604	1_11	-0.0239	0.0219	2_12	-0.0479	0.0317
3	BTA-10440-no-rs	rs29015993	11	ARS-BFGL-NGS-47330	rs111001794	22:0	0.942-117	AD	0.0956	15.8	4.76e-49	2_11	0.119	0.00495	1_12	0.00464	0.227	2_22	0.00428	0.114	1_22	-0.000982	0.574	2_12	-0.0141	0.0613	1_11	-0.0297	0.0186
3	BTA-10440-no-rs	rs29015993	7	ARS-BFGL-NGS-57250	rs109014198	22:0	0.371-119	AD	0.095	15.4	3.99e-47	2_11	0.114	0.0049	1_12	0.00466	0.225	2_22	0.00416	0.124	1_22	-0.000936	0.571	2_12	-0.0189	0.0533	1_11	-0.0242	0.0221
4	ARS-BFGL-NGS-117077	rs109050295	10	BTB-00427118	rs43630077	22:0	5.64e-86	AD	-0.119	14.9	9.84e-47	1_11	0.0872	0.00645	2_12	0.0115	0.111	1_22	0.0011	0.441	2_22	-0.00152	0.332	1_12	-0.0157	0.104	2_11	-0.0941	0.00645
3	Hapmap57990-rs29018907	rs29018907	10	BTB-00427118	rs43630077	22:0	2.4e-76	AD	-0.142	14.8	3.96e-46	1_11	0.157	0.00426	2_12	0.00906	0.131	1_22	0.00186	0.304	2_22	-0.0012	0.47	1_12	-0.0156	0.0824	2_11	-0.0758	0.00852
3	BTA-10440-no-rs	rs29015993	24	ARS-BFGL-NGS-105368	rs109394241	22:0	0.312-105	AD	0.104	15.1	8.44e-46	2_11	0.151	0.0043	2_22	0.00421	0.104	1_12	0.00245	0.338	1_22	-0.000813	0.435	1_11	-0.0123	0.0436	2_12	-0.017	0.0743
3	BTA-10440-no-rs	rs29015993	5	BTA-27472-no-rs	rs41599332	22:0	0.176-156	AD	0.0656	15.2	1.04e-45	2_22	0.0809	0.00643	2_11	0.00388	0.0958	1_12	0.00252	0.356	1_11	-0.000868	0.434	2_12	-0.0111	0.0797	1_22	-0.0184	0.0283
3	BTA-10440-no-rs	rs29015993	17	ARS-BFGL-NGS-97857	rs109094056	22:0	0.104-104	AD	0.101	14.9	1.39e-44	2_11	0.119	0.00486	1_12	0.00655	0.167	2_22	0.00429	0.133	1_22	-0.00105	0.628	2_12	-0.0175	0.0504	1_11	-0.0305	0.017
3	BTA-10440-no-rs	rs29015993	18	ARS-BFGL-NGS-34817	rs43714548	22:0	0.249-108	AD	0.103	14.8	4.02e-44	2_11	0.15	0.00426	2_22	0.00367	0.119	1_12	0.00278	0.256	1_22	-0.000779	0.512	1_11	-0.00914	0.0445	2_12	-0.0178	0.0639
3	BTA-10440-no-rs	rs29015993	7	ARS-BFGL-NGS-29980	rs110616523	22:0	0.204-104	AD	0.109	14.8	7.18e-44	2_11	0.118	0.0043	1_12	0.00492	0.226	2_22	0.00417	0.136	1_22	-0.000921	0.571	2_12	-0.0275	0.0442	1_11	-0.0295	0.019
3	BTA-10440-no-rs	rs29015993	6	BTA-77725-no-rs	rs41590022	22:0	0.761-104	AD	0.116	14.7	1.36e-43	2_11	0.146	0.00365	1_12	0.00576	0.17	2_22	0.00374	0.138	1_22	-0.000868	0.627	2_12	-0.0208	0.0445	1_11	-0.0283	0.0171
3	Hapmap45730-BTA-67652	rs43712231	10	BTB-00427118	rs43630077	22:0	2.73e-70	AD	-0.143	14.2	1e-42	1_11	0.161	0.0043	2_12	0.00898	0.129	1_22	0.0018	0.312	2_22	-0.00123	0.458	1_12	-0.0139	0.0881	2_11	-0.0768	0.0086
3	BTA-10440-no-rs	rs29015993	6	ARS-BFGL-NGS-82199	rs110142914	22:0	0.401-107	AD	0.102	14.4	4.46e-42	2_11	0.128	0.00426	2_22	0.00386	0.126	1_12	0.00326	0.295	1_22	-0.000832	0.491	1_11	-0.0212	0.0262	2_12	-0.022	0.0572
3	BTA-10440-no-rs	rs29015993	21	ARS-BFGL-NGS-4150	rs110314455	22:0	0.536-102	AD	0.105	14.4	4.63e-42	2_22	0.103	0.00426	1_12	0.00676	0.161	2_11	0.00372	0.133	1_11	-0.000936	0.644	2_12	-0.0153	0.0493	1_22	-0.0583	0.00791
3	BTA-10440-no-rs	rs29015993	8	BTB-00359112	rs43562582	22:0	0.727-102	AD	0.122	14.4	8.03e-42	2_11	0.124	0.00368	1_12	0.00998	0.1	2_22	0.00396	0.153	1_22	-0.000913	0.701	1_11	-0.0276	0.0147	2_12	-0.0336	0.027
3	ARS-BFGL-NGS-19655	rs110804742	10	BTB-00427118	rs43630077	22:0	3.6e-56	AD	-0.182	14	1.04e-41	1_11	0.219	0.00417	2_12	0.0112	0.135	1_22	0.003	0.261	2_22	-0.00161	0.507	1_12	-0.0158	0.083	2_11	-0.0861	0.00948
3	BTA-10440-no-rs	rs29015993	6	BTA-77472-no-rs	rs41653222	22:0	0.760-105	AD	0.101	14.2	7.37e-41	2_11	0.137	0.00426	1_12	0.00467	0.192	2_22	0.00359	0.13	1_22	-0.000851	0.596	2_12	-0.0162	0.0536	1_11	-0.0196	0.0238
3	BTA-10440-no-rs	rs29015993	23	Hapmap33867-BES4_Contig286_900	rs43703962	22:0	8.6e-99	AD	0.113	14.2	8.53e-41	2_11	0.111	0.00365	1_12	0.00608	0.177	2_22	0.00362	0.148	1_22	-0.000817	0.622	1_11	-0.0323	0.0146	2_12	-0.0326	0.0347
3	BTA-10440-no-rs	rs29015993	10	ARS-BFGL-NGS-52145	rs42808620	22:0	0.188-107	AD	0.0943	14.1	1.09e-40	2_11	0.111	0.00485	2_22	0.00412	0.132	1_12	0.0039	0.248	1_22	-0.000899	0.53	1_11	-0.0157	0.0328	2_12	-0.0244	0.0516
4	ARS-BFGL-NGS-108354	rs42615311	10	BTB-00427118	rs43630077	22:0	2e-57	AD	-0.113	13.7	2.74e-40	1_11	0.078	0.00706	2_12	0.0125	0.089	1_22	0.000733	0.498	2_22	-0.00142	0.278	1_12	-0.0109	0.122	2_11	-0.1	0.00565
3	BTA-10440-no-rs	rs29015993	25	ARS-BFGL-NGS-65052	rs109916832	22:0	0.150-104	AD	0.0992	14	3.06e-40	2_11	0.118	0.00426	1_12	0.00394	0.242	2_22	0.00349	0.13	1_22	-0.00076	0.551	2_12	-0.0218	0.0512	1_11	-0.0244	0.0213
1	BTB-00016701	rs43224981	10	BTB-00427118	rs43630077	22:0	2.2e-72	AD	-0.129	13.5	2.38e-39	1_11	0.133	0.00453	2_12	0.00911	0.118	1_22	0.00113	0.4	2_22	-0.00126	0.372	1_12	-0.0158	0.0965	2_11	-0.0733	0.00801
3	BTA-10440-no-rs	rs29015993	4	Hapmap41338-BTA-70373	rs41650705	22:0	0.496-100	AD	0.0979	13.8	4.84e-39	2_11	0.122	0.0043	1_12	0.00497	0.2	2_22	0.00391	0.125	1_22	-0.000953	0.601	2_12	-0.0136	0.0541	1_11	-0.0318	0.0154
4	BTB-01497290	rs42616380	10	BTB-00427118	rs43630077	22:0	4.91e-71	AD	-0.115	13.4	1.18e-38	1_11	0.102	0.00523	2_12	0.00938	0.118	1_22	0.000968	0.406	2_22	-0.0011	0.367	1_12	-0.0153	0.0962	2_11	-0.0759	0.00732
10	ARS-BFGL-NGS-113063	rs43644595	11	ARS-BFGL-NGS-22703	rs109245427	22:0	6.15e-72	AD	0.145	13.4	1.25e-38	2_11	0.159	0.00397	1_12	0.00617	0.228	2_22	0.004	0.164	1_22	-0.0012	0.535	2_12	-0.0327	0.0545	1_11	-0.0474	0.0148
4	ARS-BFGL-NGS-36273	rs110517113	10	BTB-00427118	rs43630077	22:0	4.93e-55	AD	-0.114	13.5	1.68e-38	1_11	0.0738	0.00791	2_12	0.0126	0.0987	1_22	0.00175	0.39	2_22	-0.00184	0.381	1_12	-0.00895	0.117	2_11	-0.108	0.00541
10	BTA-78285-no-rs	rs43640523	11	ARS-BFGL-NGS-22703	rs109245427	22:0	6.35e-72	AD	0.144	13.3	4.71e-38	2_11	0.168	0.00388	1_12	0.006	0.222	2_22	0.00369	0.168	1_22	-0.00115	0.533	2_12	-0.0289	0.0572	1_11	-0.0453	0.0152
3	BTA-10440-no-rs	rs29015993	9	Hapmap31815-BTA-156123	rs109037378	22:0	0.229-108	AD	0.089	13.5	1.27e-37	2_11	0.112	0.00487	2_22	0.00366	0.125	1_12	0.00336	0.258	1_22	-0.000768	0.522	1_11	-0.0143	0.0341	2_12	-0.0205	0.056
4	ARS-BFGL-NGS-82018	rs109678503	10	BTB-00427118	rs43630077	22:0	3.61e-71	AD	0.112	13.2	1.96e-37	2_11	0.11	0.00523	1_12	0.00854	0.109	2_22	0.0011	0.386	1_22	-0.00108	0.387	2_12	-0.0099	0.105	1_11	-0.0755	0.00732
7	ARS-BFGL-NGS-11731	rs110268931	10	BTB-00427118	rs43630077	22:0	3.16e-60	AD	-0.141	13.2	2.34e-37	1_11	0.132	0.00535	2_12	0.0111	0.125	1_22	0.00217	0.318	2_22	-0.00151	0.456	1_12	-0.0154	0.0887	2_11	-0.0942	0.00748
3	BTA-10440-no-rs	rs29015993	19	ARS-BFGL-NGS-15554	rs109731241	22:0	0.162-107	AD	0.0713	13.4	3.06e-37	2_11	0.0887	0.00739	2_22	0.00467	0.0961	1_12	0.00217	0.382	1_22	-0.000887	0.36	1_11	-0.00793	0.0702	2_12	-0.018	0.085
3	BTA-10440-no-rs	rs29015993	22	ARS-BFGL-NGS-119426	rs110403161	22:0	0.272-108	AD	0.0833	13.4	3.9e-37	2_11	0.104	0.00554	2_22	0.00407	0.118	1_12	0.00321	0.289	1_22	-0.000865	0.486	1_11	-0.0135	0.0388	2_12	-0.019	0.0628
3	BTA-10440-no-rs	rs29015993	18	Hapmap35421-SCAFFOLD98325_1119	rs29026611	22:0	0.150-107	AD	0.0892	13.1	1.01e-35	2_22	0.107	0.00488	1_12	0.00428	0.211	2_11	0.00375	0.134	1_11	-0.000837	0.571	1_22	-0.0148	0.0305	2_12	-0.0219	0.0482
3	ARS-BFGL-NGS-4513	rs109078926	10	BTB-00427118	rs43630077	22:0	3.67e-54	AD	0.137	12.8	1.02e-35	2_11	0.142	0.00527	1_12	0.0109	0.107	2_22	0.00195	0.324	1_22	-0.00157	0.448	2_12	-0.00805	0.108	1_11	-0.091	0.00737
3	BTA-10440-no-rs	rs29015993	9	ARS-BFGL-NGS-2080	rs110733105	22:0	1.75e-81	AD	0.0766	13.1	1.22e-35	2_11	0.0825	0.00853	2_22	0.0056	0.11	1_12	0.00477	0.275	1_22	-0.00131	0.502	2_12	-0.0173	0.0694	1_11	-0.0197	0.0341
3	BTA-10440-no-rs	rs29015993	6	BTB-01354053	rs42479882	22:0	0.798-105	AD	0.0812	13.1	1.48e-35	2_11	0.107	0.00553	2_22	0.0036	0.113	1_12	0.00328	0.28	1_22	-0.00085	0.504	2_12	-0.0129	0.07	1_11	-0.019	0.0276
3	BTA-10440-no-rs	rs29015993	6	Hapmap26308-BTC-057761	rs109315366	22:0	0.252-108	AD	0.082	13.1	1.73e-35	2_11	0.0986	0.00547	1_12	0.00397	0.249	2_22	0.00375	0.12	1_22	-0.000882	0.541	2_12	-0.0149	0.062	1_11	-0.0231	0.0225
7	ARS-BFGL-NGS-103483	rs110801385	10	BTB-00427118	rs43630077	22:0	1.16e-86	AD	-0.125	12.8	2.27e-35	1_11	0.133	0.00492	2_12	0.00887	0.12	1_22	0.00159	0.323	2_22	-0.00119	0.45	1_12	-0.0102	0.0952	2_11	-0.0768	0.00772
7	ARS-BFGL-NGS-14460	rs109539743	10	BTB-00427118	rs43630077	22:0	9.25e-44	AD	0.151	12.7	4.59e-35	2_11	0.177	0.00351	1_12	0.00777	0.153	2_22	0.00278	0.214	1_22	-0.00107	0.559	2_12	-0.0188	0.0611	1_11	-0.0672	0.00912
3	BTA-10440-no-rs	rs29015993	11	ARS-BFGL-BAC-6642	rs110863662	22:0	8.96e-41	AD	0.136	12.9	5.13e-35	2_11	0.164	0.00364	1_12	0.00538	0.224	2_22	0.00425	0.131	1_22	-0.00101	0.575	2_12	-0.0203	0.0545	1_11	-0.0504	0.0121
3	BTA-10440-no-rs	rs29015993	24	ARS-BFGL-NGS-111867	rs42705575	22:0	0.135-104	AD	0.0764	12.9	7.95e-35	2_22	0.0844	0.00611	2_11	0.00405	0.12	1_12	0.00325	0.304	1_11	-0.000859	0.474	1_22	-0.0153	0.0354	2_12	-0.0209	0.0611
7	Hapmap43948-BTA-80452	rs41657415	10	BTB-00427118	rs43630077	22:0	1.2e-71	AD	-0.133	12.5	2.97e-34	1_11	0.167	0.00386	2_12	0.00698	0.128	1_22	0.0015	0.292	2_22	-0.000955	0.48	1_12	-0.0099	0.0871	2_11	-0.063	0.00878
1	ARS-BFGL-NGS-91441	rs109784333	11	ARS-BFGL-NGS-22703	rs109245427	22:0	2.54e-77	AD	-0.105	12.5	3.67e-34	1_11	0.119	0.00531	2_12	0.00606	0.189	1_22	0.00221	0.247	2_22	-0.0012	0.453	1_12	-0.0153	0.0916	2_11	-0.045	0.0138
3	Hapmap48431-BTA-66970	rs43709905	10	ARS-BFGL-NGS-91856	rs110128058	22:0	2.34e-59	AD	-0.124	12.5	6e-34	1_11	0.156	0.00496	1_22	0.0093	0.0684	2_12	0.00485	0.281	2_22	-0.00123	0.569	2_11	-0.0218	0.0326	1_12	-0.0245	0.0439
10	BTB-00438634	rs43642888	11	ARS-BFGL-NGS-22703	rs109245427	22:0	2.62e-72	AD	0.129	12.5	6.84e-34	2_11	0.139	0.00422	1_12	0.00586	0.228	2_22	0.00412	0.151	1_22	-0.00111	0.551	2_12	-0.0293	0.052	1_11	-0.0444	0.0148
3	Hapmap44540-BTA-37562	rs41576453	10	BTB-00427118	rs43630077	22:0	1.07e-66	AD	-0.112	12.5	8.37e-34	1_11	0.11	0.00553	2_12	0.00843	0.123	1_22	0.00196	0.289	2_22	-0.00123	0.481	1_12	-0.00966	0.094	2_11	-0.0757	0.00774
3	BTA-10440-no-rs	rs29015993	10	BTB-00438634	rs43642888	22:0	0.201-109	AD	0.0733	12.7	1.25e-33	2_22	0.0647	0.00672	2_11	0.00479	0.126	1_12	0.00325	0.318	1_11	-0.00103	0.456	1_22	-0.0137	0.0409	2_12	-0.0279	0.0519
1	BTB-00042539	rs43255022	10	BTB-00427118	rs43630077	22:0	1.91e-54	AD	0.133	12.4	1.63e-33	2_11	0.119	0.00528	1_12	0.0109	0.102	2_22	0.00104	0.497	1_22	-0.0015	0.276	2_12	-0.0177	0.112	1_11	-0.087	0.00739
4	BTA-109990-no-rs	rs41573972	10	ARS-BFGL-NGS-52145	rs42808620	22:0	1.08e-38	AD	-0.114	12.3	3.38e-33	1_11	0.135	0.00562	2_12	0.00592	0.234	1_22	0.00365	0.181	2_22	-0.00138	0.476	2_11	-0.0204	0.0337	1_12	-0.0281	0.0696
3	BTA-10440-no-rs	rs29015993	9	Hapmap41423-BTA-109716	rs41572907	22:0	1.33e-46	AD	-0.19	20.8	3.66e-33	2_12	0.108	0.0471	1_11	0.0209	0.129	1_22	0.00396	0.476	1_12	-0.0207	0.224	2_22	-0.0271	0.0882	2_11	-0.0708	0.0353
3	BTA-10440-no-rs	rs29015993	15	ARS-BFGL-NGS-112089	rs109439542	22:0	0.831-108	AD	0.0716	12.5	5.7e-33	2_11	0.0847	0.00682	2_22	0.00424	0.114	1_12	0.0029	0.297	1_22	-0.000852	0.458	1_11	-0.00797	0.0589	2_12	-0.0198	0.0658
4	Hapmap38265-BTA-96973	rs41592066	10	BTB-00427118	rs43630077	22:0	1.44e-42	AD	-0.117	12.2	7.61e-33	1_11	0.083	0.00697	2_12	0.0111	0.109	1_22	0.00201	0.344	2_22	-0.00163	0.429	1_12	-0.0102	0.105	2_11	-0.104	0.00557
1	BTB-00042676	rs43256659	10	BTB-00427118	rs43630077	22:0	2.01e-54	AD	0.132	12.2	8.49e-33	2_11	0.115	0.00528	1_12	0.0106	0.105	2_22	0.00104	0.494	1_22	-0.00143	0.28	2_12	-0.019	0.108	1_11	-0.0865	0.00739
7	ARS-BFGL-NGS-104414	rs41657996	15	ARS-BFGL-NGS-112089	rs109439542	22:0	2.04e-47	AD	-0.156	13.8	8.51e-33	1_11	0.13	0.00933	2_12	0.0115	0.159	1_22	0.00134	0.409	2_22	-0.00219	0.192	1_12	-0.0119	0.222	2_11	-0.131	0.00933
7	ARS-BFGL-NGS-104414	rs41657996	10	BTB-00433165	rs43637084	22:0	1.48e-45	AD	-0.194	13.7	1.3e-32	1_11	0.156	0.0073	2_12	0.0287	0.0529	1_22	0.00157	0.533	2_22	-0.00277	0.299	1_12	-0.0179	0.1	2_11	-0.135	0.0073
2	ARS-BFGL-NGS-97871	rs109269690	10	BTB-00427118	rs43630077	22:0	3.23e-57	AD	0.122	12.2	1.36e-32	2_11	0.103	0.00607	1_12	0.0109	0.117	2_22	0.00197	0.335	1_22	-0.00155	0.435	2_12	-0.0116	0.0996	1_11	-0.0917	0.00678
2	ARS-BFGL-NGS-42047	rs109081327	10	BTB-00427118	rs43630077	22:0	1.22e-69	AD	0.105	12.2	2.05e-32	2_11	0.106	0.00523	1_12	0.00781	0.106	2_22	0.00112	0.377	1_22	-0.00108	0.396	2_12	-0.00765	0.109	1_11	-0.0698	0.00732
2	BTB-00096979	rs43305418	10	BTB-00427118	rs43630077	22:0	2.32e-45	AD	-0.127	12.2	2.13e-32	1_11	0.138	0.00421	2_12	0.00776	0.148	1_22	0.00274	0.219	2_22	-0.00115	0.553	1_12	-0.0142	0.0667	2_11	-0.0678	0.00842
1	BTB-01712157	rs42830011	11	ARS-BFGL-NGS-40995	rs110710106	22:0	1.32e-48	AD	0.102	12.2	2.77e-32	2_22	0.0809	0.00601	2_11	0.00669	0.127	1_12	0.00555	0.266	1_11	-0.00133	0.53	1_22	-0.0252	0.0277	2_12	-0.0395	0.0437
3	BTA-10440-no-rs	rs29015993	4	BTA-70379-no-rs	rs41650710	22:0	0.508-104	AD	0.0819	12.3	3.87e-32	2_11	0.0983	0.00488	1_12	0.00486	0.196	2_22	0.00376	0.124	1_22	-0.000938	0.604	2_12	-0.0117	0.0555	1_11	-0.0278	0.0159
10	BTB-00427118	rs43630077	11	ARS-BFGL-NGS-22703	rs109245427	22:0	1.5e-63	AD	-0.13	12	7.01e-32	1_11	0.118	0.00421	1_22	0.00827	0.0836	2_12	0.00604	0.248	2_22	-0.00115	0.618	1_12	-0.0379	0.0316	2_11	-0.0453	0.0147
3	BTA-10440-no-rs	rs29015993	9	ARS-BFGL-NGS-19753	rs110292052	22:0	0.132-102	AD	0.0789	12.2	1.09e-31	2_22	0.0751	0.00549	1_12	0.00511	0.213	2_11	0.00398	0.123	1_11	-0.000973	0.589	2_12	-0.0135	0.058	1_22	-0.0406	0.0116
3	BTA-10440-no-rs	rs29015993	6	ARS-BFGL-NGS-36016	rs42254666	22:0	0.900-104	AD	0.0807	12.2	1.18e-31	2_22	0.08	0.00551	1_12	0.00482	0.215	2_11	0.00398	0.132	1_11	-0.000898	0.58	2_12	-0.022	0.0459	1_22	-0.0228	0.0214
4	BTB-00202516	rs43412957	10	BTB-00427118	rs43630077	22:0	2.16e-70	AD	0.104	12	1.61e-31	2_11	0.0919	0.00529	1_12	0.00811	0.132	2_22	0.0017	0.303	1_22	-0.00109	0.471	2_12	-0.0134	0.0815	1_11	-0.0694	0.00741
10	ARS-BFGL-NGS-52145	rs42808620	13	ARS-BFGL-NGS-97944	rs41711496	22:0	5.23e-61	AD	-0.0859	12	1.73e-31	1_22	0.0745	0.0105	1_11	0.00767	0.115	2_12	0.006	0.297	2_11	-0.00182	0.47	2_22	-0.0209	0.0414	1_12	-0.0275	0.0659
4	ARS-BFGL-NGS-112480	rs109190391	10	BTB-00427118	rs43630077	22:0	4.98e-59	AD	-0.105	12	1.78e-31	1_11	0.0811	0.00662	2_12	0.0111	0.103	1_22	0.00193	0.361	2_22	-0.00164	0.412	1_12	-0.00781	0.111	2_11	-0.0871	0.00592
10	ARS-BFGL-NGS-19347	rs43643553	11	ARS-BFGL-NGS-22703	rs109245427	22:0	3.78e-71	AD	0.111	12	1.82e-31	2_11	0.121	0.00508	1_12	0.00599	0.208	2_22	0.00277	0.208	1_22	-0.00115	0.489	2_12	-0.0194	0.0758	1_11	-0.0468	0.0138
8	ARS-BFGL-NGS-79358	rs42349300	11	ARS-BFGL-NGS-22703	rs109245427	22:0	4.08e-69	AD	-0.108	12	2.11e-31	1_11	0.125	0.00539	2_12	0.00605	0.189	1_22	0.00234	0.231	2_22	-0.00114	0.469	1_12	-0.0132	0.0923	2_11	-0.0489	0.0133
3	BTA-10440-no-rs	rs29015993	10	BTB-00427118	rs43630077	22:0	3.28e-44	AD	0.116	12.1	2.83e-31	2_11	0.0894	0.00426	1_12	0.00638	0.202	2_22	0.00424	0.147	1_22	-0.000978	0.601	2_12	-0.0357	0.0359	1_11	-0.0536	0.0104
3	BTA-10440-no-rs	rs29015993	10	BTB-01970117	rs43073314	22:0	2.55e-48	AD	0.102	12.2	4.24e-31	2_22	0.0951	0.00699	1_12	0.00711	0.22	2_11	0.00665	0.122	1_11	-0.00143	0.578	1_22	-0.0269	0.0266	2_12	-0.0301	0.0476
4	BTA-22993-no-rs	rs41607880	10	BTB-00427118	rs43630077	22:0	1.74e-71	AD	0.0857	11.9	4.56e-31	2_11	0.0738	0.00632	1_12	0.00743	0.0874	2_22	0.000549	0.471	1_22	-0.000883	0.301	2_12	-0.00585	0.129	1_11	-0.0697	0.00632
3	BTA-10440-no-rs	rs29015993	16	ARS-BFGL-NGS-26259	rs109938851	22:0	0.663-109	AD	0.0675	12	8.66e-31	2_11	0.0827	0.0067	2_22	0.00412	0.106	1_12	0.00287	0.324	1_22	-0.000932	0.453	2_12	-0.0132	0.0755	1_11	-0.0151	0.0347
8	ARS-BFGL-NGS-104416	rs109526085	10	BTB-00427118	rs43630077	22:0	2.17e-43	AD	0.135	11.8	1.69e-30	2_11	0.11	0.00432	1_12	0.00856	0.165	2_22	0.00274	0.234	1_22	-0.00114	0.535	2_12	-0.033	0.0537	1_11	-0.0728	0.00865
3	Hapmap48431-BTA-66970	rs43709905	10	ARS-BFGL-NGS-57640	rs109757951	22:0	6.62e-58	AD	-0.114	11.7	3.24e-30	1_11	0.138	0.00529	1_22	0.00916	0.0695	2_12	0.00488	0.276	2_22	-0.00121	0.574	2_11	-0.0213	0.0321	1_12	-0.0247	0.0427
3	BTA-10440-no-rs	rs29015993	10	ARS-BFGL-NGS-113063	rs43644595	22:0	0.900-109	AD	0.0662	11.9	3.91e-30	2_22	0.0556	0.00739	2_11	0.00481	0.119	1_12	0.00293	0.339	1_11	-0.000993	0.437	1_22	-0.0126	0.0443	2_12	-0.0262	0.0542
9	Hapmap57776-rs29013550	rs29013550	10	BTB-00427118	rs43630077	22:0	9.73e-51	AD	-0.117	11.7	6.19e-30	1_11	0.0877	0.00717	2_12	0.0118	0.0793	1_22	0.000941	0.486	2_22	-0.00167	0.276	1_12	-0.00668	0.146	2_11	-0.106	0.00548
7	ARS-BFGL-NGS-101398	rs109133722	10	BTB-00427118	rs43630077	22:0	5.41e-42	AD	0.116	11.6	8.08e-30	2_11	0.11	0.00523	1_12	0.00939	0.112	2_22	0.00124	0.387	1_22	-0.00122	0.386	2_12	-0.0116	0.102	1_11	-0.0771	0.00732
3	BTA-67567-no-rs	rs41589512	11	ARS-BFGL-BAC-6642	rs110863662	22:0	1.26e-56	AD	0.115	11.6	9.04e-30	2_11	0.121	0.00462	1_12	0.00648	0.181	2_22	0.00263	0.216	1_22	-0.0011	0.515	2_12	-0.016	0.0733	1_11	-0.0601	0.0096
10	BTB-00427118	rs43630077	29	ARS-BFGL-NGS-43123	rs110411186	22:0	8.02e-69	AD	-0.093	11.6	9.2e-30	1_11	0.0879	0.00738	1_22	0.0105	0.0661	2_12	0.00368	0.362	2_22	-0.0014	0.455	2_11	-0.0106	0.0643	1_12	-0.0341	0.046
3	BTA-10440-no-rs	rs29015993	19	ARS-BFGL-NGS-96322	rs110651658	22:0	6.12e-36	AD	0.125	11.8	9.73e-30	2_22	0.134	0.0037	1_12	0.00727	0.157	2_11	0.00408	0.133	1_11	-0.000959	0.652	2_12	-0.0188	0.0451	1_22	-0.0595	0.00864
7	ARS-BFGL-NGS-104414	rs41657996	9	Hapmap49770-BTA-83294	rs41592666	22:0	4.94e-45	AD	-0.177	12.8	1.65e-29	1_11	0.163	0.00725	2_12	0.0144	0.0797	1_22	0.0014	0.458	2_22	-0.00255	0.27	1_12	-0.0057	0.178	2_11	-0.146	0.00725
3	BTA-10440-no-rs	rs29015993	12	BTB-00501232	rs43710252	22:0	0.404-105	AD	0.0727	11.7	1.72e-29	2_11	0.0994	0.00547	2_22	0.00328	0.114	1_12	0.00297	0.255	1_22	-0.000765	0.526	2_12	-0.0114	0.0675	1_11	-0.0133	0.0322
1	BTB-01712157	rs42830011	3	Hapmap43653-BTA-67682	rs41590442	22:0	3.88e-55	AD	0.093	11.6	1.76e-29	2_11	0.0983	0.00767	2_22	0.00649	0.111	1_12	0.00542	0.27	1_22	-0.00142	0.517	1_11	-0.021	0.0351	2_12	-0.024	0.0597
3	BTA-10440-no-rs	rs29015993	5	ARS-BFGL-NGS-72413	rs109023960	22:0	7.65e-43	AD	0.109	11.7	3.74e-29	2_11	0.135	0.00427	2_22	0.00381	0.128	1_12	0.00378	0.28	1_22	-0.000843	0.509	2_12	-0.0226	0.0562	1_11	-0.0265	0.0226
10	ARS-BFGL-NGS-52145	rs42808620	11	ARS-BFGL-NGS-22703	rs109245427	22:0	3.18e-41	AD	-0.119	11.5	3.74e-29	1_11	0.0933	0.00527	2_12	0.00674	0.235	1_22	0.00547	0.141	2_22	-0.00129	0.56	1_12	-0.0371	0.0449	2_11	-0.0512	0.0137
8	ARS-BFGL-NGS-109897	rs43568933	10	BTB-00427118	rs43630077	22:0	1.68e-37	AD	-0.116	11.5	4.23e-29	1_11	0.132	0.00393	2_12	0.00613	0.15	1_22	0.00252	0.205	2_22	-0.00088	0.569	1_12	-0.0134	0.0633	2_11	-0.0579	0.00894
7	BTB-01218649	rs42379740	10	BTB-00427118	rs43630077	22:0	3.35e-44	AD	-0.128	11.5	4.88e-29	1_11	0.109	0.00601	2_12	0.0118	0.102	1_22	0.00139	0.416	2_22	-0.00162	0.361	1_12	-0.0128	0.107	2_11	-0.0948	0.00676
2	BTA-19224-no-rs	rs41624599	10	BTB-00427118	rs43630077	22:0	2.12e-54	AD	-0.114	11.4	6.26e-29	1_11	0.097	0.00607	2_12	0.00992	0.121	1_22	0.00187	0.323	2_22	-0.00139	0.446	1_12	-0.0105	0.0978	2_11	-0.0864	0.00678
2	ARS-BFGL-NGS-67961	rs110691893	9	ARS-BFGL-NGS-14697	rs109836788	22:0	1.02e-52	AD	-0.11	11.4	8.15e-29	1_11	0.123	0.00562	2_12	0.00634	0.225	1_22	0.00554	0.124	2_22	-0.00127	0.571	1_12	-0.0227	0.0538	2_11	-0.0324	0.0211
4	BTB-00204531	rs43415667	10	BTB-00427118	rs43630077	22:0	7.61e-41	AD	-0.137	11.4	8.34e-29	1_11	0.124	0.00535	2_12	0.0106	0.134	1_22	0.00235	0.296	2_22	-0.00146	0.475	1_12	-0.017	0.082	2_11	-0.0915	0.00748
10	BTB-00427118	rs43630077	28	Hapmap50751-BTA-64830	rs41648895	22:0	1.12e-83	DA	-0.156	15.7	3.22e-51	11_1	0.166	0.00505	12_2	0.0111	0.113	22_1	0.00239	0.293	22_2	-0.0016	0.478	12_1	-0.0104	0.103	11_2	-0.099	0.00793
10	BTB-00427118	rs43630077	24	ARS-BFGL-NGS-93960	rs110204157	22:0	4.55e-84	DA	-0.145	15.2	1.23e-48	11_1	0.125	0.00532	12_2	0.0114	0.136	22_1	0.00236	0.312	22_2	-0.00156	0.462	12_1	-0.0218	0.0774	11_2	-0.096	0.00745
3	BTA-10440-no-rs	rs29015993	10	BTB-00433165	rs43637084	22:0	0.197-101	DA	-0.124	15.6	3.72e-48	22_1	0.14	0.00365	11_1	0.00714	0.0748	12_2	0.00396	0.221	11_2	-0.000855	0.614	22_2	-0.0059	0.0584	12_1	-0.0434	0.0286
3	BTA-10440-no-rs	rs29015993	16	ARS-BFGL-NGS-33977	rs109807671	22:0	0.921-106	DA	-0.112	15.1	2.15e-45	22_1	0.103	0.00426	11_1	0.00569	0.101	12_2	0.00447	0.219	11_2	-0.00093	0.588	22_2	-0.00658	0.0566	12_1	-0.0491	0.0305
2	ARS-BFGL-NGS-67961	rs110691893	3	BTA-10440-no-rs	rs29015993	22:0	0.246-106	DA	0.096	14.6	6.83e-43	11_2	0.122	0.00488	12_1	0.00451	0.227	22_2	0.00413	0.123	22_1	-0.000946	0.562	12_2	-0.0175	0.0574	11_1	-0.0206	0.0256
2	Hapmap41106-BTA-90288	rs41663830	3	BTA-10440-no-rs	rs29015993	22:0	0.376-106	DA	0.0928	14.4	4.2e-42	11_2	0.111	0.00548	12_1	0.0048	0.225	22_2	0.0044	0.127	22_1	-0.00101	0.558	11_1	-0.0192	0.0286	12_2	-0.0202	0.0554
10	BTB-00427118	rs43630077	26	Hapmap55465-rs29015883	rs29015883	22:0	3.68e-85	DA	0.142	13.9	2.74e-41	11_2	0.139	0.00453	12_1	0.00862	0.124	22_2	0.00115	0.399	22_1	-0.000975	0.374	12_2	-0.0217	0.0906	11_1	-0.0833	0.00801
10	BTB-00427118	rs43630077	22	BTB-00841056	rs42009163	22:0	1.32e-73	DA	0.128	13.7	5.01e-40	11_2	0.129	0.00466	12_1	0.00871	0.148	22_2	0.00306	0.214	22_1	-0.00127	0.559	12_2	-0.0155	0.0663	11_1	-0.0735	0.00824
10	BTB-00427118	rs43630077	18	BTA-43602-no-rs	rs41639789	22:0	1.75e-70	DA	-0.138	13.5	4.53e-39	11_1	0.147	0.00425	12_2	0.0086	0.151	22_1	0.00334	0.208	22_2	-0.00124	0.563	12_1	-0.0169	0.0644	11_2	-0.0739	0.00849
10	BTB-00427118	rs43630077	15	ARS-BFGL-NGS-81322	rs109124310	22:0	2.77e-83	DA	-0.1	13.3	3.46e-38	11_1	0.0806	0.00668	12_2	0.0098	0.0885	22_1	0.000971	0.444	22_2	-0.00133	0.328	12_1	-0.00688	0.126	11_2	-0.0843	0.00597
3	Hapmap43653-BTA-67682	rs41590442	14	ARS-BFGL-NGS-118478	rs110351748	22:0	4.97e-86	DA	0.106	13.3	3.65e-38	11_2	0.115	0.00719	12_1	0.00581	0.263	22_2	0.0053	0.142	22_1	-0.00148	0.483	11_1	-0.0224	0.036	12_2	-0.0279	0.0687
10	BTB-00427118	rs43630077	22	ARS-BFGL-NGS-21799	rs108958209	22:0	1.37e-55	DA	0.148	13.2	2.47e-37	11_2	0.146	0.00497	12_1	0.0109	0.127	22_2	0.00213	0.316	22_1	-0.00148	0.457	12_2	-0.0159	0.0877	11_1	-0.092	0.00781
10	BTB-00427118	rs43630077	22	ARS-BFGL-NGS-14178	rs42009167	22:0	3.93e-68	DA	0.128	13.1	4.66e-37	11_2	0.13	0.00457	12_1	0.00851	0.149	22_2	0.00296	0.216	22_1	-0.00124	0.556	12_2	-0.0152	0.0672	11_1	-0.0738	0.00809
10	BTB-00427118	rs43630077	12	ARS-BFGL-NGS-8073	rs109935019	22:0	3.58e-49	DA	-0.154	13	2.08e-36	11_1	0.177	0.00351	12_2	0.0078	0.152	22_1	0.00224	0.241	22_2	-0.000996	0.532	12_1	-0.0212	0.0625	11_2	-0.0686	0.00912
11	ARS-BFGL-NGS-22703	rs109245427	14	ARS-BFGL-NGS-118478	rs110351748	22:0	3.13e-70	DA	0.139	12.9	2.78e-36	11_2	0.168	0.00393	12_1	0.00574	0.222	22_2	0.0038	0.156	22_1	-0.00106	0.545	12_2	-0.0243	0.0583	11_1	-0.0465	0.0147
10	BTB-00427118	rs43630077	22	BTA-53805-no-rs	rs41640906	22:0	9.98e-54	DA	-0.147	12.9	4.3e-36	11_1	0.143	0.00512	12_2	0.0109	0.132	22_1	0.00229	0.306	22_2	-0.00151	0.464	12_1	-0.0174	0.0849	11_2	-0.0912	0.00805
10	BTB-00427118	rs43630077	12	ARS-BFGL-NGS-13252	rs110608169	22:0	1.02e-47	DA	-0.142	12.8	9.73e-36	11_1	0.16	0.00388	12_2	0.00806	0.143	22_1	0.002	0.267	22_2	-0.00106	0.505	12_1	-0.0178	0.0715	11_2	-0.0696	0.00881
1	BTB-01712157	rs42830011	6	BTA-76055-no-rs	rs41567029	22:0	1.62e-67	DA	-0.095	12.8	6.89e-35	22_1	0.0679	0.00794	12_2	0.00724	0.194	11_1	0.00504	0.147	11_2	-0.00124	0.561	22_2	-0.0112	0.0476	12_1	-0.0451	0.0428
10	BTB-00427118	rs43630077	16	ARS-BFGL-NGS-80278	rs110160645	22:0	3.79e-69	DA	-0.131	12.6	2.26e-34	11_1	0.12	0.00421	12_2	0.00831	0.161	22_1	0.00306	0.211	22_2	-0.00112	0.563	12_1	-0.0254	0.0533	11_2	-0.0706	0.00842
10	ARS-BFGL-NGS-52145	rs42808620	12	Hapmap55090-rs29012630	rs29012630	22:0	2.21e-63	DA	0.0907	12.5	2.87e-34	11_2	0.0828	0.00962	12_1	0.00782	0.206	22_2	0.00301	0.252	22_1	-0.00154	0.408	12_2	-0.0249	0.0948	11_1	-0.0285	0.0296
1	BTB-01712157	rs42830011	7	Hapmap57373-rs29019418	rs29019418	22:0	1.27e-63	DA	-0.0963	12.5	4.35e-34	22_1	0.067	0.00797	11_1	0.00756	0.115	12_2	0.00697	0.193	11_2	-0.00139	0.593	22_2	-0.00859	0.0558	12_1	-0.0471	0.0351
11	ARS-BFGL-NGS-22703	rs109245427	22	ARS-BFGL-NGS-84561	rs109721834	22:0	7.11e-61	DA	0.107	12.4	1.58e-33	11_2	0.1	0.00758	12_1	0.00905	0.159	22_2	0.00236	0.298	22_1	-0.00167	0.412	12_2	-0.0135	0.111	11_1	-0.0654	0.0116
21	Hapmap26790-BTA-53469	rs41608408	28	BTB-01924647	rs43034313	22:0	8.24e-45	DA	0.183	16.8	1.61e-33	22_2	0.167	0.0153	12_1	0.0104	0.156	11_2	0.00138	0.317	11_1	-0.00501	0.111	12_2	-0.00885	0.385	22_1	-0.154	0.0153
10	BTB-00427118	rs43630077	18	ARS-BFGL-NGS-76555	rs109704754	22:0	1.76e-46	DA	-0.144	12.4	2.36e-33	11_1	0.158	0.00351	12_2	0.00712	0.145	22_1	0.00144	0.29	22_2	-0.000732	0.485	12_1	-0.0246	0.0677	11_2	-0.0645	0.00912
2	Hapmap38907-BTA-70141	rs41586870	3	BTA-10440-no-rs	rs29015993	22:0	0.124-107	DA	0.0744	12.6	2.6e-33	11_2	0.0962	0.00611	22_2	0.00422	0.111	12_1	0.00237	0.302	22_1	-0.000835	0.45	11_1	-0.0066	0.0623	12_2	-0.0181	0.0685
4	ARS-BFGL-NGS-76682	rs43401818	7	ARS-BFGL-NGS-104414	rs41657996	22:0	4.2e-47	DA	-0.195	13.8	8.99e-33	11_1	0.172	0.00749	12_2	0.02	0.0768	22_1	0.00168	0.478	22_2	-0.00302	0.272	12_1	-0.00983	0.159	11_2	-0.153	0.00749
10	BTB-00427118	rs43630077	18	ARS-BFGL-NGS-16075	rs110376294	22:0	3.47e-51	DA	0.129	12.3	9.19e-33	11_2	0.11	0.0062	12_1	0.0117	0.0964	22_2	0.00136	0.416	22_1	-0.00163	0.352	12_2	-0.00891	0.123	11_1	-0.105	0.0062
10	BTB-00427118	rs43630077	21	ARS-BFGL-NGS-57683	rs43718312	22:0	3.88e-70	DA	-0.125	12.2	1e-32	11_1	0.101	0.00431	12_2	0.00828	0.151	22_1	0.00214	0.291	22_2	-0.00107	0.482	12_1	-0.0308	0.0629	11_2	-0.0665	0.00862
10	BTB-00427217	rs43630776	12	ARS-BFGL-NGS-8073	rs109935019	22:0	1.99e-52	DA	-0.123	12.2	1.46e-32	11_1	0.158	0.00457	12_2	0.00661	0.166	22_1	0.00228	0.228	22_2	-0.00102	0.508	12_1	-0.0179	0.0742	11_2	-0.0353	0.0179
10	BTB-00427118	rs43630077	15	BTA-37923-no-rs	rs41632691	22:0	3.07e-58	DA	0.125	12.2	2.25e-32	11_2	0.119	0.00566	12_1	0.0102	0.0962	22_2	0.00102	0.441	22_1	-0.00135	0.33	12_2	-0.00993	0.12	11_1	-0.0882	0.00708
10	BTB-00427118	rs43630077	14	ARS-BFGL-NGS-101630	rs41721694	22:0	9.04e-54	DA	0.12	12.1	4.84e-32	11_2	0.0891	0.0062	12_1	0.0111	0.113	22_2	0.00179	0.354	22_1	-0.00153	0.42	12_2	-0.011	0.101	11_1	-0.104	0.00547
3	Hapmap43653-BTA-67682	rs41590442	10	BTB-00438634	rs43642888	22:0	2.36e-75	DA	0.094	12	7.02e-32	11_2	0.114	0.00705	22_2	0.005	0.126	12_1	0.00494	0.263	22_1	-0.00131	0.495	12_2	-0.0188	0.0722	11_1	-0.0204	0.0359
3	Hapmap43653-BTA-67682	rs41590442	10	ARS-BFGL-NGS-113063	rs43644595	22:0	1.01e-74	DA	0.0938	12.1	7.43e-32	11_2	0.11	0.00726	12_1	0.00524	0.257	22_2	0.00468	0.14	22_1	-0.00137	0.486	11_1	-0.0201	0.0363	12_2	-0.0205	0.074
10	BTB-00427118	rs43630077	25	Hapmap50414-BTA-59706	rs41648621	22:0	6.77e-43	DA	-0.128	12	7.51e-32	11_1	0.136	0.00424	12_2	0.00812	0.142	22_1	0.00204	0.269	22_2	-0.0011	0.503	12_1	-0.0164	0.0728	11_2	-0.068	0.00848
6	BTA-121747-no-rs	rs41568102	7	ARS-BFGL-NGS-104414	rs41657996	22:0	2.68e-47	DA	-0.189	13.5	8.21e-32	11_1	0.153	0.00735	12_2	0.0156	0.112	22_1	0.00158	0.487	22_2	-0.00274	0.241	12_1	-0.0175	0.145	11_2	-0.155	0.00735
1	BTB-01712157	rs42830011	10	ARS-BFGL-NGS-52145	rs42808620	22:0	5.71e-45	DA	-0.094	12.1	1e-31	22_1	0.0234	0.0112	12_2	0.0102	0.192	11_1	0.00881	0.143	11_2	-0.00209	0.565	22_2	-0.0102	0.0529	12_1	-0.0615	0.0361
10	BTB-00427118	rs43630077	21	Hapmap54222-rs29017183	rs29017183	22:0	3.64e-70	DA	0.122	12	1.38e-31	11_2	0.111	0.00423	12_1	0.00787	0.146	22_2	0.00188	0.299	22_1	-0.00101	0.475	12_2	-0.025	0.0673	11_1	-0.0656	0.00846
10	BTB-00427118	rs43630077	18	ARS-BFGL-NGS-64457	rs110344839	22:0	2.46e-58	DA	0.136	12	1.62e-31	11_2	0.132	0.00496	12_1	0.0106	0.14	22_2	0.00313	0.238	22_1	-0.0015	0.535	12_2	-0.0146	0.0745	11_1	-0.0841	0.0078
3	BTA-10440-no-rs	rs29015993	5	BTA-27472-no-rs	rs41599332	22:0	0.176-156	DA	0.0394	12.2	1.86e-31	22_2	0.031	0.0135	12_1	0.00466	0.18	11_2	0.00288	0.174	11_1	-0.000971	0.522	22_1	-0.00805	0.0456	12_2	-0.0133	0.0656
11	ARS-BFGL-NGS-22703	rs109245427	16	ARS-BFGL-NGS-116165	rs110751704	22:0	2.43e-47	DA	0.136	11.9	2.35e-31	11_2	0.178	0.00466	12_1	0.00638	0.173	22_2	0.0019	0.269	22_1	-0.00121	0.431	12_2	-0.0121	0.109	11_1	-0.0528	0.014
11	ARS-BFGL-NGS-22703	rs109245427	16	ARS-BFGL-NGS-14375	rs109434456	22:0	4.43e-43	DA	-0.113	11.9	3.29e-31	11_1	0.154	0.00423	12_2	0.00513	0.17	22_1	0.00142	0.276	22_2	-0.00092	0.428	12_1	-0.0097	0.107	11_2	-0.0408	0.0148
11	ARS-BFGL-NGS-22703	rs109245427	14	UA-IFASA-7002	rs41665095	22:0	1.51e-73	DA	-0.0989	11.9	5.57e-31	11_1	0.117	0.00564	12_2	0.00608	0.158	22_1	0.00129	0.324	22_2	-0.00119	0.379	12_1	-0.0104	0.12	11_2	-0.0457	0.0134
10	BTB-00427118	rs43630077	13	BTA-31991-no-rs	rs41566133	22:0	5.63e-56	DA	0.122	11.8	6.91e-31	11_2	0.111	0.00571	12_1	0.0103	0.119	22_2	0.00196	0.324	22_1	-0.0014	0.45	12_2	-0.0113	0.0943	11_1	-0.0864	0.00714
10	BTB-00427118	rs43630077	13	Hapmap60147-rs29013821	rs29013821	22:0	7.56e-55	DA	-0.111	11.8	6.97e-31	11_1	0.0844	0.00627	12_2	0.0101	0.112	22_1	0.00136	0.391	22_2	-0.00134	0.382	12_1	-0.0124	0.102	11_2	-0.0896	0.00627
10	BTB-00427118	rs43630077	22	ARS-BFGL-NGS-817	rs42010971	22:0	8.51e-55	DA	-0.104	11.8	1.19e-30	11_1	0.0723	0.00667	12_2	0.0105	0.108	22_1	0.00132	0.412	22_2	-0.00143	0.362	12_1	-0.0123	0.106	11_2	-0.0877	0.00596
11	ARS-BFGL-NGS-22703	rs109245427	13	ARS-BFGL-NGS-16128	rs41682278	22:0	2.84e-69	DA	-0.0966	11.8	1.24e-30	11_1	0.0974	0.00731	12_2	0.00739	0.157	22_1	0.00184	0.298	22_2	-0.00139	0.4	12_1	-0.0088	0.127	11_2	-0.0602	0.0112
3	Hapmap48431-BTA-66970	rs43709905	12	ARS-BFGL-NGS-35095	rs110226529	22:0	8.36e-59	DA	0.138	11.8	1.35e-30	11_2	0.152	0.00362	12_1	0.0079	0.132	22_2	0.0012	0.379	22_1	-0.00105	0.401	12_2	-0.0253	0.0752	11_1	-0.0562	0.0101
10	BTB-00427118	rs43630077	22	ARS-BFGL-NGS-113544	rs109508427	22:0	4.66e-42	DA	-0.128	11.8	1.49e-30	11_1	0.108	0.00592	12_2	0.0112	0.11	22_1	0.00148	0.389	22_2	-0.00151	0.384	12_1	-0.0128	0.104	11_2	-0.0968	0.00662
11	ARS-BFGL-NGS-22703	rs109245427	17	ARS-BFGL-NGS-77485	rs109367134	22:0	6.56e-41	DA	0.131	11.8	1.53e-30	11_2	0.157	0.00463	12_1	0.00646	0.216	22_2	0.0047	0.137	22_1	-0.00125	0.566	12_2	-0.0184	0.0623	11_1	-0.0485	0.0146
3	BTA-10440-no-rs	rs29015993	4	ARS-BFGL-NGS-68586	rs109384515	22:0	8.24e-97	DA	-0.0834	12	1.57e-30	22_1	0.062	0.00548	11_1	0.00751	0.0743	12_2	0.00398	0.226	11_2	-0.000865	0.614	22_2	-0.00628	0.0554	12_1	-0.0411	0.025
11	ARS-BFGL-NGS-22703	rs109245427	14	ARS-BFGL-NGS-71925	rs109130617	22:0	6.53e-72	DA	-0.0993	11.7	1.79e-30	11_1	0.117	0.00564	12_2	0.00614	0.157	22_1	0.00129	0.327	22_2	-0.00121	0.377	12_1	-0.0103	0.12	11_2	-0.0459	0.0134
3	BTA-10440-no-rs	rs29015993	26	BTB-00932332	rs42088972	22:0	7.13e-96	DA	-0.0829	12	1.79e-30	22_1	0.0698	0.00669	11_1	0.0136	0.0389	12_2	0.00437	0.229	11_2	-0.000991	0.65	22_2	-0.00779	0.0541	12_1	-0.0324	0.0213
1	BTB-01712157	rs42830011	6	Hapmap23419-BTC-059652	rs81150364	22:0	3.08e-48	DA	-0.0876	11.8	2.18e-30	22_1	0.0679	0.01	12_2	0.00793	0.178	11_1	0.00531	0.163	11_2	-0.00156	0.546	22_2	-0.0103	0.0526	12_1	-0.0371	0.0506
1	BTB-01712157	rs42830011	14	BTA-91250-no-rs	rs41660101	22:0	1.28e-67	DA	-0.109	11.8	2.34e-30	22_1	0.0468	0.00601	11_1	0.0114	0.0733	12_2	0.00619	0.207	11_2	-0.00126	0.636	22_2	-0.00655	0.0581	12_1	-0.0696	0.0196
4	BTB-00169916	rs43379307	20	BTB-01524822	rs42642056	22:0	7.42e-45	DA	0.141	11.7	2.73e-30	22_2	0.169	0.00351	12_1	0.00715	0.152	11_2	0.00261	0.211	11_1	-0.000963	0.561	12_2	-0.0161	0.0635	22_1	-0.0637	0.00912
6	BTA-76097-no-rs	rs41605207	7	ARS-BFGL-NGS-104414	rs41657996	22:0	2.38e-47	DA	-0.188	13	2.79e-30	11_1	0.134	0.00725	12_2	0.02	0.0924	22_1	0.00152	0.529	22_2	-0.00266	0.257	12_1	-0.026	0.107	11_2	-0.145	0.00725
10	BTB-00427118	rs43630077	14	Hapmap25663-BTC-005111	rs109383296	22:0	8.46e-55	DA	0.127	11.7	3.14e-30	11_2	0.116	0.00529	12_1	0.00992	0.131	22_2	0.0024	0.269	22_1	-0.00134	0.503	12_2	-0.0109	0.0853	11_1	-0.0918	0.00669
11	ARS-BFGL-BAC-6642	rs110863662	15	ARS-BFGL-NGS-117790	rs110275562	22:0	9.27e-54	DA	-0.131	11.7	3.54e-30	11_1	0.148	0.0039	12_2	0.00612	0.197	22_1	0.00348	0.166	22_2	-0.00102	0.565	12_1	-0.0195	0.0586	11_2	-0.058	0.0103
10	BTB-00427118	rs43630077	20	ARS-BFGL-NGS-57239	rs109954119	22:0	2.36e-54	DA	-0.126	11.7	3.94e-30	11_1	0.119	0.00531	12_2	0.00957	0.12	22_1	0.00159	0.347	22_2	-0.00126	0.426	12_1	-0.0134	0.0941	11_2	-0.0839	0.00743
10	BTB-00427118	rs43630077	14	Hapmap25435-BTC-048160	rs81135923	22:0	2.2e-52	DA	-0.121	11.7	4.99e-30	11_1	0.0972	0.00563	12_2	0.00995	0.141	22_1	0.00264	0.26	22_2	-0.00137	0.513	12_1	-0.0169	0.0725	11_2	-0.0872	0.00704
10	BTB-00427118	rs43630077	18	ARS-BFGL-NGS-110287	rs109811949	22:0	1.99e-58	DA	0.126	11.7	5.18e-30	11_2	0.109	0.00536	12_1	0.0102	0.145	22_2	0.00305	0.238	22_1	-0.00144	0.533	12_2	-0.0161	0.0712	11_1	-0.0854	0.00751
2	ARS-BFGL-BAC-30252	rs109867464	4	BTB-00169916	rs43379307	22:0	1.06e-45	DA	0.136	11.6	5.79e-30	11_2	0.144	0.00355	22_2	0.00772	0.0824	12_1	0.00378	0.306	22_1	-0.00106	0.533	11_1	-0.0141	0.0398	12_2	-0.0488	0.0348
11	ARS-BFGL-NGS-22703	rs109245427	15	ARS-BFGL-NGS-114583	rs41768978	22:0	7.5e-66	DA	-0.111	11.6	7.74e-30	11_1	0.131	0.00538	12_2	0.00614	0.186	22_1	0.00228	0.236	22_2	-0.00116	0.463	12_1	-0.0125	0.0965	11_2	-0.0502	0.0133
4	BTB-01147791	rs42307234	7	ARS-BFGL-NGS-104414	rs41657996	22:0	1.24e-46	DA	-0.147	12.8	1.05e-29	22_1	0.148	0.00906	12_2	0.012	0.112	11_1	0.00112	0.453	11_2	-0.00185	0.232	12_1	-0.0122	0.181	22_2	-0.0955	0.0127
11	ARS-BFGL-NGS-22703	rs109245427	12	ARS-BFGL-NGS-99674	rs42665170	22:0	6.49e-65	DA	-0.103	11.6	1.34e-29	11_1	0.123	0.00599	12_2	0.00637	0.165	22_1	0.00188	0.263	22_2	-0.00119	0.439	12_1	-0.00871	0.114	11_2	-0.0495	0.013
3	BTA-10440-no-rs	rs29015993	6	ARS-BFGL-NGS-40987	rs109887937	22:0	0.902-100	DA	-0.0765	11.7	1.91e-29	22_1	0.0398	0.0079	11_1	0.0097	0.068	12_2	0.00484	0.228	11_2	-0.00108	0.62	22_2	-0.00788	0.0541	12_1	-0.0424	0.0225
2	ARS-BFGL-NGS-29474	rs109193035	20	ARS-BFGL-NGS-25567	rs110007417	22:0	6.98e-34	DA	-0.138	11.5	2.5e-29	11_1	0.137	0.00353	12_2	0.0107	0.0781	22_1	0.000689	0.46	22_2	-0.000843	0.365	12_1	-0.00982	0.088	11_2	-0.0971	0.00495
10	BTB-00427118	rs43630077	12	ARS-BFGL-NGS-60507	rs108953286	22:0	6.35e-56	DA	-0.104	11.5	2.79e-29	11_1	0.0673	0.00669	12_2	0.0101	0.13	22_1	0.0021	0.306	22_2	-0.00139	0.467	12_1	-0.0136	0.0841	11_2	-0.0891	0.00598
3	Hapmap43653-BTA-67682	rs41590442	10	BTA-78285-no-rs	rs43640523	22:0	2.61e-74	DA	0.0875	11.5	3.86e-29	11_2	0.104	0.00745	12_1	0.0049	0.259	22_2	0.00427	0.143	22_1	-0.00131	0.477	12_2	-0.0182	0.078	11_1	-0.0196	0.0358
3	BTA-68322-no-rs	rs41591378	15	BTA-37177-no-rs	rs41583256	22:0	1.42e-40	DA	0.153	11.5	4.01e-29	11_2	0.169	0.00356	12_1	0.00782	0.172	22_2	0.00523	0.131	22_1	-0.00108	0.644	12_2	-0.0325	0.0366	11_1	-0.0499	0.0128
11	ARS-BFGL-NGS-22703	rs109245427	26	BTB-01771371	rs42882516	22:0	3e-34	DA	-0.113	11.4	7.29e-29	11_1	0.137	0.00467	12_2	0.006	0.187	22_1	0.00217	0.253	22_2	-0.00112	0.452	12_1	-0.0158	0.089	11_2	-0.0425	0.0147
1	ARS-BFGL-NGS-27660	rs109239997	16	BTB-00633646	rs41799830	22:0	3.19e-67	DA	0.081	11.4	7.36e-29	11_2	0.0838	0.00948	12_1	0.00615	0.233	22_2	0.00409	0.175	22_1	-0.00155	0.46	12_2	-0.0116	0.103	11_1	-0.0372	0.0207
10	BTB-00427118	rs43630077	21	ARS-BFGL-NGS-37313	rs110579797	22:0	8.24e-37	DA	-0.117	11.4	8.51e-29	11_1	0.12	0.00395	12_2	0.00719	0.158	22_1	0.00247	0.22	22_2	-0.000997	0.552	12_1	-0.0206	0.0567	11_2	-0.0546	0.00897
3	ARS-BFGL-NGS-104522	rs109153165	16	ARS-BFGL-NGS-60844	rs110885656	22:0	4.84e-57	DA	-0.126	11.4	9.61e-29	11_1	0.159	0.00402	12_2	0.00628	0.163	22_1	0.00169	0.273	22_2	-0.00105	0.461	12_1	-0.0143	0.0874	11_2	-0.0495	0.0121
1	ARS-BFGL-NGS-27660	rs109239997	16	ARS-BFGL-BAC-27060	rs43046414	22:0	7.08e-44	DA	-0.123	11.4	1.03e-28	11_1	0.19	0.00354	22_1	0.00333	0.113	12_2	0.00311	0.268	22_2	-0.000772	0.521	12_1	-0.0122	0.0686	11_2	-0.0214	0.0269
10	BTB-00427118	rs43630077	25	ARS-BFGL-NGS-35357	rs110843191	22:0	7.53e-54	DA	-0.116	11.3	1.36e-28	11_1	0.0987	0.00557	12_2	0.00876	0.112	22_1	0.00112	0.419	22_2	-0.00098	0.354	12_1	-0.0145	0.102	11_2	-0.084	0.00697
10	BTB-00427118	rs43630077	19	ARS-BFGL-NGS-20476	rs110269425	22:0	2.19e-55	DA	-0.102	11.3	1.47e-28	11_1	0.0789	0.00666	12_2	0.0099	0.094	22_1	0.00103	0.438	22_2	-0.00133	0.335	12_1	-0.00822	0.121	11_2	-0.0858	0.00596
3	BTA-10440-no-rs	rs29015993	9	Hapmap41423-BTA-109716	rs41572907	22:0	1.33e-46	DD	-0.388	27	1.14e-40	22_12	0.313	0.0118	12_11	0.0743	0.0471	12_22	0.0267	0.129	11_12	0.021	0.188	11_22	-0.00398	0.412	11_11	-0.0214	0.106	22_22	-0.0565	0.0235	12_12	-0.11	0.0706	22_11	-0.161	0.0118
14	Hapmap50331-BTA-35792	rs41634571	20	ARS-BFGL-NGS-15805	rs110885900	22:0	1.57e-47	DD	-0.154	14.5	3.47e-40	22_12	0.229	0.00374	12_11	0.017	0.0243	12_22	0.00325	0.0897	11_12	0.00133	0.353	11_22	-0.00083	0.271	11_11	-0.00167	0.125	12_12	-0.00747	0.112	22_22	-0.0141	0.015	22_11	-0.0695	0.00561
7	ARS-BFGL-NGS-44221	rs110445247	20	ARS-BFGL-NGS-15805	rs110885900	22:0	4.09e-45	DD	-0.153	14.3	1.83e-39	22_12	0.222	0.00374	12_11	0.0097	0.0355	12_22	0.00588	0.0766	11_12	0.00114	0.353	11_22	-0.000738	0.29	11_11	-0.00185	0.112	12_12	-0.00879	0.114	22_22	-0.0274	0.00935	22_11	-0.068	0.00561
10	BTB-00427118	rs43630077	17	ARS-BFGL-NGS-24805	rs110653224	22:0	2.23e-41	DD	-0.218	13.5	2.13e-39	11_12	0.274	0.00353	12_11	0.0241	0.0233	12_22	0.00693	0.0869	22_12	0.00157	0.364	22_22	-0.000911	0.316	22_11	-0.00305	0.0946	12_12	-0.0124	0.102	11_22	-0.0718	0.00565	11_11	-0.133	0.00353
10	BTB-00427118	rs43630077	12	UA-IFASA-8584	rs41576755	22:0	1.24e-42	DD	-0.211	13.3	3.12e-38	11_12	0.262	0.00354	12_11	0.0174	0.0446	12_22	0.00729	0.0814	22_12	0.00178	0.373	22_22	-0.00123	0.248	22_11	-0.00209	0.154	12_12	-0.0171	0.0871	11_22	-0.0683	0.00567	11_11	-0.128	0.00354
4	Hapmap50622-BTA-21349	rs41574883	7	ARS-BFGL-NGS-104414	rs41657996	22:0	1.81e-65	DD	0.193	15.2	5.01e-38	11_11	0.508	0.00364	11_22	0.0515	0.00727	12_12	0.00983	0.171	22_22	0.00282	0.0691	22_11	0.00155	0.262	22_12	-0.00217	0.287	12_11	-0.00569	0.135	12_22	-0.0128	0.0364	11_12	-0.0635	0.0291
14	Hapmap34730-BES8_Contig464_1373	rs43702452	20	ARS-BFGL-NGS-15805	rs110885900	22:0	8.36e-39	DD	-0.159	13.6	1.71e-36	11_12	0.186	0.00374	12_11	0.0138	0.028	12_22	0.00865	0.0636	22_12	0.00123	0.379	22_22	-0.000837	0.307	22_11	-0.00181	0.123	12_12	-0.0114	0.0879	11_11	-0.0795	0.00374	11_22	-0.0879	0.00374
8	ARS-BFGL-NGS-19671	rs110038389	20	ARS-BFGL-NGS-15805	rs110885900	22:0	2.92e-39	DD	-0.149	13.6	2.49e-36	11_12	0.199	0.00375	12_22	0.00719	0.0882	12_11	0.00455	0.0507	22_12	0.000931	0.315	22_22	-0.000678	0.281	22_11	-0.00196	0.0976	12_12	-0.00527	0.154	11_11	-0.0477	0.00563	11_22	-0.102	0.00375
14	ARS-BFGL-BAC-20862	rs110629048	20	ARS-BFGL-NGS-15805	rs110885900	22:0	5.28e-41	DD	-0.155	13.4	1.32e-35	11_12	0.198	0.00374	12_11	0.018	0.0206	12_22	0.00564	0.0692	22_12	0.00123	0.374	22_22	-0.000753	0.301	22_11	-0.00179	0.131	12_12	-0.00932	0.0916	11_22	-0.0548	0.00561	11_11	-0.079	0.00374
3	BTA-10440-no-rs	rs29015993	6	ARS-BFGL-NGS-13378	rs110977901	22:0	4.32e-40	DD	-0.194	13.4	4.11e-35	22_12	0.234	0.00416	12_11	0.0156	0.0748	12_22	0.00514	0.0894	11_12	0.00311	0.266	11_22	-0.00162	0.22	11_11	-0.00181	0.235	22_22	-0.00832	0.0166	12_12	-0.0201	0.0894	22_11	-0.169	0.00416
2	ARS-BFGL-NGS-17723	rs109457146	7	ARS-BFGL-NGS-104414	rs41657996	22:0	3.12e-57	DD	0.196	14.6	2.86e-34	11_11	0.458	0.00437	11_22	0.0326	0.0262	12_12	0.0281	0.127	22_11	0.00284	0.332	22_22	-0.000134	0.0524	22_12	-0.00349	0.31	12_11	-0.00412	0.0742	12_22	-0.019	0.0437	11_12	-0.0631	0.0306
1	ARS-BFGL-NGS-68753	rs109255963	10	BTB-00427118	rs43630077	22:0	6.99e-39	DD	-0.191	12.2	1.97e-32	12_11	0.255	0.00352	22_12	0.0124	0.0485	11_12	0.00792	0.0612	12_22	0.00137	0.38	22_22	-0.000796	0.221	11_22	-0.00177	0.174	12_12	-0.0116	0.103	22_11	-0.0633	0.00492	11_11	-0.098	0.00422
21	BTB-01870476	rs42977593	23	BTA-56614-no-rs	rs110399156	22:0	2.2e-36	DD	-0.419	14	4.62e-32	11_12	0.637	0.00455	12_22	0.108	0.0136	22_12	0.0059	0.0636	12_11	-0.000406	0.473	22_11	-0.000493	0.232	11_11	-0.004	0.0591	12_12	-0.0153	0.109	22_22	-0.0247	0.0273	11_22	-0.0846	0.0182
4	Hapmap41943-BTA-71550	rs41654179	10	BTB-00427118	rs43630077	22:0	9.95e-33	DD	-0.183	12	1.54e-31	12_11	0.207	0.0043	22_12	0.0154	0.0423	11_12	0.00971	0.0738	12_22	0.00153	0.411	11_22	-0.00123	0.249	22_22	-0.00255	0.113	12_12	-0.0152	0.0981	11_11	-0.0792	0.00501	22_11	-0.121	0.00358
4	BTB-02085810	rs43191790	7	ARS-BFGL-NGS-104414	rs41657996	22:0	2.64e-53	DD	0.199	13.3	2.3e-31	11_11	0.51	0.00362	11_22	0.0592	0.00725	12_12	0.0107	0.174	22_22	0.0027	0.0688	22_11	0.00212	0.261	22_12	-0.00266	0.286	12_11	-0.00654	0.134	12_22	-0.0149	0.0362	11_12	-0.0664	0.029
1	BTA-116886-no-rs	rs43707416	10	BTB-00427118	rs43630077	22:0	8.58e-32	DD	-0.183	11.9	3.47e-31	12_11	0.209	0.00429	11_12	0.0135	0.0471	22_12	0.0106	0.0721	12_22	0.00172	0.386	22_22	-0.00125	0.251	11_22	-0.00236	0.133	12_12	-0.0155	0.0979	11_11	-0.0949	0.00429	22_11	-0.101	0.00429
6	ARS-BFGL-NGS-82008	rs109377247	10	BTB-00427118	rs43630077	22:0	2.76e-29	DD	-0.175	11.8	1.55e-30	12_11	0.182	0.00488	11_12	0.0197	0.046	22_12	0.00968	0.0585	12_22	0.00174	0.394	22_22	-0.00177	0.176	11_22	-0.00197	0.203	12_12	-0.0122	0.11	22_11	-0.103	0.00418	11_11	-0.117	0.00348
8	ARS-BFGL-NGS-61894	rs42967017	11	ARS-BFGL-NGS-22703	rs109245427	22:0	7.86e-34	DD	-0.182	11.7	2.33e-30	12_11	0.267	0.00355	11_12	0.0151	0.0305	22_12	0.00307	0.14	12_22	0.00147	0.291	22_22	-0.000573	0.337	11_22	-0.00284	0.0745	12_12	-0.0102	0.107	22_11	-0.036	0.00993	11_11	-0.0736	0.00567
6	Hapmap47733-BTA-77738	rs41655065	21	BTB-01870476	rs42977593	22:0	2.78e-39	DD	-0.391	13.2	7.42e-30	12_11	0.513	0.00433	22_12	0.0643	0.013	12_22	0.00433	0.0823	11_12	0.000657	0.459	11_22	-0.000566	0.234	11_11	-0.0044	0.0736	12_12	-0.00706	0.126	22_22	-0.0419	0.00433	22_11	-0.327	0.00433
1	Hapmap54753-rs29013987	rs29013987	10	BTB-00427118	rs43630077	22:0	2.34e-30	DD	-0.177	11.5	1.83e-29	12_11	0.2	0.00423	11_12	0.0123	0.0628	22_12	0.011	0.0515	12_22	0.00169	0.383	11_22	-0.00131	0.236	22_22	-0.002	0.155	12_12	-0.0144	0.0994	22_11	-0.0716	0.00494	11_11	-0.125	0.00353
2	ARS-BFGL-NGS-43595	rs43293063	10	BTB-00427118	rs43630077	22:0	4.57e-30	DD	-0.178	11.5	4.24e-29	12_11	0.202	0.00427	11_12	0.0166	0.0341	22_12	0.0085	0.0797	12_22	0.00167	0.355	22_22	-0.00102	0.292	11_22	-0.00243	0.127	12_12	-0.0137	0.1	11_11	-0.0722	0.00498	22_11	-0.124	0.00356
9	ARS-BFGL-NGS-58059	rs108953630	21	BTB-01870476	rs42977593	22:0	1.64e-38	DD	0.204	12.9	6.3e-29	11_11	0.513	0.00431	22_11	0.0263	0.0345	12_12	0.0154	0.272	11_22	0.0149	0.0474	22_22	0.00581	0.112	22_12	-0.00765	0.254	12_22	-0.0101	0.159	11_12	-0.033	0.0647	12_11	-0.0474	0.0517
10	BTB-00427118	rs43630077	24	ARS-BFGL-NGS-1444	rs110389258	22:0	2.22e-30	DD	-0.176	11.4	9.58e-29	11_12	0.205	0.00426	12_22	0.0144	0.0348	12_11	0.0101	0.0688	22_12	0.00158	0.372	22_11	-0.00109	0.267	22_22	-0.00224	0.136	12_12	-0.0117	0.109	11_22	-0.0662	0.00496	11_11	-0.126	0.00355
23	Hapmap41022-BTA-55560	rs41640125	28	BTB-00972943	rs42131229	22:6	2.24e-75	AA	0.811	15.6	7.51e-51	1_1	0.713	0.00586	2_2	0.00479	0.812	1_2	-0.0365	0.108	2_1	-0.0559	0.074
6	ARS-BFGL-NGS-56487	rs109600023	17	BTA-122706-no-rs	rs41620635	22:6	0.879-183	AA	-0.0727	16.9	8.17e-51	1_2	0.0375	0.0374	2_1	0.00272	0.473	2_2	-0.00294	0.442	1_1	-0.0295	0.0473
11	ARS-BFGL-NGS-38345	rs110898888	26	Hapmap57117-rs29009912	rs29009912	22:6	3.83e-91	AD	0.838	15.8	1.06e-51	2_11	1.04	0.00353	1_12	0.0371	0.191	2_22	0.0241	0.146	1_22	-0.00592	0.597	2_12	-0.145	0.048	1_11	-0.243	0.0148
11	ARS-BFGL-NGS-38345	rs110898888	26	ARS-BFGL-NGS-67259	rs110214513	22:6	5.73e-93	AD	0.808	15.8	1.22e-51	2_11	1.17	0.00353	1_12	0.0262	0.241	2_22	0.0228	0.13	1_22	-0.00567	0.539	2_12	-0.11	0.0629	1_11	-0.149	0.024
1	ARS-BFGL-NGS-56254	rs43251848	21	BTA-93499-no-rs	rs41593509	22:6	5.86e-79	DA	0.754	17.8	5.32e-63	22_2	0.773	0.00477	12_1	0.0518	0.0968	11_2	0.00614	0.408	11_1	-0.00679	0.372	12_2	-0.0462	0.112	22_1	-0.526	0.00651
1	ARS-BFGL-NGS-56254	rs43251848	26	ARS-BFGL-NGS-42563	rs109450346	22:6	1.07e-85	DA	-0.892	16.6	2.15e-56	22_1	0.968	0.00353	12_2	0.0466	0.176	11_1	0.0334	0.126	11_2	-0.00668	0.646	12_1	-0.167	0.0381	22_2	-0.349	0.0106
1	ARS-BFGL-NGS-56254	rs43251848	26	ARS-BFGL-NGS-67259	rs110214513	22:6	2.06e-85	DA	-0.889	16.5	6.05e-56	22_1	0.922	0.00353	12_2	0.0464	0.175	11_1	0.0297	0.138	11_2	-0.00648	0.635	12_1	-0.19	0.0378	22_2	-0.348	0.0106
1	ARS-BFGL-NGS-56254	rs43251848	26	ARS-BFGL-NGS-13959	rs42101711	22:6	1.41e-86	DA	0.886	16.3	8.12e-55	22_2	0.949	0.00352	12_1	0.0467	0.178	11_2	0.037	0.115	11_1	-0.00673	0.657	12_2	-0.17	0.0362	22_1	-0.347	0.0105
1	ARS-BFGL-NGS-56254	rs43251848	26	ARS-BFGL-NGS-113666	rs110280081	22:6	2.68e-83	DA	-0.806	16	5.95e-53	22_1	0.858	0.00395	12_2	0.0471	0.154	11_1	0.0162	0.219	11_2	-0.00625	0.556	12_1	-0.136	0.0568	22_2	-0.367	0.0097
1	ARS-BFGL-NGS-56254	rs43251848	26	ARS-BFGL-NGS-74397	rs109718750	22:6	1.89e-87	DA	-0.79	15.8	6.31e-52	22_1	0.881	0.00389	12_2	0.0454	0.155	11_1	0.0172	0.206	11_2	-0.00632	0.567	12_1	-0.112	0.0587	22_2	-0.361	0.00954
1	ARS-BFGL-NGS-56254	rs43251848	26	Hapmap48407-BTA-60956	rs41646516	22:6	1.13e-86	DA	-0.731	15.8	6.48e-52	22_1	0.837	0.00424	12_2	0.0453	0.136	11_1	0.0105	0.285	11_2	-0.00603	0.487	12_1	-0.0861	0.0778	22_2	-0.344	0.0099
9	BTA-115777-no-rs	rs41608290	22	ARS-BFGL-NGS-113315	rs109952522	22:6	3.02e-76	DA	-0.739	15.7	7.06e-51	11_1	0.934	0.00479	22_1	0.0478	0.0779	12_2	0.0285	0.264	22_2	-0.00667	0.579	11_2	-0.143	0.0296	12_1	-0.145	0.0439
4	ARS-BFGL-NGS-94541	rs110573314	21	UA-IFASA-8732	rs41603549	22:6	4.26e-81	DA	0.845	15.7	7.8e-51	11_2	1.08	0.00383	12_1	0.0398	0.17	22_2	0.0141	0.234	22_1	-0.00659	0.498	12_2	-0.0856	0.0826	11_1	-0.339	0.0115
1	ARS-BFGL-NGS-56254	rs43251848	26	BTA-61940-no-rs	rs41649621	22:6	1.29e-80	DA	-0.834	15.6	7.84e-51	22_1	0.925	0.00353	12_2	0.0433	0.168	11_1	0.0232	0.157	11_2	-0.00602	0.617	12_1	-0.152	0.0438	22_2	-0.323	0.0106
17	ARS-BFGL-NGS-23297	rs110079582	28	BTB-01924647	rs43034313	22:6	7.15e-85	DD	-0.694	40.9	2.04e-73	22_12	0.89	0.00758	12_11	0.0915	0.0227	12_22	0.0165	0.121	11_12	0.00672	0.318	22_22	-0.000603	0.0455	11_22	-0.00428	0.311	11_11	-0.0281	0.0152	12_12	-0.0496	0.152	22_11	-0.536	0.00758
7	BTA-28675-no-rs	rs41628121	28	BTB-01924647	rs43034313	22:6	8.6e-81	DD	-0.698	40.4	6.88e-73	22_12	0.901	0.00758	12_11	0.0513	0.0227	12_22	0.0311	0.144	11_12	0.00683	0.295	11_22	-0.00488	0.318	11_11	-0.0244	0.0152	12_12	-0.0476	0.174	22_22	-0.143	0.0152	22_11	-0.45	0.00758
26	ARS-BFGL-NGS-21685	rs109740104	28	BTB-01924647	rs43034313	22:6	1.49e-80	DD	-0.687	40.3	2.19e-72	11_12	0.908	0.00763	12_11	0.072	0.0229	12_22	0.0142	0.206	22_12	0.00608	0.282	22_22	-0.00371	0.26	22_11	-0.0237	0.0153	12_12	-0.0376	0.183	11_22	-0.169	0.0153	11_11	-0.4	0.00763
4	Hapmap58132-rs29019354	rs29019354	28	BTB-01924647	rs43034313	22:6	1.66e-80	DD	-0.707	39.6	8.3e-72	11_12	0.827	0.00758	12_11	0.137	0.0227	12_22	0.0213	0.152	22_12	0.00689	0.371	22_22	-0.00431	0.311	22_11	-0.0291	0.0152	12_12	-0.0878	0.0985	11_22	-0.164	0.0152	11_11	-0.296	0.00758
7	ARS-BFGL-NGS-65587	rs110444043	28	BTB-01924647	rs43034313	22:6	4.65e-80	DD	-0.698	39.8	8.83e-72	22_12	0.876	0.00763	12_11	0.0654	0.0229	12_22	0.0338	0.13	11_12	0.00696	0.321	11_22	-0.0047	0.336	11_11	-0.0249	0.0153	12_12	-0.0603	0.145	22_22	-0.138	0.0153	22_11	-0.422	0.00763
2	ARS-BFGL-NGS-63440	rs109965377	28	BTB-01924647	rs43034313	22:6	1.02e-80	DD	-0.696	39.2	2.42e-71	11_12	0.925	0.00758	12_11	0.0914	0.0152	12_22	0.0151	0.189	22_12	0.0067	0.295	22_22	-0.0042	0.273	22_11	-0.0264	0.0227	12_12	-0.0352	0.174	11_22	-0.175	0.0152	11_11	-0.361	0.00758
11	Hapmap42045-BTA-105766	rs41617203	28	BTB-01924647	rs43034313	22:6	2.89e-88	DD	-0.698	38.6	2.79e-70	11_12	0.976	0.00763	12_11	0.193	0.00763	22_12	0.00695	0.313	12_22	0.00586	0.153	12_12	-0.00195	0.153	22_22	-0.00383	0.275	11_22	-0.0151	0.0534	22_11	-0.0252	0.0305	11_11	-0.378	0.00763
8	BTA-81775-no-rs	rs81111914	28	BTB-01924647	rs43034313	22:6	9.11e-77	DD	-0.704	38	1.77e-69	11_12	0.822	0.00763	12_11	0.0578	0.0153	12_22	0.0494	0.115	22_12	0.00649	0.313	22_22	-0.00431	0.359	22_11	-0.0292	0.0229	12_12	-0.0539	0.153	11_11	-0.332	0.00763	11_22	-0.366	0.00763
11	ARS-BFGL-BAC-11747	rs110775419	28	BTB-01924647	rs43034313	22:6	7.6e-86	DD	-0.699	38	1.04e-68	11_12	0.935	0.00775	12_11	0.175	0.00775	12_22	0.011	0.14	22_12	0.00708	0.326	22_22	-0.00404	0.31	22_11	-0.026	0.031	11_22	-0.0277	0.0388	12_12	-0.0281	0.132	11_11	-0.37	0.00775
2	ARS-BFGL-NGS-110823	rs109611556	28	BTB-01924647	rs43034313	22:6	2.34e-83	DD	-0.697	36.9	2.42e-68	22_12	1.08	0.00758	12_11	0.11	0.00758	12_22	0.00898	0.22	11_12	0.00628	0.303	11_22	-0.00351	0.235	11_11	-0.0243	0.0227	12_12	-0.0322	0.167	22_11	-0.086	0.0152	22_22	-0.141	0.0227
24	ARS-BFGL-NGS-99694	rs109023808	28	BTB-01924647	rs43034313	22:6	1.27e-83	DD	-0.715	36.9	2.48e-68	22_12	0.97	0.00758	12_11	0.167	0.00758	12_22	0.0105	0.167	11_12	0.0071	0.311	11_22	-0.00418	0.28	12_12	-0.0199	0.159	11_11	-0.0284	0.0303	22_22	-0.0564	0.0303	22_11	-0.383	0.00758
24	ARS-BFGL-NGS-85622	rs109621367	28	BTB-01924647	rs43034313	22:6	1.94e-82	DD	-0.715	36.5	8.78e-68	11_12	0.951	0.00758	12_11	0.165	0.00758	12_22	0.0133	0.159	22_12	0.00701	0.326	22_22	-0.00421	0.295	22_11	-0.0282	0.0303	12_12	-0.0305	0.144	11_22	-0.0922	0.0227	11_11	-0.338	0.00758
8	Hapmap27876-BTA-147931	rs109592128	28	BTB-01924647	rs43034313	22:6	1.3e-83	DD	-0.701	36	7.24e-67	11_12	0.956	0.00763	12_11	0.158	0.00763	12_22	0.0098	0.153	22_12	0.00683	0.313	22_22	-0.00401	0.29	12_12	-0.0184	0.153	22_11	-0.0256	0.0305	11_22	-0.0315	0.0382	11_11	-0.409	0.00763
24	Hapmap43099-BTA-92320	rs41572753	28	BTB-01924647	rs43034313	22:6	8.61e-81	DD	-0.709	36	9.05e-66	22_12	0.951	0.00781	12_11	0.123	0.00781	12_22	0.0139	0.164	11_12	0.00758	0.273	11_22	-0.00435	0.297	12_12	-0.0275	0.18	11_11	-0.029	0.0312	22_22	-0.0474	0.0312	22_11	-0.454	0.00781
17	BTB-01220886	rs42376145	28	BTB-01924647	rs43034313	22:6	2.21e-79	DD	-0.698	35.3	1.43e-65	22_12	0.711	0.00769	12_11	0.216	0.00769	12_22	0.0281	0.115	11_12	0.00668	0.392	11_22	-0.00407	0.362	22_11	-0.0179	0.00769	11_11	-0.0253	0.0308	12_12	-0.105	0.0692	22_22	-0.4	0.00769
2	BTA-47089-no-rs	rs41644045	7	BTA-80507-no-rs	rs41658043	23:0	0.386-100	AA	-0.213	19.8	9.68e-73	1_2	0.172	0.00552	2_1	0.00118	0.801	2_2	-0.00566	0.167	1_1	-0.0346	0.0273
4	BTB-00189289	rs43398580	21	ARS-BFGL-NGS-3012	rs109104144	23:0	2.86e-80	AA	-0.182	17.1	1.79e-59	2_1	0.171	0.0043	1_2	0.000844	0.689	2_2	-0.00291	0.213	1_1	-0.00745	0.0937
7	BTA-80507-no-rs	rs41658043	20	Hapmap46554-BTA-114653	rs41616908	23:0	0.162-132	AD	0.159	18	9.08e-62	2_22	0.218	0.00391	2_11	0.00615	0.113	1_12	0.00546	0.261	1_11	-0.00129	0.536	1_22	-0.0257	0.0296	2_12	-0.0274	0.057
3	BTA-10440-no-rs	rs29015993	9	Hapmap41423-BTA-109716	rs41572907	23:0	1.91e-73	AD	-0.0534	49.5	1.35e-59	2_12	0.0305	0.0471	1_11	0.0058	0.129	1_22	0.00111	0.476	1_12	-0.00587	0.224	2_22	-0.00741	0.0882	2_11	-0.0198	0.0353
3	BTA-10440-no-rs	rs29015993	9	Hapmap41423-BTA-109716	rs41572907	23:0	1.91e-73	DD	-0.104	61.3	1.75e-66	22_12	0.0844	0.0118	12_11	0.0197	0.0471	12_22	0.00713	0.129	11_12	0.00574	0.188	11_22	-0.00106	0.412	11_11	-0.00572	0.106	22_22	-0.0159	0.0235	12_12	-0.0298	0.0706	22_11	-0.0422	0.0118
15	ARS-BFGL-NGS-21599	rs109433930	17	BTA-122706-no-rs	rs41620635	24:0	0.240-120	DA	0.242	18.8	1.02e-61	11_2	0.208	0.0052	12_1	0.0197	0.0953	22_2	0.00307	0.364	22_1	-0.00275	0.428	12_2	-0.0154	0.102	11_1	-0.2	0.0052
11	ARS-BFGL-NGS-97688	rs110380895	18	ARS-BFGL-NGS-55550	rs41866759	18:1c11	9.91e-12	AA	-0.0621	7.61	4.9e-14	1_2	0.0417	0.0345	2_1	0.00213	0.652	1_1	-0.00802	0.178	2_2	-0.0103	0.136
11	ARS-BFGL-NGS-14086	rs109577914	18	ARS-BFGL-NGS-55550	rs41866759	18:1c11	6.38e-11	AA	-0.0578	7.43	1.97e-13	1_2	0.0372	0.0402	2_1	0.00231	0.624	1_1	-0.00726	0.204	2_2	-0.011	0.132
8	BTA-28215-no-rs	rs41626053	19	BTB-01463315	rs42586079	18:1c11	2.83e-11	AA	-0.121	7.29	5.36e-13	2_1	0.0765	0.0122	1_2	0.00137	0.772	2_2	-0.00531	0.189	1_1	-0.0375	0.0263
20	ARS-BFGL-NGS-17676	rs110243640	26	ARS-BFGL-NGS-95682	rs109655996	18:1c11	1.83e-11	AA	0.0797	7.36	5.58e-13	2_2	0.0253	0.064	1_1	0.00608	0.695	2_1	-0.0228	0.118	1_2	-0.0256	0.123
8	Hapmap52331-rs29021338	rs29021338	28	BTB-02041711	rs43146014	18:1c11	1.14e-10	AA	-0.0519	7.18	1.15e-12	1_2	0.0178	0.0868	2_1	0.00403	0.481	2_2	-0.00478	0.364	1_1	-0.0254	0.0686
16	ARS-BFGL-NGS-22730	rs41813885	25	Hapmap26254-BTC-024038	rs81124322	18:1c11	2.74e-12	AA	-0.0666	7.15	1.43e-12	1_2	0.0465	0.0315	2_1	0.00215	0.635	2_2	-0.00656	0.2	1_1	-0.0114	0.133
8	BTA-28215-no-rs	rs41626053	19	BTA-108326-no-rs	rs41569897	18:1c11	1.84e-11	AA	-0.117	7.13	1.62e-12	2_1	0.0825	0.00991	1_2	0.00111	0.766	2_2	-0.00427	0.195	1_1	-0.0292	0.0287
9	BTB-00388274	rs43598341	10	Hapmap48017-BTA-60281	rs41644749	18:1c11	4.85e-10	AA	0.0833	7.11	1.78e-12	1_1	0.0437	0.0238	2_2	0.00176	0.622	1_2	-0.00325	0.323	2_1	-0.0346	0.0313
5	BTA-74304-no-rs	rs41591871	8	BTB-01183105	rs43734701	18:1c11	7.29e-12	AA	0.0643	7.1	1.92e-12	2_2	0.0429	0.0316	1_1	0.00237	0.604	2_1	-0.00564	0.269	1_2	-0.0134	0.095
2	ARS-BFGL-NGS-72562	rs109563508	8	ARS-BFGL-NGS-3036	rs110102301	18:1c11	1.11e-10	AA	0.0488	7.05	2.84e-12	2_2	0.0282	0.0509	1_1	0.00275	0.497	1_2	-0.00376	0.345	2_1	-0.014	0.107
1	ARS-BFGL-NGS-56582	rs43268059	10	ARS-BFGL-NGS-39078	rs42335000	18:1c11	5.67e-10	AA	0.0462	7.03	3.11e-12	1_1	0.0254	0.0666	2_2	0.00303	0.499	2_1	-0.00516	0.306	1_2	-0.0126	0.129
8	ARS-BFGL-NGS-28062	rs43576592	18	ARS-BFGL-NGS-35793	rs109621990	18:1c11	2.21e-10	AA	0.044	7.02	3.52e-12	1_1	0.0244	0.0673	2_2	0.00308	0.523	2_1	-0.00659	0.247	1_2	-0.00996	0.163
3	BTB-01600271	rs42718732	10	BTA-118104-no-rs	rs41571663	18:1c11	2.79e-08	AA	-0.0567	7.01	3.72e-12	1_2	0.0263	0.0533	2_1	0.0031	0.431	1_1	-0.00299	0.46	2_2	-0.0243	0.056
2	BTB-00093465	rs43305615	25	Hapmap26254-BTC-024038	rs81124322	18:1c11	1.12e-10	AA	0.0451	6.99	4.36e-12	2_2	0.0252	0.0656	1_1	0.00328	0.515	2_1	-0.00684	0.253	1_2	-0.00973	0.166
11	ARS-BFGL-NGS-37849	rs110869054	17	ARS-BFGL-NGS-98816	rs110862484	18:1c11	1.79e-11	AA	-0.0659	6.99	4.42e-12	1_2	0.0457	0.0275	2_1	0.00182	0.691	1_1	-0.00766	0.164	2_2	-0.0107	0.117
4	ARS-BFGL-NGS-109036	rs110473403	16	ARS-BFGL-NGS-22730	rs41813885	18:1c11	1.11e-08	AA	-0.0631	6.87	9.62e-12	2_1	0.0403	0.038	1_2	0.00239	0.648	2_2	-0.00833	0.186	1_1	-0.012	0.128
1	BTB-00132817	rs43344446	3	BTB-01600271	rs42718732	18:1c11	3.81e-10	AA	-0.0595	6.87	9.67e-12	2_1	0.0335	0.0405	1_2	0.00253	0.427	1_1	-0.00257	0.474	2_2	-0.0208	0.0586
1	BTB-01413909	rs42541634	13	Hapmap35890-SCAFFOLD130234_3209	rs29012604	18:1c11	8.14e-09	AA	0.0818	6.86	1.02e-11	1_1	0.0566	0.0201	2_2	0.00163	0.776	2_1	-0.0115	0.102	1_2	-0.0121	0.102
2	Hapmap51366-BTA-98577	rs41666338	6	ARS-BFGL-NGS-100768	rs110962969	18:1c11	2.12e-09	AA	0.0549	6.83	1.25e-11	2_2	0.0324	0.0439	1_1	0.00282	0.427	2_1	-0.00214	0.431	1_2	-0.0175	0.0976
1	BTB-00059126	rs43275292	10	ARS-BFGL-NGS-39078	rs42335000	18:1c11	1.67e-09	AA	0.0468	6.83	1.25e-11	1_1	0.0257	0.0636	2_2	0.00295	0.507	2_1	-0.00501	0.309	1_2	-0.0132	0.12
3	ARS-USMARC-Parent-AY842473-rs2900	rs29001956	26	ARS-BFGL-NGS-5906	rs110465527	18:1c11	1.59e-10	AA	0.0508	6.82	1.39e-11	2_2	0.0322	0.0457	1_1	0.00256	0.548	2_1	-0.00491	0.267	1_2	-0.0112	0.139
16	BTA-88802-no-rs	rs41658573	17	ARS-BFGL-NGS-56260	rs110096975	18:1c11	3.8e-09	AA	-0.0557	6.8	1.5e-11	2_1	0.0231	0.0623	1_2	0.00641	0.226	2_2	-0.00252	0.66	1_1	-0.0236	0.0518
1	ARS-BFGL-NGS-56582	rs43268059	10	ARS-BFGL-NGS-106042	rs109636937	18:1c11	5.22e-09	AA	-0.0462	6.76	1.99e-11	1_2	0.0254	0.0675	2_1	0.00305	0.493	2_2	-0.00511	0.311	1_1	-0.0126	0.129
1	BTA-53040-no-rs	rs41637809	10	ARS-BFGL-NGS-106042	rs109636937	18:1c11	8.9e-09	AA	-0.0466	6.75	2.16e-11	1_2	0.0254	0.0678	2_1	0.0031	0.494	2_2	-0.00517	0.311	1_1	-0.0129	0.127
5	ARS-BFGL-NGS-114987	rs110866105	12	BTA-108564-no-rs	rs41570850	18:1c11	9.54e-09	AA	-0.0517	6.75	2.18e-11	1_2	0.0295	0.0504	2_1	0.00256	0.606	1_1	-0.00664	0.225	2_2	-0.013	0.119
1	BTA-53040-no-rs	rs41637809	10	ARS-BFGL-NGS-39078	rs42335000	18:1c11	7.72e-09	AA	0.0447	6.71	2.74e-11	1_1	0.0246	0.0663	2_2	0.00291	0.5	2_1	-0.00495	0.306	1_2	-0.0123	0.128
5	BTA-74304-no-rs	rs41591871	8	Hapmap12476-BTA-90123	rs41663751	18:1c11	5.74e-11	AA	-0.0754	6.7	3.09e-11	2_1	0.0563	0.0172	1_2	0.00182	0.633	2_2	-0.00444	0.283	1_1	-0.0129	0.0673
11	Hapmap53129-rs29022984	rs29022984	27	BTA-62772-no-rs	rs41647381	18:1c11	1.08e-10	AA	0.0516	6.7	3.13e-11	2_2	0.0318	0.044	1_1	0.00227	0.623	1_2	-0.00718	0.197	2_1	-0.0103	0.136
1	BTA-39546-no-rs	rs41581439	13	ARS-BFGL-NGS-21302	rs41692756	18:1c11	2.95e-09	AA	0.0811	6.68	3.32e-11	1_1	0.0538	0.0192	2_2	0.00145	0.755	2_1	-0.00629	0.172	1_2	-0.0195	0.0535
8	BTA-82693-no-rs	rs41591732	16	ARS-BFGL-NGS-106184	rs109659426	18:1c11	3.58e-09	AA	0.0629	6.68	3.48e-11	2_2	0.0299	0.0433	1_1	0.00261	0.542	1_2	-0.00386	0.366	2_1	-0.0265	0.0489
2	Hapmap36094-SCAFFOLD96944_22403	rs29026592	6	Hapmap34048-BES8_Contig582_862	rs43705542	18:1c11	1.44e-10	AA	-0.0499	6.68	3.57e-11	1_2	0.0312	0.0454	2_1	0.00273	0.486	2_2	-0.00424	0.366	1_1	-0.0117	0.102
15	ARS-BFGL-NGS-63893	rs110584426	19	ARS-BFGL-NGS-2406	rs110038304	18:1c11	5.37e-09	AA	0.0487	6.68	3.61e-11	2_2	0.0214	0.0633	1_1	0.00326	0.552	1_2	-0.00507	0.297	2_1	-0.019	0.0871
8	BTA-73603-no-rs	rs41657507	25	Hapmap30410-BTC-023620	rs42056713	18:1c11	2.24e-10	AA	-0.0483	6.67	3.64e-11	1_2	0.0281	0.0514	2_1	0.00302	0.515	2_2	-0.00511	0.322	1_1	-0.0121	0.112
11	Hapmap23605-BTA-17581	rs41595365	18	ARS-BFGL-NGS-55550	rs41866759	18:1c11	1.19e-08	AA	-0.0552	6.63	4.76e-11	1_2	0.0375	0.0343	2_1	0.00185	0.645	1_1	-0.0068	0.186	2_2	-0.00905	0.134
1	Hapmap41191-BTA-16674	rs41620345	6	BTB-01598793	rs42711763	18:1c11	8.57e-09	AA	0.0659	6.62	5.04e-11	1_1	0.0432	0.0275	2_2	0.00187	0.71	2_1	-0.00737	0.166	1_2	-0.0135	0.0961
1	Hapmap39022-BTA-38447	rs41578805	12	ARS-BFGL-NGS-74013	rs110775534	18:1c11	7.46e-09	AA	0.0516	6.62	5.18e-11	2_2	0.0278	0.0514	1_1	0.00261	0.574	1_2	-0.00515	0.282	2_1	-0.016	0.0924
9	ARS-BFGL-NGS-41280	rs109849269	10	BTA-01320-no-rs	rs29012285	18:1c11	1.9e-08	AA	0.0571	6.62	5.23e-11	2_2	0.0217	0.0558	1_1	0.00303	0.559	2_1	-0.00442	0.334	1_2	-0.0279	0.0513
5	Hapmap34419-BES4_Contig182_1285	rs43705559	29	ARS-BFGL-NGS-39716	rs110020495	18:1c11	2.49e-09	AA	0.0944	6.62	5.44e-11	1_1	0.0652	0.0161	2_2	0.00174	0.555	2_1	-0.0026	0.389	1_2	-0.0249	0.0404
13	ARS-BFGL-NGS-119227	rs109522947	28	Hapmap50751-BTA-64830	rs41648895	18:1c11	5.25e-10	AA	-0.0569	6.61	5.48e-11	1_2	0.0271	0.0472	2_1	0.0037	0.348	2_2	-0.00245	0.553	1_1	-0.0236	0.0515
13	ARS-BFGL-NGS-29144	rs41689621	24	ARS-BFGL-NGS-23375	rs108986574	18:1c11	1.71e-09	AA	-0.0752	6.6	5.73e-11	1_2	0.0418	0.0284	2_1	0.00204	0.78	2_2	-0.0106	0.119	1_1	-0.0208	0.073
4	ARS-BFGL-NGS-109036	rs110473403	16	ARS-BFGL-NGS-38009	rs110161051	18:1c11	1.71e-12	AA	-0.0704	6.6	5.93e-11	2_1	0.0499	0.0215	1_2	0.00152	0.699	2_2	-0.00529	0.2	1_1	-0.0136	0.0789
2	ARS-BFGL-NGS-110953	rs109768914	22	ARS-BFGL-NGS-64680	rs109290341	18:1c11	6.07e-09	AA	0.0546	6.58	6.75e-11	2_2	0.0267	0.0516	1_1	0.00316	0.427	1_2	-0.00301	0.459	2_1	-0.0217	0.0621
2	ARS-BFGL-NGS-110953	rs109768914	9	ARS-BFGL-NGS-105758	rs109242304	18:1c11	4.03e-07	AA	0.0609	6.58	7.06e-11	2_2	0.0245	0.0523	1_1	0.00323	0.598	1_2	-0.00464	0.284	2_1	-0.0285	0.0664
2	ARS-BFGL-BAC-32404	rs109320395	3	ARS-BFGL-NGS-104248	rs109652151	18:1c11	1.42e-08	AA	-0.0566	6.56	7.34e-11	2_1	0.0309	0.0418	1_2	0.00289	0.405	2_2	-0.00272	0.498	1_1	-0.0202	0.0551
8	ARS-BFGL-NGS-111387	rs110938147	27	ARS-BFGL-NGS-111454	rs109078272	18:1c11	5.72e-09	AA	0.0659	6.56	7.78e-11	2_2	0.0441	0.0258	1_1	0.00166	0.684	1_2	-0.00528	0.212	2_1	-0.0148	0.0776
7	Hapmap54247-rs29017987	rs29017987	17	ARS-BFGL-NGS-36545	rs110298601	18:1c11	1.56e-10	AA	0.0478	6.55	7.93e-11	2_2	0.0287	0.052	1_1	0.00256	0.573	2_1	-0.00653	0.228	1_2	-0.00998	0.147
12	BTB-01237697	rs41651556	13	ARS-BFGL-NGS-29144	rs41689621	18:1c11	9.74e-09	AA	-0.0773	6.55	7.98e-11	2_1	0.0501	0.0215	1_2	0.00151	0.8	2_2	-0.0116	0.0977	1_1	-0.0141	0.0813
7	ARS-BFGL-NGS-28272	rs110062597	10	Hapmap47352-BTA-62263	rs41584743	18:1c11	6.67e-09	AA	0.071	6.55	8.25e-11	2_2	0.0507	0.0228	1_1	0.00159	0.725	2_1	-0.008	0.143	1_2	-0.0106	0.109
2	BTA-48412-no-rs	rs41640516	14	BTB-00672453	rs41840337	18:1c11	2.02e-08	AA	0.0453	6.55	8.34e-11	2_2	0.0235	0.0667	1_1	0.00299	0.555	1_2	-0.00655	0.248	2_1	-0.0123	0.13
1	BTB-00027056	rs43235106	6	Hapmap60263-rs29023994	rs29023994	18:1c11	8.31e-11	AA	0.0494	6.55	8.37e-11	2_2	0.0271	0.0486	1_1	0.00241	0.52	2_1	-0.00356	0.349	1_2	-0.0163	0.0818
2	ARS-BFGL-NGS-11306	rs109530012	8	ARS-BFGL-NGS-68845	rs110904276	18:1c11	4.96e-09	AA	0.0587	6.55	8.38e-11	2_2	0.026	0.0502	1_1	0.00207	0.545	2_1	-0.00331	0.359	1_2	-0.0273	0.0457
15	BTB-01173692	rs42329208	23	ARS-BFGL-NGS-28734	rs110186904	18:1c11	3.74e-08	AA	0.0653	6.55	8.43e-11	2_2	0.0425	0.0325	1_1	0.00212	0.651	2_1	-0.00627	0.22	1_2	-0.0144	0.0958
2	BTB-01169886	rs42326252	5	ARS-BFGL-NGS-3594	rs43034218	18:1c11	1.95e-09	AA	0.0557	6.54	8.65e-11	2_2	0.0313	0.0425	1_1	0.00209	0.641	2_1	-0.00563	0.237	1_2	-0.0168	0.0796
8	Hapmap60281-rs29010321	rs29010321	16	ARS-BFGL-NGS-35246	rs41796973	18:1c11	3.1e-09	AA	0.072	6.54	8.72e-11	2_2	0.0539	0.0228	1_1	0.00185	0.623	1_2	-0.00449	0.246	2_1	-0.0118	0.109
7	Hapmap43314-BTA-63477	rs41668883	28	BTB-00979245	rs42138793	18:1c11	1.43e-08	AA	-0.063	6.54	8.75e-11	2_1	0.0371	0.0372	1_2	0.00209	0.719	2_2	-0.011	0.135	1_1	-0.0128	0.109
14	Hapmap39578-BTA-63807	rs41587079	23	Hapmap49546-BTA-25249	rs41574666	18:1c11	4.15e-10	AA	0.0459	6.54	8.79e-11	2_2	0.0234	0.0599	1_1	0.00298	0.485	1_2	-0.0039	0.363	2_1	-0.0156	0.0919
13	Hapmap39323-BTA-32823	rs41629990	22	ARS-BFGL-NGS-100258	rs109166283	18:1c11	8.23e-09	AA	0.0837	6.52	1.01e-10	1_1	0.0587	0.0142	2_2	0.0012	0.676	1_2	-0.00301	0.269	2_1	-0.0209	0.04
5	ARS-BFGL-NGS-32369	rs110212170	21	ARS-BFGL-NGS-27193	rs110289975	18:1c11	1.26e-08	AA	-0.0743	6.51	1.01e-10	1_2	0.0456	0.0243	2_1	0.00174	0.725	2_2	-0.00635	0.196	1_1	-0.0206	0.0548
8	Hapmap30023-BTA-150747	rs110211357	17	ARS-BFGL-NGS-94455	rs110191322	18:1c11	1.67e-08	AA	-0.0686	6.51	1.02e-10	1_2	0.0528	0.0172	2_1	0.00133	0.724	2_2	-0.00664	0.134	1_1	-0.00788	0.125
1	ARS-BFGL-NGS-18996	rs110927593	8	ARS-BFGL-NGS-54314	rs109350734	18:1c11	6.88e-09	AA	-0.0655	6.51	1.07e-10	2_1	0.0427	0.0252	1_2	0.00174	0.607	2_2	-0.00346	0.307	1_1	-0.0176	0.0609
1	ARS-BFGL-NGS-29653	rs110875985	7	Hapmap43946-BTA-80204	rs41656975	18:1c11	2.17e-07	AA	0.0506	6.51	1.08e-10	2_2	0.0276	0.0644	1_1	0.00324	0.551	1_2	-0.00739	0.24	2_1	-0.0124	0.144
9	ARS-BFGL-NGS-16920	rs110682262	17	Hapmap61049-rs29026582	rs29026582	18:1c11	4.59e-08	AA	-0.0608	6.49	1.21e-10	2_1	0.0369	0.0347	1_2	0.00241	0.409	2_2	-0.00248	0.503	1_1	-0.0191	0.0534
1	BTB-01641194	rs42750853	27	ARS-BFGL-NGS-45187	rs109065327	18:1c11	1.12e-08	AA	-0.0583	6.48	1.24e-10	2_1	0.0341	0.0364	1_2	0.00227	0.497	2_2	-0.00279	0.401	1_1	-0.0192	0.0652
8	ARS-BFGL-NGS-66565	rs109086305	17	ARS-BFGL-NGS-112149	rs109276211	18:1c11	7.23e-09	AA	0.046	6.49	1.24e-10	2_2	0.0218	0.0641	1_1	0.00288	0.499	1_2	-0.00401	0.355	2_1	-0.0173	0.0819
2	ARS-BFGL-NGS-111877	rs109371704	8	ARS-BFGL-NGS-68845	rs110904276	18:1c11	2.04e-08	AA	0.0601	6.48	1.3e-10	2_2	0.0228	0.0549	1_1	0.00296	0.407	2_1	-0.00243	0.499	1_2	-0.0319	0.039
7	BTA-21132-no-rs	rs41625105	17	BTA-25641-no-rs	rs41630511	18:1c11	4e-09	AA	0.0415	6.48	1.3e-10	2_2	0.00785	0.191	1_1	0.00712	0.251	1_2	-0.00374	0.495	2_1	-0.0228	0.063
1	BTB-01059241	rs42215216	4	BTB-00211341	rs43416981	18:1c11	1.63e-07	AA	-0.0904	6.47	1.32e-10	1_2	0.0746	0.0112	2_1	0.00102	0.766	1_1	-0.00645	0.12	2_2	-0.00827	0.102
12	Hapmap51545-BTA-108554	rs41614797	14	ARS-BFGL-NGS-21299	rs41741697	18:1c11	1.55e-08	AA	0.0558	6.47	1.33e-10	1_1	0.0202	0.0667	2_2	0.00455	0.289	2_1	-0.00224	0.598	1_2	-0.0288	0.0458
7	ARS-BFGL-NGS-118225	rs110469174	25	ARS-BFGL-BAC-42122	rs42893620	18:1c11	1.58e-08	AA	0.0571	6.47	1.36e-10	2_2	0.0338	0.0364	1_1	0.00251	0.443	1_2	-0.00243	0.453	2_1	-0.0184	0.0676
5	ARS-BFGL-NGS-32369	rs110212170	21	BTA-51796-no-rs	rs41640641	18:1c11	4.28e-08	AA	-0.0623	6.46	1.39e-10	1_2	0.0313	0.0366	2_1	0.00225	0.529	2_2	-0.00306	0.389	1_1	-0.0257	0.0446
1	ARS-BFGL-NGS-117553	rs41994531	8	ARS-BFGL-NGS-66565	rs109086305	18:1c11	2.29e-09	AA	-0.0507	6.46	1.46e-10	1_2	0.0231	0.0628	2_1	0.00306	0.547	1_1	-0.0049	0.309	2_2	-0.0197	0.0818
4	Hapmap55516-rs29015265	rs29015265	10	ARS-BFGL-NGS-33594	rs109785454	18:1c11	1.53e-08	AA	-0.0613	6.45	1.52e-10	1_2	0.0374	0.0286	2_1	0.00179	0.705	1_1	-0.0059	0.193	2_2	-0.0162	0.0733
6	Hapmap53262-rs29021769	rs29021769	7	BTB-00290188	rs43492217	18:1c11	6.91e-08	AA	0.0576	6.44	1.59e-10	2_2	0.0387	0.0328	1_1	0.00201	0.649	2_1	-0.00656	0.191	1_2	-0.0104	0.127
2	ARS-BFGL-NGS-110953	rs109768914	6	ARS-BFGL-NGS-115937	rs109226543	18:1c11	3.97e-08	AA	0.0578	6.44	1.6e-10	2_2	0.0193	0.0695	1_1	0.00421	0.317	1_2	-0.00236	0.572	2_1	-0.0319	0.0416
6	BTB-01700063	rs42815429	28	ARS-BFGL-NGS-61773	rs108939884	18:1c11	1.24e-08	AA	0.0648	6.44	1.61e-10	2_2	0.046	0.0252	1_1	0.00186	0.63	1_2	-0.00464	0.249	2_1	-0.0123	0.0956
8	ARS-BFGL-NGS-43641	rs43571257	14	ARS-BFGL-NGS-66553	rs42018872	18:1c11	9.72e-10	AA	-0.0461	6.44	1.62e-10	2_1	0.027	0.0499	1_2	0.00219	0.609	1_1	-0.0061	0.213	2_2	-0.0108	0.128
2	BTB-00092669	rs43304414	20	BTA-50144-no-rs	rs41601576	18:1c11	1.06e-08	AA	-0.0556	6.46	1.62e-10	2_1	0.0164	0.108	1_2	0.00988	0.198	2_2	-0.00328	0.631	1_1	-0.0261	0.0633
8	BTA-81149-no-rs	rs41588844	21	Hapmap44324-BTA-97029	rs41592086	18:1c11	2.83e-08	AA	0.0601	6.43	1.71e-10	1_1	0.0396	0.0287	2_2	0.00172	0.624	2_1	-0.00404	0.271	1_2	-0.0147	0.0759
6	ARS-BFGL-NGS-97403	rs109387418	10	ARS-BFGL-BAC-7166	rs110176830	18:1c11	3.98e-08	AA	-0.06	6.43	1.79e-10	2_1	0.0179	0.0576	1_2	0.00277	0.426	2_2	-0.00227	0.486	1_1	-0.0371	0.03
5	Hapmap41949-BTA-72796	rs41654020	9	ARS-BFGL-NGS-105758	rs109242304	18:1c11	2.74e-08	AA	-0.0844	6.43	1.81e-10	1_2	0.0221	0.0321	2_1	0.00272	0.63	2_2	-0.00346	0.314	1_1	-0.0561	0.0238
2	ARS-BFGL-NGS-30149	rs109114128	6	ARS-BFGL-NGS-62682	rs110963919	18:1c11	1.54e-07	AA	0.058	6.42	1.85e-10	2_2	0.0334	0.0363	1_1	0.00211	0.652	2_1	-0.00585	0.242	1_2	-0.0167	0.0701
9	BTB-00388134	rs43596401	10	Hapmap48017-BTA-60281	rs41644749	18:1c11	5.88e-08	AA	0.0785	6.42	1.89e-10	1_1	0.0452	0.0207	2_2	0.00151	0.654	1_2	-0.00325	0.29	2_1	-0.0285	0.0345
2	ARS-BFGL-NGS-60573	rs109970075	13	Hapmap32862-BTA-159304	rs42398026	18:1c11	4.56e-09	AA	-0.0495	6.42	1.92e-10	1_2	0.0244	0.0601	2_1	0.00516	0.277	2_2	-0.0028	0.59	1_1	-0.0171	0.0723
6	ARS-BFGL-NGS-987	rs109804495	21	ARS-BFGL-NGS-54399	rs110435250	18:1c11	2.59e-08	AA	0.0736	6.43	1.93e-10	2_2	0.0515	0.0229	1_1	0.00177	0.734	1_2	-0.00993	0.119	2_1	-0.0104	0.124
2	ARS-BFGL-NGS-103291	rs109895262	7	BTA-63485-no-rs	rs41651340	18:1c11	1.12e-08	AA	0.0572	6.41	2.02e-10	1_1	0.02	0.0574	2_2	0.00305	0.386	1_2	-0.0022	0.52	2_1	-0.032	0.0367
11	ARS-BFGL-BAC-14892	rs43699121	18	ARS-BFGL-NGS-55550	rs41866759	18:1c11	3.55e-08	AA	-0.0489	6.4	2.07e-10	1_2	0.0305	0.0429	2_1	0.00209	0.619	1_1	-0.0062	0.21	2_2	-0.0101	0.128
8	Hapmap52331-rs29021338	rs29021338	28	ARS-BFGL-NGS-10882	rs42133524	18:1c11	3.58e-09	AA	-0.0452	6.4	2.09e-10	1_2	0.0123	0.1	2_1	0.00381	0.426	2_2	-0.00346	0.419	1_1	-0.0256	0.0549
2	BTB-01536920	rs42652212	18	ARS-BFGL-NGS-117758	rs110228097	18:1c11	8.93e-09	AA	0.0682	6.4	2.15e-10	1_1	0.0331	0.0315	2_2	0.00229	0.45	1_2	-0.00215	0.485	2_1	-0.0307	0.0336
1	ARS-BFGL-NGS-119133	rs109765671	11	ARS-BFGL-NGS-13182	rs43058584	18:1c11	6.96e-09	AA	-0.0485	6.4	2.15e-10	2_1	0.0256	0.0601	1_2	0.00241	0.64	1_1	-0.0101	0.164	2_2	-0.0104	0.135
1	Hapmap41527-BTA-38460	rs41603780	12	ARS-BFGL-NGS-74013	rs110775534	18:1c11	6.45e-08	AA	0.0501	6.4	2.17e-10	2_2	0.0272	0.0506	1_1	0.00248	0.577	1_2	-0.00494	0.282	2_1	-0.0155	0.0913
7	Hapmap54247-rs29017987	rs29017987	17	ARS-BFGL-NGS-98816	rs110862484	18:1c11	8.41e-11	AA	0.0514	6.39	2.18e-10	2_2	0.0305	0.0434	1_1	0.00216	0.619	2_1	-0.00556	0.236	1_2	-0.0132	0.101
6	BTA-77886-no-rs	rs41655747	24	ARS-BFGL-NGS-44158	rs110563969	18:1c11	2.31e-07	AA	-0.0681	6.39	2.21e-10	1_2	0.043	0.0296	2_1	0.00187	0.741	2_2	-0.0105	0.115	1_1	-0.0127	0.115
7	ARS-BFGL-NGS-35596	rs43522092	8	ARS-BFGL-NGS-66565	rs109086305	18:1c11	6.92e-08	AA	0.066	6.39	2.23e-10	2_2	0.0493	0.0224	1_1	0.00156	0.683	2_1	-0.00615	0.172	1_2	-0.00902	0.123
8	ARS-BFGL-NGS-43641	rs43571257	22	ARS-BFGL-NGS-75959	rs110826184	18:1c11	4.86e-10	AA	0.0514	6.39	2.23e-10	2_2	0.035	0.0361	1_1	0.00265	0.547	1_2	-0.00569	0.274	2_1	-0.00805	0.143
6	ARS-BFGL-NGS-115014	rs110199757	22	ARS-BFGL-NGS-24520	rs109522113	18:1c11	2.95e-08	AA	-0.0623	6.38	2.36e-10	2_1	0.0321	0.0372	1_2	0.00226	0.394	2_2	-0.00188	0.526	1_1	-0.026	0.0423
19	ARS-BFGL-NGS-24557	rs110240780	20	ARS-BFGL-NGS-20999	rs109629781	18:1c11	7.35e-09	AA	-0.0478	6.38	2.37e-10	1_2	0.0183	0.0754	2_1	0.00387	0.326	2_2	-0.00244	0.542	1_1	-0.0232	0.057
21	ARS-BFGL-NGS-54399	rs110435250	25	Hapmap24118-BTC-028475	rs81125407	18:1c11	1.35e-07	AA	0.0613	6.39	2.39e-10	2_2	0.0376	0.0366	1_1	0.00244	0.663	1_2	-0.00827	0.191	2_1	-0.013	0.109
[truncated: 10,108 more rows]
