# Supplementary material for: Epistatic interactions associated with fatty acid concentrations of beef from angus sired beef cattle
Source: BMC Genomics. 2016 Nov 8;17:891. doi: 10.1186/s12864-016-3235-8 (PMC5100273; doi:10.1186/s12864-016-3235-8)
Supplement: Additional file 1: — Supplemental Data (TAGFAinteractions.xlsx, PLFAinteractions.xlsx, and CarcassInteractions.xlsx) and Figures (Circos Plots). (ZIP 22719 kb) [file 12864_2016_3235_MOESM1_ESM.zip › TAGFAinteractions.xlsx]

## Sheet: Sheet1
****	MOST	SIGNIFICANT	RESULTS	OF	PAIRWISE	EPISTASIS	ANALYSIS
======================================================================================================================================================================================================================================================================================================================================================================================================
I	=	interaction	effect	between	the	two	SNP	genotypes
AA	=	additive	x	additive	effect,	AD	=	additive	x			dominance	effect,	DA	=	dominance	x	additive	effect,	DD	=	dominance	x	dominance	effect
P_I	=	p-value	of	two-locus	marker	genotypic	effect
Test	=	effect	type	being	tested
Effect	=	estimate	of	epistasis	contrast,	or	esitmate	of	AA,			AD,	DA,	or	DD	effect
t-value	=	the	t-value	for	the	effect	being	tested
P_value	=	p-value	of	the	effect	being	tested
Allele/Geno	=	coded	marker	allele_allele,	allele_genotype,	genotype_allele,or	genotype_genotype	combination
A/G_Effect	=	effect	of	coded	marker	allele_allele,	allele_genotype,	genotype_allele,or	genotype_genotype			combination	-	useful	for	identifying	good	or	bad	combination
A/G_Frequency	=	frequency	of	coded	marker	allele_allele,	allele_genotype,	genotype_allele,or	genotype_genotype			combination	-	useful	for	identifying	rare	allel	or	genotypic	frequencies
------------------------------------------------------------------------------------------------------------------------------------------------------------------------------------------------------------------------------------------------------------------------------------------------------------------------------------------------------------------------------------------------------
Chr1	Locus1	Locus1-RS	Chr2	Locus2	Locus2-RS	Trait	P_I	Test	Effect	t-value	P_value	Allele/Geno	A/G_Effect	A/G_Frequency
1	ARS-BFGL-NGS-19470	rs109734539	7	BTB-02088261	rs43186688	12:0	7.55e-28	AA	0.126	12.9	9.85e-36	1_1	0.056	0.0607	2_2	0.0428	0.187	1_2	-0.00742	0.303	2_1	-0.0203	0.45
1	ARS-BFGL-NGS-19470	rs109734539	4	ARS-BFGL-NGS-35523	rs43157198	12:0	3.69e-17	AA	-0.17	11.9	2.61e-31	1_2	0.0834	0.0846	2_1	0.0644	0.095	1_1	0.00158	0.256	2_2	-0.024	0.565
4	ARS-BFGL-NGS-35523	rs43157198	26	ARS-BFGL-NGS-39607	rs109611741	12:0	3.74e-17	AA	-0.156	11.6	6.46e-30	1_2	0.0696	0.0956	2_1	0.0657	0.0933	1_1	0.00447	0.255	2_2	-0.025	0.556
4	ARS-BFGL-NGS-35523	rs43157198	7	BTB-02088261	rs43186688	12:0	3.71e-24	AA	0.105	11.5	6.91e-29	1_1	0.0401	0.0853	2_2	0.0376	0.189	1_2	-0.00795	0.301	2_1	-0.0191	0.425
8	ARS-BFGL-NGS-60015	rs110612774	26	ARS-BFGL-NGS-39607	rs109611741	12:0	1.86e-09	AA	-0.153	10.9	5.39e-27	1_2	0.0752	0.0757	2_1	0.0625	0.0961	1_1	0.0095	0.252	2_2	-0.0245	0.576
7	BTB-02088261	rs43186688	26	ARS-BFGL-NGS-39607	rs109611741	12:0	1.02e-20	AA	0.106	10.4	4.53e-24	2_2	0.0432	0.187	1_1	0.0392	0.0574	2_1	-0.00361	0.302	1_2	-0.0204	0.453
14	Hapmap23192-BTC-059018	rs109569697	21	ARS-BFGL-NGS-30546	rs110073367	12:0	4.07e-48	AA	-0.213	11.1	9.72e-28	2_1	0.149	0.0198	1_2	0.00441	0.768	1_1	-0.0286	0.115	2_2	-0.0313	0.0974
2	ARS-BFGL-NGS-119235	rs109189476	4	BTA-02892-no-rs	rs29010437	12:0	6.33e-50	AA	-0.184	10.7	1.14e-25	2_1	0.124	0.0267	1_2	0.00462	0.725	2_2	-0.0228	0.144	1_1	-0.0323	0.105
2	ARS-BFGL-NGS-119235	rs109189476	4	Hapmap35652-SCAFFOLD151622_1051	rs29010298	12:0	2.09e-50	AA	-0.183	10.6	2.31e-25	2_1	0.123	0.026	1_2	0.0044	0.733	2_2	-0.0217	0.145	1_1	-0.0342	0.0956
13	ARS-BFGL-NGS-119925	rs109024369	14	Hapmap23192-BTC-059018	rs109569697	12:0	3.59e-29	AA	-0.21	10.4	2.12e-24	1_2	0.152	0.02	2_1	0.00421	0.729	1_1	-0.0188	0.163	2_2	-0.0347	0.0877
1	ARS-BFGL-BAC-4401	rs109169283	21	ARS-BFGL-NGS-44155	rs109416684	12:0	2.85e-37	DA	0.552	11.9	1.63e-29	22_2	0.524	0.00846	12_1	0.0476	0.115	11_2	0.00383	0.429	11_1	-0.0107	0.166	12_2	-0.0229	0.271	22_1	-0.424	0.01
1	ARS-BFGL-BAC-4401	rs109169283	9	ARS-BFGL-NGS-117804	rs110649736	12:0	7.57e-36	DA	-0.415	11.7	7.18e-29	22_1	0.274	0.0107	12_2	0.0333	0.2	11_1	0.0106	0.292	11_2	-0.0104	0.303	12_1	-0.0339	0.188	22_2	-0.402	0.00762
1	ARS-BFGL-BAC-4401	rs109169283	15	ARS-BFGL-NGS-100198	rs110116870	12:0	6.77e-34	DA	0.599	11.4	1.44e-27	22_2	0.653	0.00696	12_1	0.0325	0.219	11_2	0.0135	0.241	11_1	-0.0096	0.357	12_2	-0.0403	0.165	22_1	-0.376	0.0116
1	Hapmap55432-rs29009621	rs29009621	14	Hapmap23192-BTC-059018	rs109569697	12:0	1.53e-36	AD	0.305	11	4.45e-27	2_22	0.207	0.00747	1_12	0.0335	0.121	2_11	0.00803	0.3	1_11	-0.00513	0.48	2_12	-0.0408	0.0839	1_22	-0.241	0.00687
1	ARS-BFGL-BAC-4401	rs109169283	29	BTB-01033227	rs42198683	12:0	1.06e-35	DA	-0.524	11.3	5.64e-27	22_1	0.492	0.00845	12_2	0.0386	0.156	11_1	0.00616	0.372	11_2	-0.00971	0.226	12_1	-0.031	0.228	22_2	-0.4	0.00998
1	ARS-BFGL-BAC-4401	rs109169283	23	ARS-BFGL-NGS-101393	rs110970866	12:0	3.97e-36	DA	0.456	11.3	5.91e-27	22_2	0.367	0.00995	12_1	0.0377	0.123	11_2	0.00672	0.376	11_1	-0.0119	0.218	12_2	-0.0163	0.264	22_1	-0.417	0.00842
1	ARS-BFGL-BAC-4401	rs109169283	23	ARS-BFGL-NGS-25089	rs110187299	12:0	4.11e-36	DA	-0.455	11.2	6.63e-27	22_1	0.367	0.00998	12_2	0.0384	0.121	11_1	0.00613	0.386	11_2	-0.0115	0.21	12_1	-0.0167	0.265	22_2	-0.416	0.00845
1	ARS-BFGL-BAC-4401	rs109169283	19	ARS-BFGL-NGS-26149	rs110763384	12:0	4.2e-38	DA	0.408	11.1	3.38e-26	22_2	0.289	0.0107	12_1	0.0397	0.112	11_2	0.00389	0.424	11_1	-0.00987	0.171	12_2	-0.0165	0.275	22_1	-0.4	0.00767
14	Hapmap23192-BTC-059018	rs109569697	24	ARS-BFGL-NGS-55685	rs110162897	12:0	2.34e-37	DA	0.301	10.8	3.41e-26	22_2	0.284	0.00585	12_1	0.027	0.106	11_2	0.00318	0.378	11_1	-0.00316	0.403	12_2	-0.0307	0.0977	22_1	-0.197	0.00819
1	ARS-BFGL-BAC-4401	rs109169283	27	BTA-63401-no-rs	rs41650189	12:0	4.47e-35	DA	-0.544	11	4.68e-26	22_1	0.523	0.00768	12_2	0.0329	0.229	11_1	0.0132	0.25	11_2	-0.0094	0.344	12_1	-0.0492	0.158	22_2	-0.378	0.0108
1	ARS-BFGL-BAC-4401	rs109169283	19	BTA-45515-no-rs	rs41576430	12:0	5.39e-34	DA	-0.423	11	7.85e-26	22_1	0.355	0.00963	12_2	0.0418	0.122	11_1	0.00288	0.429	11_2	-0.00557	0.186	12_1	-0.0205	0.244	22_2	-0.357	0.00963
1	ARS-BFGL-BAC-4401	rs109169283	15	Hapmap27045-BTA-37616	rs41607675	12:0	1.69e-33	DA	0.516	11	8.51e-26	22_2	0.533	0.00689	12_1	0.0282	0.238	11_2	0.0115	0.24	11_1	-0.00756	0.355	12_2	-0.05	0.148	22_1	-0.323	0.0115
1	ARS-BFGL-BAC-4401	rs109169283	27	ARS-BFGL-NGS-63536	rs110278018	12:0	4.97e-36	DA	-0.512	11	9.48e-26	22_1	0.401	0.00845	12_2	0.0345	0.258	11_1	0.0174	0.228	11_2	-0.0104	0.368	12_1	-0.0741	0.127	22_2	-0.377	0.00998
1	ARS-BFGL-BAC-4401	rs109169283	13	ARS-BFGL-NGS-42114	rs110409953	12:0	1.08e-36	DA	-0.437	10.9	1.14e-25	22_1	0.328	0.01	12_2	0.0332	0.186	11_1	0.00747	0.32	11_2	-0.00853	0.278	12_1	-0.0334	0.197	22_2	-0.398	0.00846
1	ARS-BFGL-BAC-4401	rs109169283	4	BTB-01298917	rs42421963	12:0	1.24e-33	DA	0.445	10.9	2.45e-25	22_2	0.367	0.00847	12_1	0.0284	0.257	11_2	0.0176	0.199	11_1	-0.00854	0.401	12_2	-0.0544	0.126	22_1	-0.332	0.01
1	ARS-BFGL-BAC-4401	rs109169283	3	BTB-01359494	rs42482493	12:0	1.27e-33	DA	0.495	10.9	2.73e-25	22_2	0.492	0.00814	12_1	0.0403	0.122	11_2	0.00575	0.393	11_1	-0.0101	0.221	12_2	-0.0196	0.244	22_1	-0.362	0.0114
1	ARS-BFGL-BAC-4401	rs109169283	4	BTB-01298865	rs42421311	12:0	9.68e-34	DA	0.442	10.8	3.41e-25	22_2	0.38	0.00841	12_1	0.0277	0.247	11_2	0.0161	0.209	11_1	-0.00864	0.386	12_2	-0.045	0.14	22_1	-0.334	0.00994
1	ARS-BFGL-BAC-4401	rs109169283	9	ARS-BFGL-NGS-96838	rs109992232	12:0	1.2e-35	DA	0.395	10.8	3.79e-25	22_2	0.286	0.0108	12_1	0.033	0.147	11_2	0.00802	0.341	11_1	-0.011	0.255	12_2	-0.0169	0.239	22_1	-0.386	0.00769
1	ARS-BFGL-BAC-4401	rs109169283	21	Hapmap24484-BTA-136154	rs81135972	12:0	4.73e-35	DA	0.495	10.8	4.58e-25	22_2	0.454	0.00842	12_1	0.0306	0.209	11_2	0.00926	0.274	11_1	-0.00788	0.322	12_2	-0.0366	0.177	22_1	-0.385	0.00995
1	ARS-BFGL-BAC-4401	rs109169283	3	UA-IFASA-7773	rs29018803	12:0	4.84e-36	DA	-0.485	10.8	6e-25	22_1	0.423	0.00943	12_2	0.0456	0.0904	11_1	0.00534	0.425	11_2	-0.013	0.179	12_1	-0.0143	0.287	22_2	-0.408	0.00943
1	ARS-BFGL-BAC-4401	rs109169283	23	BTA-55757-no-rs	rs41566354	12:0	2.8e-32	DA	0.358	10.7	6.77e-25	22_2	0.275	0.00995	12_1	0.0257	0.193	11_2	0.0104	0.276	11_1	-0.00912	0.319	12_2	-0.0237	0.193	22_1	-0.324	0.00842
1	ARS-BFGL-BAC-4401	rs109169283	27	ARS-BFGL-NGS-10959	rs110009442	12:0	1.09e-32	DA	0.434	10.8	7.98e-25	22_2	0.312	0.0107	12_1	0.0387	0.133	11_2	0.00905	0.343	11_1	-0.0123	0.289	12_2	-0.0173	0.216	22_1	-0.423	0.00741
1	ARS-BFGL-BAC-4401	rs109169283	17	ARS-BFGL-NGS-108496	rs109178989	12:0	1.55e-32	DA	-0.445	10.7	9.49e-25	22_1	0.418	0.00865	12_2	0.0327	0.156	11_1	0.00649	0.348	11_2	-0.00895	0.251	12_1	-0.0233	0.226	22_2	-0.344	0.0102
1	ARS-BFGL-BAC-4401	rs109169283	2	ARS-BFGL-NGS-40019	rs110829936	12:0	4.71e-35	DA	-0.528	10.7	1.05e-24	22_1	0.517	0.0077	12_2	0.0287	0.248	11_1	0.0162	0.19	11_2	-0.00829	0.409	12_1	-0.043	0.134	22_2	-0.371	0.0108
1	ARS-BFGL-BAC-4401	rs109169283	12	BTB-01834338	rs42942345	12:0	6.39e-33	DA	-0.505	10.7	1.58e-24	22_1	0.526	0.00692	12_2	0.0293	0.227	11_1	0.0106	0.262	11_2	-0.00825	0.335	12_1	-0.0465	0.158	22_2	-0.314	0.0115
1	ARS-BFGL-BAC-4401	rs109169283	26	Hapmap36115-SCAFFOLD295529_6923	rs110782288	12:0	3.21e-37	DA	0.494	10.6	1.73e-24	22_2	0.424	0.00844	12_1	0.0304	0.238	11_2	0.0123	0.238	11_1	-0.00803	0.358	12_2	-0.0495	0.147	22_1	-0.384	0.00997
6	Hapmap27308-BTC-043338	rs110145950	14	Hapmap23192-BTC-059018	rs109569697	12:0	2.61e-35	AD	0.322	10.4	1.86e-24	2_22	0.263	0.00614	1_12	0.0331	0.109	2_11	0.00278	0.417	1_11	-0.00283	0.365	2_12	-0.0472	0.0957	1_22	-0.214	0.0079
1	ARS-BFGL-BAC-4401	rs109169283	8	ARS-BFGL-NGS-12436	rs43557613	12:0	6.67e-32	DA	0.54	10.6	2.15e-24	22_2	0.678	0.00617	12_1	0.0232	0.177	11_2	0.00531	0.302	11_1	-0.00572	0.296	12_2	-0.0204	0.206	22_1	-0.303	0.0123
1	ARS-BFGL-BAC-4401	rs109169283	19	ARS-BFGL-NGS-42338	rs110407219	12:0	2.02e-33	DA	0.466	10.6	2.23e-24	22_2	0.449	0.00766	12_1	0.0265	0.243	11_2	0.0146	0.21	11_1	-0.00788	0.387	12_2	-0.0413	0.141	22_1	-0.325	0.0107
1	ARS-BFGL-BAC-4401	rs109169283	14	BTB-00575420	rs41738040	12:0	1.49e-36	DA	-0.382	10.6	2.49e-24	22_1	0.269	0.0107	12_2	0.0312	0.15	11_1	0.00444	0.375	11_2	-0.0068	0.217	12_1	-0.0222	0.239	22_2	-0.378	0.00766
1	ARS-BFGL-BAC-4401	rs109169283	25	ARS-BFGL-NGS-116421	rs109700488	12:0	1.42e-35	DA	0.463	10.6	2.76e-24	22_2	0.38	0.0092	12_1	0.0312	0.221	11_2	0.0143	0.238	11_1	-0.00996	0.355	12_2	-0.0369	0.167	22_1	-0.385	0.0092
11	BTA-91697-no-rs	rs41662356	20	BTB-00790451	rs41950387	12:0	3.97e-57	AD	-0.283	10.3	2.91e-24	1_11	0.299	0.00641	2_12	0.0228	0.163	1_22	0.011	0.185	2_22	-0.00366	0.566	1_12	-0.0618	0.0589	2_11	-0.0835	0.021
10	Hapmap33186-BTA-125967	rs110441300	14	Hapmap23192-BTC-059018	rs109569697	12:0	3.56e-27	AD	0.29	10.3	2.95e-24	2_22	0.258	0.00622	1_12	0.0317	0.0936	2_11	0.00184	0.461	1_11	-0.00251	0.32	2_12	-0.0286	0.111	1_22	-0.198	0.008
10	ARS-BFGL-NGS-113038	rs109620530	14	Hapmap23192-BTC-059018	rs109569697	12:0	4.29e-28	AD	-0.269	10.3	3.38e-24	1_22	0.181	0.00812	2_12	0.032	0.0936	1_11	0.00413	0.415	2_11	-0.0048	0.364	1_12	-0.0255	0.113	2_22	-0.232	0.00632
14	Hapmap23192-BTC-059018	rs109569697	17	Hapmap24163-BTA-160726	rs81174430	12:0	1.07e-32	DA	-0.289	10.3	5.21e-24	22_1	0.211	0.00773	12_2	0.0378	0.0807	11_1	0.000889	0.531	11_2	-0.00144	0.246	12_1	-0.0295	0.128	22_2	-0.23	0.00711
1	ARS-BFGL-BAC-4401	rs109169283	22	BTB-01672122	rs42784438	12:0	7.78e-34	DA	0.495	10.5	5.91e-24	22_2	0.591	0.0069	12_1	0.0233	0.14	11_2	0.00319	0.359	11_1	-0.0053	0.235	12_2	-0.0141	0.248	22_1	-0.315	0.0115
1	ARS-BFGL-BAC-4401	rs109169283	9	Hapmap53101-rs29017323	rs29017323	12:0	7.32e-31	DA	-0.544	10.5	6.5e-24	22_1	0.572	0.00612	12_2	0.0245	0.291	11_1	0.0198	0.149	11_2	-0.00677	0.444	12_1	-0.0656	0.0979	22_2	-0.309	0.0122
6	Hapmap26275-BTC-043486	rs109881581	14	Hapmap23192-BTC-059018	rs109569697	12:0	1.22e-34	AD	0.331	10.2	7.26e-24	2_22	0.27	0.00676	1_12	0.0354	0.112	2_11	0.00416	0.39	1_11	-0.00387	0.39	2_12	-0.0483	0.0927	1_22	-0.216	0.00869
1	ARS-BFGL-BAC-4401	rs109169283	12	ARS-BFGL-NGS-58817	rs110143746	12:0	7.79e-32	DA	0.492	10.5	7.95e-24	22_2	0.542	0.00688	12_1	0.0256	0.213	11_2	0.00922	0.258	11_1	-0.00718	0.336	12_2	-0.0314	0.174	22_1	-0.312	0.0115
14	Hapmap23192-BTC-059018	rs109569697	24	Hapmap53690-rs29026074	rs29026074	12:0	1.22e-32	DA	-0.291	10.2	1.02e-23	22_1	0.272	0.00589	12_2	0.0276	0.102	11_1	0.00177	0.417	11_2	-0.00229	0.365	12_1	-0.031	0.101	22_2	-0.189	0.00825
1	ARS-BFGL-BAC-4401	rs109169283	9	Hapmap38446-BTA-91621	rs41661610	12:0	2.2e-34	DA	-0.456	10.4	1.07e-23	22_1	0.47	0.00768	12_2	0.0387	0.114	11_1	0.000775	0.439	11_2	-0.00587	0.153	12_1	-0.0166	0.276	22_2	-0.325	0.0108
4	BTB-00174639	rs43386193	21	ARS-BFGL-NGS-30546	rs110073367	12:0	1.25e-42	AD	0.309	10.2	1.07e-23	2_11	0.303	0.00582	1_12	0.0232	0.143	2_22	0.00564	0.29	1_22	-0.00367	0.455	2_12	-0.0323	0.0977	1_11	-0.195	0.00888
1	ARS-BFGL-BAC-4401	rs109169283	20	Hapmap50988-BTA-50138	rs110008253	12:0	4.81e-23	DD	-0.704	10.5	1.09e-23	22_12	0.813	0.00661	12_11	0.0733	0.0529	12_22	0.0251	0.142	11_12	0.0118	0.296	11_22	-0.00774	0.22	11_11	-0.0171	0.102	12_12	-0.0468	0.167	22_11	-0.328	0.00661	22_22	-0.429	0.00661
1	ARS-BFGL-BAC-4401	rs109169283	9	Hapmap55055-rs29018260	rs29018260	12:0	1.93e-34	DA	-0.459	10.4	1.17e-23	22_1	0.47	0.00776	12_2	0.0401	0.114	11_1	0.0011	0.441	11_2	-0.0071	0.154	12_1	-0.0173	0.273	22_2	-0.324	0.0109
1	ARS-BFGL-BAC-4401	rs109169283	3	BTB-01177772	rs42333629	12:0	1.33e-32	DA	0.428	10.4	1.28e-23	22_2	0.415	0.00845	12_1	0.0308	0.118	11_2	0.00417	0.399	11_1	-0.00794	0.2	12_2	-0.0146	0.264	22_1	-0.339	0.00998
1	ARS-BFGL-BAC-4401	rs109169283	7	Hapmap60952-rs29020997	rs29020997	12:0	3.18e-28	DA	-0.498	10.4	1.42e-23	22_1	0.388	0.00997	12_2	0.0441	0.139	11_1	0.00686	0.383	11_2	-0.0124	0.212	12_1	-0.0257	0.248	22_2	-0.449	0.00844
4	ARS-BFGL-NGS-101028	rs42441123	14	Hapmap23192-BTC-059018	rs109569697	12:0	2.52e-25	AD	0.286	10.1	1.55e-23	2_22	0.186	0.00798	1_12	0.036	0.0958	2_11	0.00371	0.43	1_11	-0.00454	0.352	2_12	-0.0319	0.109	1_22	-0.241	0.00621
1	ARS-BFGL-BAC-4401	rs109169283	2	ARS-BFGL-NGS-115659	rs109223362	12:0	4.52e-36	DA	0.453	10.4	1.82e-23	22_2	0.398	0.0092	12_1	0.0318	0.158	11_2	0.00502	0.358	11_1	-0.00762	0.235	12_2	-0.0243	0.23	22_1	-0.383	0.0092
14	ARS-BFGL-NGS-112232	rs108941401	21	ARS-BFGL-NGS-30546	rs110073367	12:0	1.16e-58	AD	-0.537	14.2	9.42e-43	1_11	0.648	0.00368	2_12	0.0263	0.169	1_22	0.0103	0.203	2_22	-0.00401	0.547	1_12	-0.0612	0.0676	2_11	-0.238	0.00971
14	Hapmap23192-BTC-059018	rs109569697	21	ARS-BFGL-NGS-30546	rs110073367	12:0	4.07e-48	AD	0.568	13.8	5.57e-41	2_11	0.654	0.00295	2_22	0.0255	0.0844	1_12	0.023	0.209	1_22	-0.00371	0.661	2_12	-0.115	0.0298	1_11	-0.177	0.0124
14	Hapmap27348-BTC-064649	rs110013570	21	ARS-BFGL-NGS-30546	rs110073367	12:0	2.03e-58	AD	0.436	13.4	9.38e-39	2_11	0.523	0.00417	1_12	0.0237	0.171	2_22	0.00964	0.199	1_22	-0.00378	0.545	2_12	-0.0526	0.069	1_11	-0.182	0.0113
14	Hapmap23621-BTC-064696	rs110017857	21	ARS-BFGL-NGS-30546	rs110073367	12:0	6.23e-58	AD	0.435	13.3	2.63e-38	2_11	0.524	0.00422	1_12	0.0237	0.171	2_22	0.00952	0.203	1_22	-0.00381	0.541	2_12	-0.0521	0.0705	1_11	-0.182	0.0115
14	Hapmap24455-BTC-064551	rs110026931	21	ARS-BFGL-NGS-30546	rs110073367	12:0	1.59e-56	AD	0.435	13.1	2.19e-37	2_11	0.506	0.00435	1_12	0.024	0.171	2_22	0.00933	0.213	1_22	-0.00383	0.529	2_12	-0.0557	0.0715	1_11	-0.191	0.0112
1	ARS-BFGL-BAC-4401	rs109169283	2	ARS-BFGL-NGS-78520	rs42433159	12:0	7.03e-36	DA	-0.855	13	1.1e-34	22_1	1.32	0.00306	12_2	0.0198	0.261	11_1	0.0116	0.187	11_2	-0.00523	0.407	12_1	-0.0441	0.125	22_2	-0.249	0.0153
1	ARS-BFGL-BAC-4401	rs109169283	7	BTB-01503564	rs42623004	12:0	5.69e-36	DA	0.856	12.7	2.95e-33	22_2	1.13	0.00307	11_2	0.0298	0.089	12_1	0.0197	0.334	11_1	-0.00512	0.505	12_2	-0.131	0.0537	22_1	-0.241	0.0153
1	ARS-BFGL-BAC-4401	rs109169283	10	BTB-01102080	rs42263089	12:0	5.36e-33	DD	-1.04	12.7	5.15e-33	22_12	1.58	0.00307	12_11	0.0751	0.0383	11_12	0.00835	0.285	12_22	0.00808	0.187	11_22	-0.00386	0.245	11_11	-0.0136	0.0644	12_12	-0.0296	0.161	22_22	-0.21	0.0107	22_11	-0.471	0.0046
1	ARS-BFGL-BAC-4401	rs109169283	24	ARS-BFGL-NGS-73693	rs111007291	12:0	1.18e-34	DD	-0.894	12.6	6.78e-33	22_12	1.19	0.00462	12_22	0.0455	0.0708	12_11	0.024	0.14	11_12	0.00943	0.306	11_11	-0.00731	0.178	11_22	-0.0117	0.111	12_12	-0.0427	0.175	22_22	-0.172	0.00923	22_11	-0.688	0.00462
1	ARS-BFGL-BAC-4401	rs109169283	23	ARS-BFGL-NGS-105824	rs109876199	12:0	4.74e-35	DD	-0.911	12.5	2.15e-32	22_12	1.11	0.00459	12_11	0.0707	0.0643	12_22	0.0133	0.13	11_12	0.0101	0.32	11_11	-0.00543	0.126	11_22	-0.0118	0.147	12_12	-0.0301	0.194	22_22	-0.165	0.0107	22_11	-0.939	0.00306
21	ARS-BFGL-NGS-30546	rs110073367	22	BTA-91554-no-rs	rs41612800	12:0	5.36e-53	DA	0.419	12.1	2.58e-32	11_2	0.466	0.00355	12_1	0.0192	0.195	22_2	0.0132	0.138	22_1	-0.00298	0.608	12_2	-0.0834	0.043	11_1	-0.151	0.0118
1	ARS-BFGL-BAC-4401	rs109169283	23	ARS-BFGL-NGS-30931	rs109128680	12:0	1.02e-34	DD	-0.913	12.5	4.01e-32	22_12	1.1	0.00466	12_22	0.0721	0.0652	12_11	0.0138	0.13	11_12	0.0105	0.321	11_22	-0.00617	0.127	11_11	-0.0117	0.148	12_12	-0.0324	0.189	22_11	-0.165	0.0109	22_22	-0.939	0.00311
1	ARS-BFGL-BAC-4401	rs109169283	3	ARS-BFGL-NGS-111883	rs110022039	12:0	3.48e-32	DD	-1.01	12.5	4.42e-32	22_12	1.57	0.00305	12_11	0.0341	0.0625	12_22	0.013	0.119	11_12	0.00533	0.319	11_22	-0.00509	0.175	11_11	-0.0052	0.101	12_12	-0.0215	0.206	22_22	-0.183	0.0107	22_11	-0.522	0.00457
4	ARS-BFGL-NGS-30948	rs42390683	21	ARS-BFGL-NGS-30546	rs110073367	12:0	7.46e-53	AD	0.383	12	8.18e-32	2_11	0.51	0.00386	1_12	0.0184	0.147	2_22	0.00505	0.268	1_22	-0.00286	0.478	2_12	-0.0307	0.0919	1_11	-0.149	0.0116
1	ARS-BFGL-BAC-4401	rs109169283	6	ARS-BFGL-NGS-99477	rs110144729	12:0	8.73e-32	DD	-1.02	12.3	2.27e-31	22_12	1.56	0.00313	12_22	0.044	0.0422	12_11	0.0171	0.163	11_12	0.00611	0.284	11_11	-0.0033	0.264	11_22	-0.0146	0.0547	12_12	-0.0289	0.173	22_11	-0.18	0.0109	22_22	-0.514	0.00469
1	ARS-BFGL-BAC-4401	rs109169283	20	Hapmap26422-BTA-148751	rs81158673	12:0	2.34e-35	DA	-0.812	12.2	6.28e-31	22_1	1.22	0.00308	11_1	0.03	0.0871	12_2	0.0179	0.312	11_2	-0.00558	0.512	12_1	-0.0513	0.0701	22_2	-0.229	0.0154
15	Hapmap27045-BTA-37616	rs41607675	21	ARS-BFGL-NGS-30546	rs110073367	12:0	1.56e-52	AD	0.363	11.8	7.43e-31	2_11	0.417	0.00418	1_12	0.0216	0.157	2_22	0.00565	0.29	1_22	-0.00353	0.455	2_12	-0.0482	0.0827	1_11	-0.161	0.0108
1	ARS-BFGL-BAC-4401	rs109169283	29	ARS-BFGL-NGS-22879	rs42186052	12:0	7.18e-35	DD	-0.891	12.1	1.08e-30	22_12	1.09	0.00462	12_11	0.08	0.0478	12_22	0.0118	0.16	11_12	0.00989	0.288	11_11	-0.00674	0.1	11_22	-0.00811	0.208	12_12	-0.028	0.177	22_22	-0.159	0.0108	22_11	-0.889	0.00308
4	BTA-118538-no-rs	rs41601373	9	ARS-BFGL-NGS-87949	rs110557244	12:0	1.49e-47	DA	-0.438	11.7	1.37e-30	22_1	0.432	0.0036	12_2	0.0218	0.18	11_1	0.0102	0.188	11_2	-0.00333	0.572	12_1	-0.103	0.0465	22_2	-0.181	0.0102
1	ARS-BFGL-BAC-4401	rs109169283	2	Hapmap47186-BTA-114970	rs41618854	12:0	4.81e-32	DD	-0.968	12.1	1.37e-30	22_12	1.55	0.00308	12_11	0.0254	0.0817	12_22	0.0142	0.0863	11_12	0.00426	0.299	11_11	-0.0018	0.16	11_22	-0.0057	0.139	12_12	-0.0182	0.216	22_11	-0.119	0.00924	22_22	-0.49	0.00616
21	ARS-BFGL-NGS-30546	rs110073367	22	BTB-00841577	rs42001385	12:0	7.48e-53	DA	0.404	11.7	1.38e-30	11_2	0.448	0.00357	12_1	0.0185	0.194	22_2	0.0117	0.149	22_1	-0.0029	0.597	12_2	-0.0783	0.0455	11_1	-0.153	0.0113
2	ARS-BFGL-NGS-114507	rs110587413	18	ARS-BFGL-NGS-103499	rs41876281	12:0	5.9e-57	DA	0.339	11.8	2.15e-30	22_2	0.316	0.00296	12_1	0.0148	0.102	11_2	0.00157	0.4	11_1	-0.00175	0.375	12_2	-0.0117	0.116	22_1	-0.306	0.00296
5	BTB-00223109	rs43432784	21	ARS-BFGL-NGS-30546	rs110073367	12:0	6.93e-52	AD	-0.381	11.7	2.68e-30	1_11	0.464	0.00383	2_12	0.0189	0.184	1_22	0.0117	0.144	2_22	-0.00299	0.602	1_12	-0.0476	0.0551	2_11	-0.15	0.0115
1	ARS-BFGL-BAC-4401	rs109169283	17	BTA-41779-no-rs	rs41605789	12:0	1.27e-31	DD	-1.01	12	5.39e-30	22_12	1.43	0.00308	12_11	0.0384	0.0462	12_22	0.0144	0.158	11_12	0.00509	0.268	11_22	-0.00245	0.266	11_11	-0.0129	0.0615	12_12	-0.0251	0.182	22_22	-0.107	0.0123	22_11	-0.841	0.00308
5	BTB-00219662	rs43426639	21	ARS-BFGL-NGS-30546	rs110073367	12:0	2.01e-37	AD	-0.404	11.6	8.47e-30	1_11	0.514	0.00296	2_12	0.0154	0.186	1_22	0.00775	0.18	2_22	-0.00227	0.567	1_12	-0.0657	0.0524	2_11	-0.123	0.0124
1	ARS-BFGL-BAC-4401	rs109169283	2	ARS-BFGL-NGS-35963	rs110551793	12:0	1.48e-31	DD	-1.02	11.9	9.05e-30	22_12	1.45	0.00308	12_11	0.0762	0.0338	11_12	0.00699	0.28	12_22	0.00559	0.186	11_22	-0.00545	0.249	11_11	-0.00795	0.0677	12_12	-0.0208	0.165	22_22	-0.126	0.0123	22_11	-0.761	0.00308
4	BTA-118538-no-rs	rs41601373	27	Hapmap60544-rs29026930	rs29026930	12:0	1.11e-42	DA	-0.433	11.5	1.02e-29	22_1	0.596	0.00296	12_2	0.0168	0.144	11_1	0.00425	0.307	11_2	-0.00268	0.453	12_1	-0.0426	0.0819	22_2	-0.144	0.0112
2	BTB-01717869	rs42832199	10	Hapmap28142-BTA-161308	rs111011518	12:0	6.65e-42	AD	-0.431	11.5	2.26e-29	1_11	0.612	0.00299	2_12	0.0154	0.196	1_22	0.00617	0.201	2_22	-0.00263	0.512	1_12	-0.0495	0.0727	2_11	-0.112	0.015
1	ARS-BFGL-BAC-4401	rs109169283	21	BTB-01777254	rs42887491	12:0	1.42e-31	DD	-1.01	11.8	3.49e-29	22_12	1.44	0.00307	12_22	0.0514	0.0291	12_11	0.0109	0.179	11_12	0.00439	0.264	11_11	-0.0018	0.293	11_22	-0.0168	0.0399	12_12	-0.0242	0.176	22_11	-0.116	0.0123	22_22	-0.781	0.00307
2	BTA-27415-no-rs	rs41577233	10	Hapmap28142-BTA-161308	rs111011518	12:0	4.29e-42	AD	0.405	11.4	5.62e-29	2_11	0.559	0.00328	1_12	0.0158	0.195	2_22	0.00621	0.206	1_22	-0.00273	0.507	2_12	-0.0499	0.0736	1_11	-0.111	0.0152
14	Hapmap23192-BTC-059018	rs109569697	24	ARS-BFGL-NGS-113579	rs109835683	12:0	3.31e-45	DA	0.346	11.3	1.94e-28	22_2	0.41	0.00422	12_1	0.0202	0.133	11_2	0.00525	0.265	11_1	-0.00272	0.514	12_2	-0.0367	0.0733	22_1	-0.162	0.0103
5	Hapmap60358-rs29018681	rs29018681	21	ARS-BFGL-NGS-30546	rs110073367	12:0	9.87e-60	AD	-0.303	11.2	3.42e-28	1_11	0.322	0.00571	2_12	0.0219	0.133	1_22	0.0044	0.326	2_22	-0.0034	0.419	1_12	-0.0298	0.106	2_11	-0.172	0.00992
1	ARS-BFGL-BAC-4401	rs109169283	5	Hapmap51487-BTA-73847	rs41648942	12:0	4.27e-31	DD	-1	11.5	3.81e-28	22_12	1.44	0.00307	12_11	0.0991	0.02	11_12	0.00916	0.233	12_22	0.00707	0.227	11_22	-0.00466	0.32	11_11	-0.00847	0.043	12_12	-0.0236	0.138	22_22	-0.125	0.0123	22_11	-0.671	0.00307
7	ARS-BFGL-NGS-87456	rs43522981	21	ARS-BFGL-NGS-30546	rs110073367	12:0	1.16e-32	AD	-0.397	11.2	5.44e-28	1_11	0.542	0.00294	2_12	0.0145	0.19	1_22	0.0107	0.123	2_22	-0.00235	0.623	1_12	-0.0443	0.0485	2_11	-0.121	0.0124
1	ARS-BFGL-BAC-4401	rs109169283	5	Hapmap26947-BTA-133787	rs81131588	12:0	9.34e-31	DD	-0.979	11.5	6.12e-28	22_12	1.4	0.00306	12_11	0.0421	0.0291	12_22	0.00849	0.188	11_12	0.00377	0.223	11_22	0.000566	0.326	11_11	-0.0163	0.0459	12_12	-0.0252	0.17	22_22	-0.104	0.0122	22_11	-0.785	0.00306
14	ARS-BFGL-NGS-31489	rs110729726	21	ARS-BFGL-NGS-30546	rs110073367	12:0	2.25e-43	AD	-0.335	11.1	9.58e-28	1_11	0.331	0.00534	2_12	0.0231	0.142	1_22	0.00558	0.348	2_22	-0.00362	0.397	1_12	-0.0507	0.098	2_11	-0.182	0.0101
4	BTA-118538-no-rs	rs41601373	20	BTB-01127511	rs42286261	12:0	1.29e-29	DA	0.533	11.2	1.01e-27	22_2	0.621	0.00361	12_1	0.0263	0.177	11_2	0.0154	0.14	11_1	-0.00373	0.622	12_2	-0.0876	0.0458	22_1	-0.197	0.0115
11	ARS-BFGL-NGS-114595	rs109387718	22	ARS-BFGL-NGS-37182	rs109039167	12:0	1.34e-33	AD	-0.482	11.1	1.13e-27	1_11	0.601	0.00335	2_12	0.0218	0.168	1_22	0.0121	0.151	2_22	-0.00292	0.615	1_12	-0.0642	0.0505	2_11	-0.175	0.0113
1	ARS-BFGL-BAC-4401	rs109169283	4	BTB-00178575	rs43390122	12:0	6.36e-35	DD	-0.837	11.4	1.26e-27	22_12	1.03	0.00478	12_11	0.0452	0.0589	12_22	0.0154	0.15	11_12	0.00672	0.275	11_22	-0.00383	0.236	11_11	-0.00901	0.086	12_12	-0.0335	0.175	22_22	-0.123	0.0111	22_11	-0.879	0.00318
3	INRA-516	rs110936095	15	ARS-BFGL-NGS-69055	rs110107689	12:0	5.93e-37	AD	-0.424	11.1	1.65e-27	1_11	0.551	0.00293	2_12	0.0156	0.196	1_22	0.0102	0.14	2_22	-0.00242	0.601	1_12	-0.058	0.0486	2_11	-0.136	0.0117
4	BTA-02892-no-rs	rs29010437	11	ARS-BFGL-NGS-10028	rs109397347	12:0	2.87e-43	DA	0.403	11	2.93e-27	11_2	0.46	0.00342	12_1	0.0186	0.174	22_2	0.00874	0.204	22_1	-0.00297	0.552	12_2	-0.0677	0.056	11_1	-0.162	0.0103
15	BTB-00613515	rs41777654	21	ARS-BFGL-NGS-30546	rs110073367	12:0	1.34e-41	AD	-0.326	11	3.51e-27	1_11	0.344	0.00503	2_12	0.0209	0.155	1_22	0.00572	0.278	2_22	-0.00316	0.467	1_12	-0.0441	0.0843	2_11	-0.169	0.0103
1	ARS-BFGL-NGS-4086	rs110207341	14	Hapmap23192-BTC-059018	rs109569697	12:0	8.13e-33	AD	0.379	11	4.72e-27	2_22	0.383	0.00447	1_12	0.0262	0.146	2_11	0.00813	0.232	1_11	-0.00342	0.549	2_12	-0.0651	0.0593	1_22	-0.181	0.00983
5	ARS-BFGL-NGS-72413	rs109023960	22	ARS-BFGL-NGS-37182	rs109039167	12:0	6.53e-35	AD	-0.412	11	5.05e-27	1_11	0.498	0.0033	2_12	0.0178	0.175	1_22	0.0112	0.135	2_22	-0.00252	0.631	1_12	-0.0646	0.0438	2_11	-0.148	0.0111
1	ARS-BFGL-BAC-4401	rs109169283	13	Hapmap52629-rs29014811	rs29014811	12:0	1.86e-26	DA	0.674	11.3	5.23e-27	22_2	0.925	0.00384	12_1	0.0197	0.287	11_2	0.0143	0.157	11_1	-0.00504	0.439	12_2	-0.0633	0.0983	22_1	-0.237	0.0146
14	Hapmap23192-BTC-059018	rs109569697	26	ARS-BFGL-NGS-17408	rs42087948	12:0	5.05e-34	DA	0.394	10.9	5.43e-27	22_2	0.436	0.00295	12_1	0.0179	0.173	11_2	0.014	0.12	11_1	-0.00254	0.661	12_2	-0.0875	0.0322	22_1	-0.124	0.0112
1	Hapmap49948-BTA-29490	rs41565305	4	BTA-118538-no-rs	rs41601373	12:0	6.33e-41	AD	0.415	10.9	9.66e-27	2_22	0.562	0.00295	1_12	0.0161	0.174	2_11	0.00961	0.143	1_11	-0.00221	0.618	2_12	-0.0429	0.0508	1_22	-0.139	0.0112
17	ARS-BFGL-NGS-4064	rs110309333	21	ARS-BFGL-NGS-30546	rs110073367	12:0	1.2e-35	AD	-0.353	10.9	1.15e-26	1_11	0.431	0.00356	2_12	0.016	0.183	1_22	0.00856	0.169	2_22	-0.00251	0.576	1_12	-0.0513	0.056	2_11	-0.129	0.0119
1	ARS-BFGL-BAC-4401	rs109169283	24	ARS-BFGL-BAC-35262	rs42057044	12:0	5.96e-27	DA	0.665	11.2	1.19e-26	22_2	0.931	0.00382	12_1	0.0184	0.287	11_2	0.0139	0.152	11_1	-0.00479	0.442	12_2	-0.0542	0.101	22_1	-0.236	0.0145
4	BTA-118538-no-rs	rs41601373	11	ARS-BFGL-NGS-109727	rs110292322	12:0	9.83e-45	DA	-0.379	10.8	1.54e-26	22_1	0.464	0.00389	12_2	0.02	0.146	11_1	0.00566	0.265	11_2	-0.00292	0.499	12_1	-0.0423	0.0766	22_2	-0.162	0.0105
10	BTA-73359-no-rs	rs41656694	17	Hapmap47946-BTA-42208	rs41635300	12:0	1.69e-31	AD	-0.725	11.9	1.64e-26	1_11	0.898	0.00556	2_12	0.0524	0.107	1_22	0.00858	0.359	2_22	-0.00839	0.378	1_12	-0.0399	0.137	2_11	-0.351	0.013
5	BTB-00219600	rs43425877	21	ARS-BFGL-NGS-30546	rs110073367	12:0	2.72e-35	AD	-0.362	10.8	2.15e-26	1_11	0.443	0.00326	2_12	0.0152	0.187	1_22	0.00771	0.179	2_22	-0.0023	0.566	1_12	-0.06	0.0533	2_11	-0.121	0.0121
17	ARS-BFGL-NGS-87239	rs111011986	21	ARS-BFGL-NGS-30546	rs110073367	12:0	1.52e-35	AD	-0.35	10.8	2.87e-26	1_11	0.425	0.00355	2_12	0.0158	0.185	1_22	0.00871	0.166	2_22	-0.00249	0.579	1_12	-0.0526	0.0547	2_11	-0.127	0.0118
1	ARS-BFGL-BAC-4401	rs109169283	10	Hapmap22809-BTA-155621	rs81169797	12:0	9.68e-25	DA	-0.659	11.1	3.03e-26	22_1	0.943	0.00385	12_2	0.0193	0.259	11_1	0.0116	0.19	11_2	-0.00541	0.404	12_1	-0.0406	0.128	22_2	-0.238	0.0146
4	BTA-118538-no-rs	rs41601373	9	Hapmap60123-rs29018437	rs29018437	12:0	3.86e-46	DA	0.347	10.8	3.71e-26	22_2	0.361	0.00447	12_1	0.0219	0.164	11_2	0.0085	0.202	11_1	-0.00314	0.558	12_2	-0.0522	0.0612	22_1	-0.172	0.00984
13	ARS-BFGL-NGS-40580	rs41687194	20	ARS-BFGL-NGS-2566	rs110503795	12:0	1.86e-40	AD	-0.415	10.8	4e-26	1_11	0.551	0.00294	2_12	0.019	0.141	1_22	0.00763	0.182	2_22	-0.00249	0.607	1_12	-0.0396	0.0576	2_11	-0.151	0.00999
5	Hapmap58252-rs29024363	rs29024363	21	ARS-BFGL-NGS-30546	rs110073367	12:0	1.91e-34	AD	-0.3	10.8	4.02e-26	1_11	0.305	0.00564	2_12	0.0229	0.138	1_22	0.00487	0.325	2_22	-0.00366	0.42	1_12	-0.0342	0.101	2_11	-0.173	0.0098
4	BTA-118538-no-rs	rs41601373	9	BTA-24108-no-rs	rs41573356	12:0	1.31e-46	DA	0.344	10.7	4.77e-26	22_2	0.369	0.00444	12_1	0.0217	0.163	11_2	0.00828	0.201	11_1	-0.0031	0.559	12_2	-0.0467	0.063	22_1	-0.17	0.00976
1	ARS-BFGL-BAC-4401	rs109169283	17	ARS-BFGL-NGS-92358	rs110404555	12:0	2.08e-35	DD	0.711	11	5.44e-26	22_11	1.07	0.00307	22_22	0.611	0.00307	12_12	0.0352	0.189	11_22	0.0121	0.199	11_11	0.00959	0.117	11_12	-0.0116	0.282	12_22	-0.0339	0.11	12_11	-0.0522	0.0844	22_12	-0.403	0.0123
14	Hapmap23192-BTC-059018	rs109569697	24	ARS-BFGL-NGS-102626	rs109141150	12:0	1e-39	DA	0.343	10.7	5.49e-26	22_2	0.33	0.00504	12_1	0.0269	0.133	11_2	0.00552	0.29	11_1	-0.00327	0.491	12_2	-0.0538	0.0714	22_1	-0.186	0.00919
14	Hapmap23192-BTC-059018	rs109569697	17	ARS-BFGL-NGS-30971	rs41845471	12:0	5.46e-32	DA	-0.339	10.7	6.38e-26	22_1	0.373	0.00354	12_2	0.0194	0.154	11_1	0.00644	0.205	11_2	-0.00222	0.578	12_1	-0.0646	0.0492	22_2	-0.128	0.0106
10	ARS-BFGL-NGS-36446	rs110864771	21	ARS-BFGL-NGS-109809	rs110682185	12:0	8.76e-41	DA	-0.437	10.7	6.62e-26	11_1	0.42	0.00305	12_2	0.0268	0.117	22_1	0.00868	0.179	22_2	-0.00272	0.656	12_1	-0.0577	0.0408	11_2	-0.275	0.00488
1	ARS-BFGL-BAC-4401	rs109169283	13	BTA-32981-no-rs	rs41630656	12:0	3.08e-26	DA	0.659	11	6.83e-26	22_2	0.908	0.00386	12_1	0.0187	0.287	11_2	0.0128	0.157	11_1	-0.00451	0.438	12_2	-0.061	0.0988	22_1	-0.232	0.0147
5	ARS-BFGL-NGS-119766	rs109054643	10	ARS-BFGL-NGS-36446	rs110864771	12:0	2e-44	AD	0.43	10.7	6.9e-26	2_11	0.408	0.00301	1_12	0.0254	0.114	2_22	0.00659	0.231	1_22	-0.00245	0.603	2_12	-0.0599	0.0448	1_11	-0.272	0.00481
3	ARS-BFGL-NGS-41558	rs43371398	21	ARS-BFGL-NGS-30546	rs110073367	12:0	1.42e-31	AD	-0.361	10.7	7.94e-26	1_11	0.398	0.00503	2_12	0.0245	0.148	1_22	0.00622	0.256	2_22	-0.0039	0.49	1_12	-0.032	0.0925	2_11	-0.201	0.00917
9	BTB-02043786	rs43153913	20	ARS-BFGL-NGS-21114	rs109720918	12:0	4.03e-37	AD	0.39	10.7	8.44e-26	2_11	0.355	0.00322	1_12	0.0288	0.0787	2_22	0.00264	0.41	1_22	-0.00255	0.431	2_12	-0.0312	0.0728	1_11	-0.3	0.0038
5	ARS-BFGL-NGS-111053	rs110813850	10	ARS-BFGL-NGS-36446	rs110864771	12:0	1.11e-44	AD	0.426	10.7	8.44e-26	2_11	0.402	0.00301	1_12	0.0265	0.106	2_22	0.00404	0.313	1_22	-0.00252	0.521	2_12	-0.0601	0.0527	1_11	-0.27	0.00482
4	Hapmap35652-SCAFFOLD151622_1051	rs29010298	8	ARS-BFGL-NGS-102915	rs43547009	12:0	1.76e-32	AD	-0.364	10.7	8.68e-26	1_11	0.393	0.00443	1_22	0.0238	0.0818	2_12	0.0161	0.238	2_22	-0.00309	0.617	2_11	-0.0735	0.0251	1_12	-0.101	0.0334
1	ARS-BFGL-BAC-4401	rs109169283	21	ARS-BFGL-NGS-30546	rs110073367	12:0	1.59e-22	AD	0.726	10.9	1.03e-25	2_11	0.643	0.00457	1_12	0.0572	0.149	2_22	0.0247	0.155	1_22	-0.00774	0.633	2_12	-0.083	0.0526	1_11	-0.496	0.0061
12	ARS-BFGL-NGS-92375	rs109518582	26	Hapmap34661-BES8_Contig570_1434	rs43708530	12:0	1.58e-38	AD	0.316	10.7	1.1e-25	2_11	0.364	0.00566	1_12	0.0154	0.142	2_22	0.00118	0.402	1_22	-0.00134	0.248	2_12	-0.0148	0.193	1_11	-0.206	0.00965
17	ARS-BFGL-NGS-30971	rs41845471	21	ARS-BFGL-NGS-30546	rs110073367	12:0	3.57e-36	AD	-0.34	10.7	1.11e-25	1_11	0.375	0.00354	2_12	0.0156	0.185	1_22	0.00639	0.202	2_22	-0.00219	0.544	1_12	-0.071	0.0533	2_11	-0.124	0.0118
10	ARS-BFGL-NGS-36446	rs110864771	22	Hapmap39759-BTA-54112	rs41603459	12:0	3.22e-43	DA	-0.425	10.6	1.34e-25	11_1	0.472	0.00303	12_2	0.028	0.0914	22_1	0.00362	0.354	22_2	-0.00262	0.482	12_1	-0.0449	0.0636	11_2	-0.225	0.00605
6	Hapmap38528-BTA-78188	rs41656195	17	Hapmap44236-BTA-40569	rs41570537	12:0	2.15e-36	DA	-0.317	10.6	1.39e-25	11_1	0.224	0.0038	12_2	0.0267	0.0838	22_1	0.00263	0.421	22_2	-0.00253	0.416	12_1	-0.0339	0.0716	11_2	-0.284	0.00321
13	BTB-00516473	rs41687143	20	ARS-BFGL-NGS-2566	rs110503795	12:0	2.5e-40	AD	-0.41	10.6	1.54e-25	1_11	0.544	0.00294	2_12	0.0189	0.142	1_22	0.00774	0.179	2_22	-0.00247	0.61	1_12	-0.0406	0.0559	2_11	-0.148	0.01
20	ARS-BFGL-NGS-114288	rs41937337	21	ARS-BFGL-NGS-30546	rs110073367	12:0	8.3e-27	AD	0.376	10.6	1.57e-25	2_11	0.431	0.00484	1_12	0.0219	0.131	2_22	0.00418	0.38	1_22	-0.00299	0.365	2_12	-0.0441	0.108	1_11	-0.182	0.0109
1	BTA-31687-no-rs	rs41582551	21	ARS-BFGL-NGS-30546	rs110073367	12:0	1.59e-51	AD	-0.408	10.6	1.71e-25	1_11	0.502	0.00304	2_12	0.0161	0.194	1_22	0.0122	0.126	2_22	-0.00249	0.622	1_12	-0.0695	0.0417	2_11	-0.128	0.0122
1	Hapmap49948-BTA-29490	rs41565305	14	Hapmap32629-BTA-156370	rs81170482	12:0	3.24e-46	DA	0.299	10.6	1.74e-25	22_2	0.37	0.00561	11_2	0.0169	0.101	12_1	0.014	0.264	11_1	-0.00344	0.543	12_2	-0.0585	0.0567	22_1	-0.0619	0.0298
1	ARS-BFGL-BAC-4401	rs109169283	2	Hapmap43273-BTA-47993	rs41583863	12:0	6.88e-25	DA	-0.646	10.9	1.92e-25	22_1	0.97	0.00381	12_2	0.0197	0.181	11_1	0.000759	0.355	11_2	-0.00226	0.239	12_1	-0.023	0.207	22_2	-0.234	0.0145
4	Hapmap35652-SCAFFOLD151622_1051	rs29010298	11	ARS-BFGL-NGS-10028	rs109397347	12:0	1.29e-44	DA	0.368	10.6	2.6e-25	11_2	0.382	0.00357	12_1	0.0193	0.162	22_2	0.00845	0.21	22_1	-0.00287	0.565	12_2	-0.0768	0.0491	11_1	-0.151	0.0101
3	BTA-107775-no-rs	rs41664831	21	ARS-BFGL-NGS-30546	rs110073367	12:0	4.22e-38	AD	0.37	10.6	2.63e-25	2_11	0.398	0.00366	1_12	0.0177	0.193	2_22	0.0116	0.144	1_22	-0.00274	0.604	2_12	-0.0762	0.0433	1_11	-0.139	0.0116
1	ARS-BFGL-BAC-4401	rs109169283	10	ARS-BFGL-NGS-12520	rs109997074	12:0	9.55e-27	DD	-0.731	10.8	2.69e-25	22_12	0.862	0.00613	12_22	0.0409	0.069	12_11	0.0326	0.117	11_12	0.00911	0.285	11_11	-0.00505	0.21	11_22	-0.0142	0.103	12_12	-0.0354	0.198	22_11	-0.273	0.00767	22_22	-0.6	0.0046
14	Hapmap26030-BTC-052382	rs110033970	21	ARS-BFGL-NGS-30546	rs110073367	12:0	3.51e-35	AD	0.382	10.6	2.7e-25	2_11	0.483	0.00325	1_12	0.0129	0.177	2_22	0.00461	0.233	1_22	-0.00127	0.513	2_12	-0.0589	0.0621	1_11	-0.131	0.0121
14	Hapmap23192-BTC-059018	rs109569697	17	BTA-41372-no-rs	rs41846574	12:0	1.29e-31	DA	0.335	10.6	2.78e-25	22_2	0.377	0.00358	12_1	0.0191	0.152	11_2	0.00573	0.216	11_1	-0.00213	0.565	12_2	-0.0594	0.0525	22_1	-0.128	0.0107
9	ARS-BFGL-NGS-72792	rs110704439	16	Hapmap60631-rs29014612	rs29014612	12:0	1.32e-50	DA	0.336	10.5	3.12e-25	11_2	0.453	0.00383	12_1	0.0154	0.19	22_2	0.00582	0.248	22_1	-0.00355	0.452	12_2	-0.0438	0.0895	11_1	-0.0911	0.0168
11	Hapmap60131-rs29023299	rs29023299	15	ARS-BFGL-NGS-12483	rs109546387	12:0	2.05e-38	AD	-0.411	10.5	3.86e-25	1_11	0.511	0.00308	2_12	0.0168	0.179	1_22	0.00705	0.206	2_22	-0.0027	0.54	1_12	-0.054	0.0619	2_11	-0.16	0.00985
5	Hapmap32415-BTA-74556	rs41602750	14	Hapmap23192-BTC-059018	rs109569697	12:0	5.33e-33	AD	-0.327	10.5	4.61e-25	1_22	0.321	0.00556	2_12	0.0276	0.109	1_11	0.00345	0.368	2_11	-0.00319	0.413	1_12	-0.034	0.0951	2_22	-0.203	0.00848
12	BTB-01912635	rs43020266	26	Hapmap34661-BES8_Contig570_1434	rs43708530	12:0	4.46e-38	AD	0.353	10.5	4.61e-25	2_11	0.444	0.0046	1_12	0.0143	0.173	2_22	0.00199	0.349	1_22	-0.00147	0.302	2_12	-0.0203	0.16	1_11	-0.189	0.0105
6	Hapmap38528-BTA-78188	rs41656195	17	ARS-BFGL-NGS-59842	rs110183353	12:0	9.8e-37	DA	-0.351	10.5	4.9e-25	11_1	0.284	0.0035	12_2	0.028	0.08	22_1	0.00252	0.44	22_2	-0.00265	0.398	12_1	-0.0327	0.0754	11_2	-0.292	0.0035
6	Hapmap23929-BTA-104306	rs43705708	21	ARS-BFGL-NGS-30546	rs110073367	12:0	4.13e-50	AD	0.315	10.5	4.96e-25	2_11	0.351	0.00455	1_12	0.0182	0.176	2_22	0.0079	0.196	1_22	-0.00292	0.547	2_12	-0.0446	0.0659	1_11	-0.143	0.0112
3	ARS-BFGL-NGS-83233	rs110870162	5	ARS-BFGL-NGS-119766	rs109054643	12:0	2.42e-30	DA	0.418	10.5	5.04e-25	11_2	0.547	0.0033	12_1	0.0207	0.148	22_2	0.00715	0.216	22_1	-0.00284	0.56	12_2	-0.0542	0.0594	11_1	-0.13	0.0129
1	BTB-00027149	rs43235999	4	BTA-118538-no-rs	rs41601373	12:0	1.83e-47	AD	0.327	10.5	5.49e-25	2_22	0.332	0.00474	1_12	0.0218	0.16	2_11	0.00784	0.211	1_11	-0.00313	0.55	2_12	-0.0478	0.0648	1_22	-0.172	0.00947
4	BTB-00172076	rs43378861	21	ARS-BFGL-NGS-30546	rs110073367	12:0	4.02e-32	AD	-0.385	10.5	5.54e-25	1_11	0.517	0.00325	2_12	0.016	0.178	1_22	0.0083	0.166	2_22	-0.00257	0.58	1_12	-0.0383	0.0618	2_11	-0.133	0.0115
1	ARS-BFGL-BAC-4401	rs109169283	26	BTB-01551119	rs42671574	12:0	3.48e-24	DA	-0.65	10.8	5.79e-25	22_1	0.862	0.00383	11_1	0.0197	0.124	12_2	0.0189	0.306	11_2	-0.00517	0.472	12_1	-0.0738	0.0796	22_2	-0.228	0.0145
1	ARS-BFGL-BAC-4401	rs109169283	8	Hapmap42794-BTA-108143	rs41612416	12:0	5.2e-34	DD	-0.87	10.8	5.9e-25	22_12	1.05	0.00469	12_22	0.0916	0.0141	12_11	0.0108	0.244	11_12	0.00577	0.17	11_11	-0.000258	0.412	11_22	-0.0424	0.0187	12_12	-0.0493	0.122	22_11	-0.169	0.0109	22_22	-0.763	0.00313
5	ARS-BFGL-NGS-66991	rs110968902	10	ARS-BFGL-NGS-36446	rs110864771	12:0	2.7e-45	AD	0.385	10.5	6.19e-25	2_11	0.425	0.00325	1_12	0.0268	0.091	2_22	0.00363	0.344	1_22	-0.00257	0.49	2_12	-0.0381	0.0662	1_11	-0.209	0.0062
1	ARS-BFGL-BAC-4401	rs109169283	7	ARS-BFGL-NGS-116764	rs109169629	12:0	1.01e-33	DD	-0.895	10.8	6.25e-25	22_12	1.17	0.00307	12_22	0.0358	0.0676	12_11	0.00787	0.155	11_12	0.00451	0.306	22_11	-0.00141	0.0123	11_11	-0.00293	0.22	11_22	-0.00743	0.0707	12_12	-0.0255	0.163	22_22	-1.04	0.00307
1	ARS-BFGL-BAC-4401	rs109169283	6	ARS-BFGL-NGS-33221	rs110783774	12:0	3.51e-29	DA	0.791	10.8	6.78e-25	22_2	1.08	0.00433	11_2	0.0282	0.101	12_1	0.0251	0.286	11_1	-0.0066	0.504	12_2	-0.0709	0.0874	22_1	-0.275	0.0164
4	BTA-118538-no-rs	rs41601373	9	ARS-BFGL-NGS-110296	rs110298193	12:0	7.93e-46	DA	0.339	10.5	6.89e-25	22_2	0.363	0.00448	12_1	0.0219	0.161	11_2	0.00821	0.202	11_1	-0.00311	0.56	12_2	-0.046	0.0627	22_1	-0.167	0.00985
1	ARS-BFGL-BAC-4401	rs109169283	12	BTA-50103-no-rs	rs41580267	12:0	1.67e-34	DD	0.695	10.7	6.94e-25	22_11	0.71	0.00307	22_22	0.356	0.00767	12_12	0.0357	0.219	11_22	0.0167	0.123	11_11	0.0108	0.183	11_12	-0.0126	0.291	12_11	-0.0396	0.109	12_22	-0.0648	0.0567	22_12	-0.655	0.00767
6	Hapmap52832-rs29014980	rs29014980	21	ARS-BFGL-NGS-30546	rs110073367	12:0	1.04e-32	AD	-0.352	10.5	6.99e-25	1_11	0.447	0.00415	2_12	0.0183	0.152	1_22	0.00549	0.25	2_22	-0.00288	0.495	1_12	-0.0306	0.0874	2_11	-0.15	0.0113
4	BTA-118538-no-rs	rs41601373	25	ARS-BFGL-NGS-71416	rs110041210	12:0	1.87e-44	DA	0.308	10.5	8e-25	22_2	0.325	0.00502	12_1	0.022	0.146	11_2	0.00601	0.242	11_1	-0.0032	0.52	12_2	-0.034	0.0783	22_1	-0.17	0.00916
4	BTA-118538-no-rs	rs41601373	27	ARS-BFGL-NGS-86460	rs109227933	12:0	1.59e-42	DA	0.316	10.4	8.42e-25	22_2	0.343	0.00442	12_1	0.0194	0.16	11_2	0.00719	0.21	11_1	-0.00291	0.549	12_2	-0.0425	0.0666	22_1	-0.155	0.00973
14	Hapmap23192-BTC-059018	rs109569697	24	ARS-BFGL-BAC-29836	rs109306311	12:0	2.92e-38	DA	0.319	10.4	8.93e-25	22_2	0.305	0.00532	12_1	0.0258	0.13	11_2	0.00564	0.292	11_1	-0.00336	0.488	12_2	-0.0443	0.0763	22_1	-0.184	0.00887
1	ARS-BFGL-BAC-4401	rs109169283	23	ARS-BFGL-NGS-117853	rs110442308	12:0	7.91e-23	DA	-0.649	10.8	9.06e-25	22_1	0.919	0.00411	12_2	0.0216	0.211	11_1	0.00703	0.252	11_2	-0.00452	0.373	12_1	-0.0342	0.146	22_2	-0.257	0.014
4	BTA-02892-no-rs	rs29010437	21	ARS-BFGL-NGS-113562	rs110688848	12:0	3e-42	DA	0.403	10.4	9.77e-25	11_2	0.486	0.00311	12_1	0.0163	0.18	22_2	0.00855	0.185	22_1	-0.00255	0.567	12_2	-0.0638	0.0539	11_1	-0.148	0.0106
8	ARS-BFGL-NGS-102915	rs43547009	26	Hapmap48409-BTA-61200	rs41589714	12:0	2.1e-36	DA	0.338	10.4	9.86e-25	11_2	0.42	0.00354	12_1	0.012	0.227	22_2	0.0112	0.127	22_1	-0.00242	0.572	11_1	-0.0547	0.026	12_2	-0.0823	0.0443
2	Hapmap33253-BTA-160512	rs109026775	10	ARS-BFGL-NGS-36446	rs110864771	12:0	3.08e-46	AD	-0.406	10.4	1.2e-24	1_11	0.473	0.00297	2_12	0.0247	0.0925	1_22	0.00295	0.357	2_22	-0.00221	0.476	1_12	-0.0416	0.0652	2_11	-0.202	0.00652
9	ARS-BFGL-NGS-72792	rs110704439	28	ARS-BFGL-NGS-28764	rs111013526	12:0	1.79e-50	DA	0.394	10.4	1.23e-24	11_2	0.539	0.00297	12_1	0.0119	0.23	22_2	0.00911	0.132	22_1	-0.00223	0.567	12_2	-0.0626	0.0504	11_1	-0.0884	0.0172
5	ARS-BFGL-NGS-92026	rs110933150	10	ARS-BFGL-NGS-36446	rs110864771	12:0	3.38e-45	AD	0.387	10.4	1.33e-24	2_11	0.426	0.00326	1_12	0.0275	0.0876	2_22	0.00318	0.374	1_22	-0.00256	0.46	2_12	-0.0378	0.0693	1_11	-0.212	0.00622
1	ARS-BFGL-NGS-112600	rs43235984	4	BTA-118538-no-rs	rs41601373	12:0	1.4e-46	AD	-0.323	10.4	1.38e-24	1_22	0.325	0.00479	2_12	0.0218	0.159	1_11	0.00757	0.22	2_11	-0.00313	0.542	1_12	-0.0487	0.0652	2_22	-0.17	0.00958
14	Hapmap23192-BTC-059018	rs109569697	21	BTA-52628-no-rs	rs41644582	12:0	7.95e-48	DA	0.282	10.4	1.51e-24	22_2	0.264	0.00516	12_1	0.0235	0.106	11_2	0.00338	0.357	11_1	-0.00277	0.439	12_2	-0.0292	0.0862	22_1	-0.189	0.0071
3	BTA-68360-no-rs	rs43709346	21	BTA-53509-no-rs	rs41582341	12:0	3.89e-34	AD	0.382	10.4	1.56e-24	2_22	0.472	0.00299	1_12	0.0148	0.193	2_11	0.0124	0.117	1_11	-0.00227	0.636	2_12	-0.0738	0.0368	1_22	-0.0992	0.0144
14	Hapmap23192-BTC-059018	rs109569697	25	Hapmap30305-BTA-155754	rs81169923	12:0	3.98e-28	DD	-0.454	10.4	1.7e-24	22_12	0.589	0.0041	12_22	0.0406	0.0439	12_11	0.0124	0.0568	11_12	0.00322	0.404	11_22	-0.000448	0.209	11_11	-0.00406	0.169	12_12	-0.0238	0.104	22_11	-0.202	0.00527	22_22	-0.223	0.00468
4	BTA-118538-no-rs	rs41601373	29	BTA-66489-no-rs	rs43707628	12:0	6.38e-44	DA	-0.317	10.4	1.78e-24	22_1	0.395	0.0041	12_2	0.0178	0.121	11_1	0.0026	0.375	11_2	-0.00304	0.384	12_1	-0.0243	0.106	22_2	-0.15	0.00995
1	ARS-BFGL-BAC-4401	rs109169283	2	BTB-01313376	rs42432716	12:0	5.42e-25	DA	0.629	10.6	1.92e-24	22_2	0.965	0.00383	12_1	0.0133	0.199	11_2	0.00255	0.276	11_1	-0.00237	0.319	12_2	-0.0165	0.188	22_1	-0.229	0.0146
1	ARS-BFGL-BAC-4401	rs109169283	29	ARS-BFGL-NGS-34318	rs109416157	12:0	1.29e-23	DD	-0.818	10.6	1.98e-24	22_12	1.06	0.00457	12_11	0.139	0.0168	12_12	0.0098	0.29	12_22	0.00741	0.0808	11_12	0.00715	0.364	11_11	-0.00557	0.0991	11_22	-0.0108	0.131	22_11	-0.356	0.00762	22_22	-0.503	0.0061
10	ARS-BFGL-NGS-36446	rs110864771	23	ARS-BFGL-NGS-84065	rs42026720	12:0	2.48e-46	DA	0.388	10.4	2.12e-24	11_2	0.376	0.00326	12_1	0.0279	0.104	22_2	0.00379	0.344	22_1	-0.00291	0.49	12_2	-0.0656	0.053	11_1	-0.206	0.00622
20	BTA-123538-no-rs	rs110527273	21	ARS-BFGL-NGS-30546	rs110073367	12:0	3.32e-25	AD	-0.419	10.3	2.7e-24	1_11	0.539	0.00354	2_12	0.0201	0.178	1_22	0.0113	0.147	2_22	-0.00322	0.6	1_12	-0.0393	0.0605	2_11	-0.166	0.0106
10	ARS-BFGL-NGS-36446	rs110864771	28	ARS-BFGL-NGS-28764	rs111013526	12:0	1.09e-46	DA	0.434	10.3	2.71e-24	11_2	0.318	0.00298	12_1	0.0253	0.132	22_2	0.0109	0.158	22_1	-0.00248	0.676	12_2	-0.138	0.0239	11_1	-0.212	0.00656
4	Hapmap39677-BTA-69920	rs41648763	21	ARS-BFGL-NGS-30546	rs110073367	12:0	2.36e-27	AD	0.431	10.3	2.72e-24	2_11	0.624	0.00296	1_12	0.0157	0.169	2_22	0.00686	0.192	1_22	-0.00254	0.554	2_12	-0.0354	0.0695	1_11	-0.126	0.0124
10	ARS-BFGL-NGS-36446	rs110864771	29	ARS-BFGL-NGS-40156	rs109817091	12:0	1.15e-43	DA	0.408	10.3	2.86e-24	11_2	0.476	0.00296	12_1	0.0254	0.0998	22_2	0.00464	0.282	22_1	-0.00247	0.551	12_2	-0.0411	0.0578	11_1	-0.201	0.00652
3	ARS-BFGL-NGS-70647	rs108951531	9	ARS-BFGL-NGS-72792	rs110704439	12:0	9.44e-47	AD	-0.363	10.3	2.92e-24	1_11	0.495	0.00325	2_12	0.0124	0.213	1_22	0.00762	0.18	2_22	-0.00239	0.52	1_12	-0.0552	0.0665	2_11	-0.0852	0.0174
1	ARS-BFGL-BAC-4401	rs109169283	17	ARS-BFGL-NGS-13495	rs42392402	12:0	6.3e-24	DA	0.633	10.6	3.09e-24	22_2	0.884	0.00384	12_1	0.0177	0.274	11_2	0.00929	0.18	11_1	-0.00369	0.417	12_2	-0.0543	0.11	22_1	-0.224	0.0146
4	BTA-118538-no-rs	rs41601373	16	ARS-BFGL-NGS-38384	rs109366379	12:0	7.48e-32	DA	0.407	10.3	3.31e-24	22_2	0.488	0.00295	12_1	0.0167	0.183	11_2	0.00985	0.151	11_1	-0.00242	0.609	12_2	-0.0734	0.0428	22_1	-0.134	0.0112
9	BTB-02010143	rs43113305	14	Hapmap23192-BTC-059018	rs109569697	12:0	2.44e-34	AD	0.362	10.3	3.35e-24	2_22	0.402	0.00313	1_12	0.018	0.165	2_11	0.00951	0.153	1_11	-0.00228	0.629	2_12	-0.0809	0.0378	1_22	-0.114	0.0119
12	BTB-01114277	rs42274989	21	ARS-BFGL-NGS-30546	rs110073367	12:0	2.72e-34	AD	-0.309	10.3	3.46e-24	1_11	0.308	0.00532	2_12	0.0208	0.168	1_22	0.00832	0.207	2_22	-0.00328	0.539	1_12	-0.0449	0.0709	2_11	-0.167	0.01
13	Hapmap52629-rs29014811	rs29014811	14	Hapmap23192-BTC-059018	rs109569697	12:0	8.14e-24	AD	0.367	10.3	3.74e-24	2_22	0.427	0.00387	1_12	0.0215	0.142	2_11	0.00587	0.242	1_11	-0.00271	0.538	2_12	-0.0495	0.0631	1_22	-0.156	0.0104
4	BTA-118538-no-rs	rs41601373	11	ARS-BFGL-NGS-43769	rs110124701	12:0	1.94e-44	DA	-0.335	10.3	3.97e-24	22_1	0.38	0.00443	12_2	0.0205	0.162	11_1	0.00816	0.173	11_2	-0.003	0.586	12_1	-0.0371	0.0652	22_2	-0.164	0.00974
1	ARS-BFGL-BAC-4401	rs109169283	24	BTB-00891865	rs42056189	12:0	2.02e-25	DA	0.57	10.6	3.99e-24	22_2	0.736	0.00459	12_1	0.0193	0.284	11_2	0.015	0.153	11_1	-0.00526	0.443	12_2	-0.0523	0.102	22_1	-0.241	0.0138
1	BTA-34631-no-rs	rs41579106	21	ARS-BFGL-NGS-30546	rs110073367	12:0	4.39e-31	AD	0.321	10.3	4.28e-24	2_11	0.353	0.00497	1_12	0.0215	0.149	2_22	0.0039	0.327	1_22	-0.00339	0.41	2_12	-0.0356	0.0987	1_11	-0.167	0.0103
14	Hapmap23192-BTC-059018	rs109569697	17	ARS-BFGL-BAC-34362	rs109880498	12:0	3.22e-25	DA	-0.344	10.3	4.38e-24	22_1	0.436	0.0033	12_2	0.0152	0.153	11_1	0.00709	0.186	11_2	-0.00216	0.593	12_1	-0.0423	0.0533	22_2	-0.128	0.0111
19	BTB-00755336	rs41917898	20	ARS-BFGL-NGS-21114	rs109720918	12:0	6.57e-37	AD	-0.377	10.3	4.98e-24	1_11	0.354	0.00324	2_12	0.0266	0.0624	1_22	0.00184	0.475	2_22	-0.00236	0.366	1_12	-0.0184	0.0895	2_11	-0.306	0.00383
1	ARS-BFGL-BAC-4401	rs109169283	12	Hapmap43991-BTA-102559	rs41611613	12:0	4.75e-21	DA	-0.737	10.5	5.07e-24	22_1	1.02	0.00306	11_1	0.0238	0.112	12_2	0.0187	0.319	11_2	-0.00535	0.483	12_1	-0.0939	0.068	22_2	-0.204	0.0153
20	Hapmap54326-rs29009836	rs29009836	21	ARS-BFGL-NGS-30546	rs110073367	12:0	7.4e-42	AD	-0.348	10.3	5.33e-24	1_11	0.402	0.00443	2_12	0.019	0.158	1_22	0.00579	0.263	2_22	-0.0028	0.483	1_12	-0.0445	0.0806	2_11	-0.158	0.0109
10	ARS-BFGL-NGS-36446	rs110864771	13	ARS-BFGL-NGS-113296	rs111032628	12:0	7.82e-43	DA	-0.413	10.3	5.41e-24	11_1	0.424	0.00301	12_2	0.0263	0.0983	22_1	0.00438	0.303	22_2	-0.00256	0.53	12_1	-0.04	0.0604	11_2	-0.263	0.00481
1	Hapmap49948-BTA-29490	rs41565305	10	ARS-BFGL-NGS-36446	rs110864771	12:0	3.31e-44	DA	-0.389	10.3	5.54e-24	22_1	0.462	0.00325	11_1	0.0262	0.0571	12_2	0.0104	0.292	11_2	-0.00253	0.587	22_2	-0.0468	0.0328	12_1	-0.109	0.0278
4	BTA-118538-no-rs	rs41601373	8	BTB-01812180	rs42920892	12:0	2e-43	DA	-0.324	10.3	5.57e-24	22_1	0.359	0.00413	12_2	0.0185	0.163	11_1	0.00712	0.208	11_2	-0.00267	0.552	12_1	-0.0467	0.0626	22_2	-0.149	0.01
4	ARS-BFGL-NGS-103506	rs110228278	14	Hapmap23192-BTC-059018	rs109569697	12:0	5.08e-37	AD	0.291	10.3	5.69e-24	2_22	0.274	0.00535	1_12	0.0265	0.123	2_11	0.00353	0.339	1_11	-0.00282	0.441	2_12	-0.0424	0.0826	1_22	-0.165	0.00892
1	ARS-BFGL-BAC-4401	rs109169283	21	ARS-BFGL-NGS-106149	rs110218532	12:0	4.71e-29	DA	0.61	10.5	6.01e-24	22_2	0.709	0.00575	12_1	0.0248	0.241	11_2	0.0105	0.222	11_1	-0.00647	0.368	12_2	-0.0374	0.154	22_1	-0.37	0.0107
8	ARS-BFGL-NGS-42477	rs110562995	16	Hapmap60631-rs29014612	rs29014612	12:0	1.07e-29	DA	0.313	10.2	6.74e-24	11_2	0.385	0.00538	12_1	0.0196	0.192	22_2	0.00703	0.24	22_1	-0.00398	0.448	12_2	-0.0417	0.0962	11_1	-0.107	0.0185
10	Hapmap28142-BTA-161308	rs111011518	19	Hapmap43270-BTA-45709	rs41636851	12:0	2.72e-40	DA	-0.352	10.2	6.89e-24	11_1	0.446	0.00359	12_2	0.0151	0.205	22_1	0.00752	0.184	22_2	-0.00263	0.53	12_1	-0.0567	0.0625	11_2	-0.105	0.0149
8	ARS-BFGL-NGS-111334	rs42653943	10	ARS-BFGL-NGS-36446	rs110864771	12:0	4.9e-43	AD	-0.379	10.2	7.08e-24	1_11	0.323	0.00332	2_12	0.0253	0.105	1_22	0.00378	0.318	2_22	-0.00226	0.515	1_12	-0.0561	0.0537	2_11	-0.267	0.00452
6	BTB-01645778	rs42763360	21	ARS-BFGL-NGS-30546	rs110073367	12:0	6.51e-29	AD	-0.359	10.2	7.43e-24	1_11	0.515	0.00299	2_12	0.0128	0.164	1_22	0.00477	0.22	2_22	-0.00198	0.526	1_12	-0.0304	0.0741	2_11	-0.11	0.0125
6	Hapmap38528-BTA-78188	rs41656195	16	ARS-BFGL-NGS-101250	rs41819657	12:0	1.07e-37	DA	-0.309	10.2	7.62e-24	11_1	0.244	0.00386	12_2	0.0217	0.0775	22_1	0.00301	0.343	22_2	-0.00168	0.495	12_1	-0.0175	0.0769	11_2	-0.291	0.00327
9	Hapmap38916-BTA-84073	rs41569509	21	ARS-BFGL-NGS-30546	rs110073367	12:0	7.03e-29	AD	0.398	10.3	7.71e-24	2_11	0.429	0.00395	1_12	0.0203	0.193	2_22	0.0143	0.134	1_22	-0.00316	0.612	2_12	-0.0776	0.0441	1_11	-0.155	0.0118
9	BTA-84626-no-rs	rs41594978	10	ARS-BFGL-NGS-36446	rs110864771	12:0	7.86e-40	AD	0.447	10.2	7.88e-24	2_11	0.471	0.00294	1_12	0.0273	0.0939	2_22	0.00362	0.351	1_22	-0.00257	0.482	2_12	-0.0418	0.0659	1_11	-0.278	0.00489
1	ARS-BFGL-BAC-36880	rs110075251	21	ARS-BFGL-NGS-30546	rs110073367	12:0	1.1e-32	AD	-0.366	10.2	8.68e-24	1_11	0.476	0.003	2_12	0.0142	0.19	1_22	0.00961	0.142	2_22	-0.00224	0.605	1_12	-0.0501	0.0486	2_11	-0.116	0.012
2	ARS-BFGL-NGS-2970	rs109976432	10	ARS-BFGL-NGS-36446	rs110864771	12:0	1.28e-45	AD	0.378	10.2	8.72e-24	2_11	0.425	0.00329	1_12	0.0269	0.0871	2_22	0.00363	0.346	1_22	-0.00257	0.487	2_12	-0.0323	0.0704	1_11	-0.207	0.00629
10	ARS-BFGL-NGS-36446	rs110864771	20	BTA-50376-no-rs	rs109633897	12:0	1.37e-44	DA	-0.4	10.2	8.83e-24	11_1	0.447	0.00295	12_2	0.0237	0.0982	22_1	0.00324	0.341	22_2	-0.00208	0.492	12_1	-0.0501	0.0593	11_2	-0.199	0.00649
1	Hapmap43215-BTA-24270	rs41632981	20	Hapmap45498-BTA-50448	rs41581056	12:0	2.55e-24	AA	0.365	10.2	9.1e-24	1_1	0.328	0.00488	2_2	0.00173	0.797	2_1	-0.0108	0.141	1_2	-0.0254	0.0571
1	ARS-BFGL-BAC-4401	rs109169283	21	BTA-21042-no-rs	rs41580776	12:0	7.19e-23	DA	0.718	10.5	9.11e-24	22_2	1.08	0.00307	12_1	0.0175	0.277	11_2	0.00717	0.186	11_1	-0.00368	0.409	12_2	-0.0557	0.11	22_1	-0.204	0.0154
4	Hapmap35652-SCAFFOLD151622_1051	rs29010298	28	ARS-BFGL-NGS-32087	rs110263705	12:0	4.97e-45	DA	0.389	10.2	9.75e-24	11_2	0.521	0.00305	12_1	0.0172	0.144	22_2	0.00531	0.238	22_1	-0.00239	0.537	12_2	-0.0393	0.067	11_1	-0.137	0.0104
2	ARS-BFGL-NGS-54356	rs110861857	10	Hapmap28142-BTA-161308	rs111011518	12:0	6.13e-26	AD	0.497	10.2	9.81e-24	2_11	0.67	0.00303	1_12	0.017	0.215	2_22	0.014	0.126	1_22	-0.00305	0.591	2_12	-0.0683	0.0508	1_11	-0.136	0.0144
8	ARS-BFGL-NGS-80442	rs110609419	20	BTB-00790451	rs41950387	12:0	2.12e-27	AD	-0.374	10.2	1.01e-23	1_11	0.507	0.00305	2_12	0.0158	0.176	1_22	0.00656	0.17	2_22	-0.0023	0.58	2_11	-0.052	0.025	1_12	-0.0745	0.0464
14	Hapmap23192-BTC-059018	rs109569697	22	BTA-91554-no-rs	rs41612800	12:0	5.84e-44	DA	0.338	10.2	1.05e-23	22_2	0.314	0.00385	12_1	0.021	0.167	11_2	0.0133	0.143	11_1	-0.00296	0.638	12_2	-0.0843	0.037	22_1	-0.136	0.0104
20	ARS-BFGL-BAC-34915	rs110045291	24	Hapmap39983-BTA-20390	rs41571288	12:0	1.61e-41	DA	0.351	10.2	1.11e-23	11_2	0.426	0.00357	12_1	0.0164	0.19	22_2	0.00843	0.183	22_1	-0.00288	0.554	12_2	-0.0652	0.0553	11_1	-0.101	0.0149
3	ARS-BFGL-NGS-83233	rs110870162	9	ARS-BFGL-NGS-72792	rs110704439	12:0	5.14e-44	AD	-0.401	10.2	1.12e-23	1_11	0.492	0.00293	1_22	0.0169	0.0853	2_12	0.0122	0.246	2_22	-0.00233	0.615	2_11	-0.0876	0.0176	1_12	-0.0891	0.0328
6	ARS-BFGL-NGS-26829	rs110405498	21	ARS-BFGL-NGS-30546	rs110073367	12:0	9.53e-53	AD	-0.288	10.2	1.14e-23	1_11	0.316	0.00474	2_12	0.0165	0.153	1_22	0.00399	0.288	2_22	-0.00234	0.457	1_12	-0.0363	0.0865	2_11	-0.148	0.0101
4	BTA-02892-no-rs	rs29010437	28	ARS-BFGL-NGS-32087	rs110263705	12:0	4.8e-44	DA	0.392	10.2	1.18e-23	11_2	0.519	0.00318	12_1	0.0164	0.158	22_2	0.00577	0.232	22_1	-0.00258	0.525	12_2	-0.0412	0.0706	11_1	-0.14	0.0108
6	ARS-BFGL-NGS-91848	rs109249207	21	ARS-BFGL-NGS-30546	rs110073367	12:0	1.55e-30	AD	0.319	10.2	1.19e-23	2_11	0.327	0.00471	1_12	0.0202	0.16	2_22	0.00578	0.287	1_22	-0.00313	0.459	2_12	-0.054	0.0789	1_11	-0.154	0.0106
10	ARS-BFGL-NGS-36446	rs110864771	11	ARS-BFGL-NGS-107491	rs109334719	12:0	1.9e-45	DA	0.273	10.2	1.22e-23	11_2	0.223	0.00469	12_1	0.0265	0.0745	22_2	0.00245	0.424	22_1	-0.00254	0.409	12_2	-0.0231	0.0827	11_1	-0.218	0.00469
21	ARS-BFGL-NGS-30546	rs110073367	24	Hapmap50849-BTA-104451	rs41569303	12:0	2.81e-33	DA	0.337	10.2	1.24e-23	11_2	0.393	0.00462	12_1	0.0204	0.156	22_2	0.00706	0.229	22_1	-0.00327	0.517	12_2	-0.0318	0.0831	11_1	-0.165	0.0102
20	BTB-00790451	rs41950387	24	BTB-00888968	rs42050817	12:0	6.04e-38	DA	0.421	10.2	1.33e-23	11_2	0.451	0.00312	12_1	0.0163	0.196	22_2	0.0162	0.103	22_1	-0.00254	0.646	11_1	-0.058	0.0249	12_2	-0.141	0.0268
21	Hapmap45932-BTA-52396	rs41584164	24	BTB-00888968	rs42050817	12:0	1.61e-39	DA	0.366	10.2	1.35e-23	22_2	0.434	0.00363	11_2	0.0174	0.0921	12_1	0.0124	0.266	11_1	-0.00274	0.579	22_1	-0.0756	0.0218	12_2	-0.0885	0.0384
10	Hapmap28142-BTA-161308	rs111011518	19	UA-IFASA-7593	rs41636844	12:0	2.42e-40	DA	-0.35	10.2	1.35e-23	11_1	0.447	0.00357	12_2	0.0149	0.204	22_1	0.0074	0.186	22_2	-0.00263	0.527	12_1	-0.0538	0.0642	11_2	-0.105	0.0149
1	BTB-00076466	rs43282562	14	Hapmap23192-BTC-059018	rs109569697	12:0	2.94e-22	AD	0.347	10.2	1.43e-23	2_22	0.368	0.00414	1_12	0.0219	0.151	2_11	0.00878	0.2	1_11	-0.00309	0.581	2_12	-0.0581	0.0536	1_22	-0.155	0.0101
8	ARS-BFGL-NGS-63764	rs109427253	20	ARS-BFGL-NGS-2566	rs110503795	12:0	4.47e-39	AD	0.368	10.1	1.57e-23	2_11	0.479	0.00324	1_12	0.0185	0.134	2_22	0.00553	0.221	1_22	-0.00233	0.567	2_12	-0.0336	0.0648	1_11	-0.146	0.00972
6	Hapmap38528-BTA-78188	rs41656195	9	BTB-00400244	rs43607230	12:0	1.07e-37	AD	-0.369	10.1	1.58e-23	1_11	0.387	0.00357	1_22	0.0329	0.0514	2_12	0.00849	0.364	2_22	-0.0031	0.508	2_11	-0.0354	0.044	1_12	-0.131	0.0285
14	Hapmap23192-BTC-059018	rs109569697	22	BTB-00841577	rs42001385	12:0	7.01e-44	DA	0.336	10.1	1.6e-23	22_2	0.312	0.00387	12_1	0.0212	0.166	11_2	0.012	0.153	11_1	-0.00291	0.628	12_2	-0.0844	0.0387	22_1	-0.135	0.0104
1	ARS-BFGL-BAC-4401	rs109169283	10	ARS-BFGL-NGS-23526	rs109494680	12:0	2.52e-21	DA	-0.565	10.4	1.66e-23	22_1	0.74	0.0046	12_2	0.0202	0.263	11_1	0.0138	0.181	11_2	-0.00604	0.416	12_1	-0.0435	0.122	22_2	-0.242	0.0138
1	Hapmap49948-BTA-29490	rs41565305	14	Hapmap23192-BTC-059018	rs109569697	12:0	2.23e-37	DA	0.302	10.1	1.7e-23	22_2	0.315	0.00532	11_2	0.0239	0.0739	12_1	0.0136	0.286	11_1	-0.0034	0.567	22_1	-0.0606	0.0307	12_2	-0.0869	0.0375
4	Hapmap35652-SCAFFOLD151622_1051	rs29010298	9	ARS-BFGL-NGS-87949	rs110557244	12:0	5.66e-46	AD	-0.302	10.1	1.83e-23	1_11	0.401	0.00482	1_22	0.0216	0.0635	2_12	0.00943	0.338	2_22	-0.00276	0.504	2_11	-0.0464	0.0391	1_12	-0.057	0.0512
11	BTA-100645-no-rs	rs109553019	26	ARS-BFGL-NGS-38894	rs109257502	17:0	4.27e-22	AA	-0.411	10.3	1.94e-23	1_2	0.159	0.0953	2_1	0.151	0.0982	1_1	-0.0308	0.68	2_2	-0.0707	0.126
1	ARS-BFGL-BAC-4401	rs109169283	14	ARS-BFGL-NGS-42962	rs109106685	17:0	3.92e-22	AD	0.566	10.2	6.43e-23	2_11	0.441	0.0191	2_22	0.278	0.0328	1_12	0.0304	0.537	1_22	-0.0547	0.15	1_11	-0.0778	0.101	2_12	-0.11	0.16
2	ARS-BFGL-NGS-10872	rs110581784	9	ARS-BFGL-NGS-105758	rs109242304	17:0	1.24e-19	AA	0.279	9.96	1.11e-22	1_1	0.063	0.171	2_2	0.0321	0.269	2_1	-0.0201	0.504	1_2	-0.164	0.0566
2	Hapmap49571-BTA-32781	rs41585336	13	BTA-32900-no-rs	rs41630023	17:0	3.44e-18	AA	-0.282	9.56	4.01e-21	2_1	0.163	0.098	1_2	0.0504	0.104	2_2	-0.0219	0.641	1_1	-0.0461	0.157
2	Hapmap47023-BTA-49508	rs41636477	3	Hapmap48544-BTA-98418	rs41665543	17:0	1.43e-19	AA	0.219	9.55	4.27e-21	1_1	0.109	0.0956	2_2	0.0317	0.285	2_1	-0.0219	0.447	1_2	-0.056	0.173
2	Hapmap35020-BES8_Contig415_403	rs43704000	24	ARS-BFGL-NGS-42988	rs110962512	17:0	1.57e-12	AA	0.38	10.2	7.86e-21	2_2	0.216	0.0531	1_1	0.0207	0.387	1_2	-0.0187	0.476	2_1	-0.125	0.0843
8	ARS-BFGL-NGS-60015	rs110612774	27	ARS-BFGL-NGS-90403	rs109594128	17:0	8.26e-16	AA	-0.151	9.3	4.06e-20	1_2	0.0401	0.182	2_1	0.0236	0.418	2_2	-0.0403	0.254	1_1	-0.0474	0.147
2	ARS-BFGL-NGS-10872	rs110581784	4	ARS-BFGL-NGS-33308	rs109955900	17:0	9.79e-16	AA	0.209	9.23	8.06e-20	1_1	0.0975	0.0971	2_2	0.0126	0.544	2_1	-0.0357	0.228	1_2	-0.0628	0.131
7	BTB-01599309	rs42717372	11	ARS-BFGL-NGS-108104	rs110195921	17:0	2.01e-16	AA	-0.251	9.16	1.52e-19	2_1	0.104	0.0693	1_2	0.0168	0.453	1_1	-0.0177	0.41	2_2	-0.112	0.0675
5	BTB-00745028	rs41903591	26	ARS-BFGL-NGS-39607	rs109611741	17:0	9.9e-21	AA	-0.292	9.18	2.29e-19	2_1	0.165	0.0431	1_2	0.0133	0.528	1_1	-0.0202	0.354	2_2	-0.0927	0.0753
2	ARS-BFGL-NGS-28193	rs109016658	9	ARS-BFGL-NGS-105758	rs109242304	17:0	1.07e-15	AA	-0.207	9.09	3.17e-19	1_2	0.0504	0.201	2_1	0.0391	0.318	1_1	-0.0334	0.354	2_2	-0.084	0.128
2	ARS-BFGL-NGS-32446	rs109290807	24	Hapmap32162-BTA-57721	rs81110128	17:0	1.51e-16	AA	0.256	9.05	3.91e-19	1_1	0.0561	0.122	2_2	0.0502	0.145	2_1	-0.00768	0.67	1_2	-0.142	0.0631
4	Hapmap25108-BTA-18447	rs41596243	28	ARS-BFGL-NGS-36659	rs109788081	17:0	3.18e-17	AA	0.233	8.99	6.21e-19	2_2	0.123	0.0633	1_1	0.0162	0.501	1_2	-0.0252	0.32	2_1	-0.0677	0.116
2	Hapmap40746-BTA-46710	rs41580944	9	ARS-BFGL-NGS-105758	rs109242304	17:0	3.08e-15	AA	-0.216	9	6.75e-19	1_2	0.0489	0.208	2_1	0.0418	0.309	1_1	-0.0332	0.365	2_2	-0.0924	0.118
10	Hapmap47459-BTA-98716	rs41666406	18	Hapmap58965-rs29015249	rs29015249	17:0	1.87e-13	AA	0.445	10.4	1.37e-18	2_2	0.224	0.0877	1_1	0.0395	0.472	2_1	-0.0717	0.267	1_2	-0.11	0.174
2	ARS-BFGL-NGS-64846	rs109470063	3	Hapmap48544-BTA-98418	rs41665543	17:0	1.78e-17	AA	0.2	8.9	1.39e-18	1_1	0.0992	0.0954	2_2	0.0261	0.3	2_1	-0.019	0.448	1_2	-0.0559	0.156
9	ARS-BFGL-NGS-105758	rs109242304	21	ARS-BFGL-NGS-54399	rs110435250	17:0	3.08e-12	AA	0.341	8.91	1.66e-18	2_2	0.11	0.067	1_1	0.0175	0.647	2_1	-0.0376	0.229	1_2	-0.176	0.057
2	Hapmap38282-BTA-108693	rs41569002	16	Hapmap52246-rs29010319	rs29010319	17:0	8.58e-16	AA	-0.221	8.81	3.14e-18	2_1	0.0725	0.11	1_2	0.0269	0.278	2_2	-0.0139	0.539	1_1	-0.108	0.0736
9	Hapmap44040-BTA-22987	rs41626568	13	ARS-BFGL-NGS-103645	rs109651122	17:0	3.69e-17	AA	0.255	8.81	3.17e-18	2_2	0.14	0.0473	1_1	0.0137	0.528	2_1	-0.0207	0.341	1_2	-0.0805	0.0841
10	Hapmap47459-BTA-98716	rs41666406	16	ARS-BFGL-NGS-30451	rs109563731	17:0	2.28e-11	AA	0.471	10.2	4.24e-18	2_2	0.277	0.0814	1_1	0.039	0.415	2_1	-0.0698	0.274	1_2	-0.0852	0.23
2	BTA-45006-no-rs	rs41642713	4	BTB-00174639	rs43386193	17:0	5.1e-17	AA	-0.29	8.77	4.59e-18	2_1	0.158	0.0806	1_2	0.085	0.0766	1_1	-0.0222	0.526	2_2	-0.024	0.317
2	ARS-BFGL-NGS-101964	rs110288740	3	Hapmap48544-BTA-98418	rs41665543	17:0	4.78e-16	AA	0.2	8.69	8.77e-18	1_1	0.101	0.0962	2_2	0.037	0.244	2_1	-0.0225	0.448	1_2	-0.0404	0.212
18	ARS-BFGL-NGS-100633	rs109212036	24	ARS-BFGL-NGS-42988	rs110962512	17:0	2.24e-15	AA	-0.324	9.2	1.35e-17	1_2	0.194	0.0598	2_1	0.0199	0.361	2_2	-0.0182	0.469	1_1	-0.0927	0.111
3	BTB-01195129	rs42352144	9	BTA-68663-no-rs	rs43710501	17:0	8.18e-16	AA	-0.163	8.63	1.39e-17	2_1	0.0522	0.184	1_2	0.029	0.333	1_1	-0.0339	0.28	2_2	-0.0479	0.204
8	BTB-01163826	rs42326114	11	BTA-100645-no-rs	rs109553019	17:0	1.14e-16	AA	-0.355	8.73	1.46e-17	1_2	0.152	0.114	2_1	0.113	0.0881	1_1	-0.0303	0.699	2_2	-0.0606	0.0992
11	ARS-BFGL-NGS-89583	rs110648694	26	Hapmap51817-BTA-22015	rs41575907	17:0	2.09e-15	AA	-0.159	8.61	1.58e-17	2_1	0.0428	0.231	1_2	0.0361	0.272	1_1	-0.0363	0.271	2_2	-0.0437	0.226
6	ARS-BFGL-NGS-35366	rs110400390	10	Hapmap47459-BTA-98716	rs41666406	17:0	3.14e-10	AA	-0.457	9.94	1.66e-17	1_2	0.204	0.0878	2_1	0.039	0.513	2_2	-0.0713	0.267	1_1	-0.143	0.132
3	Hapmap41617-BTA-68815	rs41592610	22	ARS-BFGL-NGS-116144	rs109759595	17:0	6.1e-16	AA	0.182	8.6	1.81e-17	2_2	0.059	0.17	1_1	0.0416	0.262	2_1	-0.0313	0.4	1_2	-0.0504	0.167
7	BTA-116531-no-rs	rs41616568	10	Hapmap47459-BTA-98716	rs41666406	17:0	9.8e-08	AA	-0.578	9.9	1.94e-17	1_2	0.292	0.0622	2_1	0.0359	0.544	2_2	-0.065	0.293	1_1	-0.185	0.101
5	BTB-00236217	rs43448718	24	BTB-01646599	rs42761380	17:0	1.65e-14	AA	0.19	8.59	1.94e-17	1_1	0.049	0.167	2_2	0.0369	0.239	2_1	-0.0174	0.498	1_2	-0.0868	0.0958
19	Hapmap42484-BTA-25113	rs41627105	24	ARS-BFGL-NGS-42988	rs110962512	17:0	1.51e-14	AA	-0.345	9.14	2e-17	1_2	0.133	0.0583	2_1	0.0195	0.426	2_2	-0.0173	0.47	1_1	-0.175	0.0455
4	ARS-BFGL-NGS-4920	rs109588083	27	BTA-115188-no-rs	rs81110812	17:0	8.71e-16	AA	-0.266	8.59	2.05e-17	2_1	0.176	0.0372	1_2	0.0109	0.623	2_2	-0.0337	0.183	1_1	-0.0456	0.157
5	ARS-BFGL-NGS-75120	rs110228860	10	Hapmap47459-BTA-98716	rs41666406	17:0	7.68e-10	AA	0.528	9.85	2.52e-17	2_2	0.276	0.07	1_1	0.037	0.514	1_2	-0.0671	0.286	2_1	-0.148	0.13
2	ARS-BFGL-NGS-103110	rs109906067	14	BTA-34455-no-rs	rs41602510	17:0	4.49e-15	AA	0.214	8.54	2.97e-17	2_2	0.104	0.0885	1_1	0.0179	0.512	1_2	-0.0438	0.209	2_1	-0.0483	0.191
2	Hapmap40746-BTA-46710	rs41580944	9	ARS-BFGL-NGS-77146	rs109047404	17:0	7.36e-14	AA	-0.198	8.54	3.07e-17	1_2	0.0645	0.141	2_1	0.028	0.321	1_1	-0.021	0.431	2_2	-0.0845	0.107
3	Hapmap39506-BTA-69666	rs43715321	5	BTA-21377-no-rs	rs41626004	17:0	1.49e-16	AA	0.186	8.53	3.15e-17	1_1	0.101	0.087	2_2	0.0195	0.392	1_2	-0.02	0.283	2_1	-0.0453	0.238
3	ARS-BFGL-NGS-116794	rs109113984	8	BTB-00373508	rs43576983	17:0	1.81e-14	AA	-0.17	8.53	3.37e-17	2_1	0.0475	0.219	1_2	0.0369	0.282	2_2	-0.0361	0.288	1_1	-0.0494	0.211
15	ARS-BFGL-NGS-71082	rs109205385	26	ARS-BFGL-NGS-38894	rs109257502	17:0	2.83e-10	AA	0.284	8.54	3.48e-17	1_1	0.169	0.0389	2_2	0.0617	0.247	1_2	-0.0212	0.112	2_1	-0.0322	0.602
16	ARS-BFGL-NGS-35175	rs109050466	22	ARS-BFGL-NGS-111384	rs41994324	17:0	7.2e-14	AA	-0.178	8.52	3.54e-17	2_1	0.0688	0.148	1_2	0.0269	0.364	2_2	-0.0389	0.257	1_1	-0.0434	0.231
5	ARS-BFGL-NGS-80555	rs42516705	19	ARS-BFGL-NGS-100738	rs109736374	17:0	2.11e-15	AA	0.189	8.51	3.83e-17	2_2	0.081	0.116	1_1	0.0219	0.428	1_2	-0.0336	0.279	2_1	-0.053	0.177
10	Hapmap47459-BTA-98716	rs41666406	27	ARS-BFGL-NGS-116604	rs43329259	17:0	1.3e-08	AA	0.463	9.82	4.2e-17	2_2	0.223	0.0871	1_1	0.0403	0.491	2_1	-0.0736	0.267	1_2	-0.126	0.155
2	BTA-98135-no-rs	rs41593932	11	ARS-BFGL-NGS-31406	rs110671030	17:0	2.15e-14	AA	-0.303	8.49	4.39e-17	1_2	0.0385	0.439	2_1	-0.00109	0.357	2_2	-0.0509	0.168	1_1	-0.215	0.037
3	BTB-01899527	rs43011369	9	BTA-68663-no-rs	rs43710501	17:0	2.48e-15	AA	0.162	8.49	4.44e-17	1_1	0.0526	0.18	2_2	0.0281	0.339	2_1	-0.0328	0.284	1_2	-0.0489	0.197
2	ARS-BFGL-NGS-32446	rs109290807	24	BTB-00884727	rs42048016	17:0	1.33e-14	AA	-0.242	8.47	5.27e-17	1_2	0.0533	0.123	2_1	0.0485	0.134	2_2	-0.00679	0.68	1_1	-0.134	0.0632
17	BTA-41874-no-rs	rs41605797	29	Hapmap57508-ss46526523	rs41256983	17:0	4.42e-15	AA	-0.156	8.46	5.68e-17	2_1	0.0406	0.233	1_2	0.0369	0.259	1_1	-0.0305	0.311	2_2	-0.0483	0.197
1	BTB-00056583	rs43265267	13	BTB-00547162	rs41712067	17:0	3.12e-14	AA	0.176	8.46	5.92e-17	1_1	0.0516	0.171	2_2	0.0317	0.286	2_1	-0.0215	0.418	1_2	-0.0711	0.126
8	Hapmap51322-BTA-82932	rs41591796	10	Hapmap47459-BTA-98716	rs41666406	17:0	2.14e-10	AA	0.495	9.71	6.05e-17	2_2	0.26	0.0688	1_1	0.0341	0.52	1_2	-0.0632	0.282	2_1	-0.138	0.129
13	BTA-32900-no-rs	rs41630023	18	ARS-BFGL-NGS-80672	rs109836029	17:0	2.74e-14	AA	-0.192	8.44	6.83e-17	1_2	0.104	0.0828	2_1	0.0181	0.405	2_2	-0.0239	0.339	1_1	-0.0454	0.173
2	ARS-BFGL-NGS-28193	rs109016658	9	ARS-BFGL-NGS-77146	rs109047404	17:0	1.25e-13	AA	-0.189	8.44	6.92e-17	1_2	0.0649	0.136	2_1	0.0259	0.334	1_1	-0.0208	0.419	2_2	-0.0779	0.112
1	ARS-BFGL-NGS-69011	rs110104051	24	ARS-BFGL-NGS-42988	rs110962512	17:0	9.28e-14	AA	0.304	8.95	7.49e-17	2_2	0.143	0.066	1_1	0.0211	0.396	1_2	-0.0189	0.462	2_1	-0.12	0.0755
17	Hapmap54444-rs29026028	rs29026028	27	ARS-BFGL-NGS-13351	rs109112712	17:0	2.68e-14	AA	0.203	8.42	8.16e-17	1_1	0.0825	0.0904	2_2	0.0196	0.387	1_2	-0.017	0.43	2_1	-0.0833	0.0927
2	ARS-BFGL-NGS-4063	rs109801723	9	ARS-BFGL-NGS-113730	rs110367251	17:0	3.74e-15	AA	-0.171	8.42	8.44e-17	1_2	0.0437	0.219	2_1	0.0406	0.234	2_2	-0.0237	0.39	1_1	-0.0624	0.158
4	BTB-01298917	rs42421963	10	BTA-117971-no-rs	rs110945810	17:0	4.31e-13	AA	0.153	8.41	8.84e-17	2_2	0.0509	0.164	1_1	0.0312	0.282	1_2	-0.0187	0.355	2_1	-0.0526	0.199
1	BTB-01086841	rs42243124	21	ARS-BFGL-NGS-30365	rs110304011	17:0	3.63e-15	AA	-0.156	8.38	1.09e-16	1_2	0.0534	0.175	2_1	0.0279	0.312	1_1	-0.0285	0.321	2_2	-0.0461	0.192
1	ARS-BFGL-BAC-16973	rs111002696	14	UA-IFASA-5274	rs42381183	17:0	3.84e-13	AA	-0.199	8.38	1.09e-16	1_2	0.0835	0.102	2_1	0.0207	0.299	2_2	-0.00917	0.478	1_1	-0.0857	0.121
7	BTA-112159-no-rs	rs41568774	10	ARS-BFGL-NGS-118106	rs109045368	17:0	3.01e-13	AA	0.185	8.38	1.13e-16	2_2	0.0746	0.111	1_1	0.0222	0.4	2_1	-0.0241	0.358	1_2	-0.0646	0.131
2	ARS-BFGL-NGS-4063	rs109801723	9	ARS-BFGL-NGS-72307	rs110748053	17:0	4.87e-15	AA	-0.168	8.36	1.34e-16	1_2	0.0437	0.217	2_1	0.0402	0.232	2_2	-0.0232	0.392	1_1	-0.0614	0.158
2	Hapmap47640-BTA-49632	rs41636952	10	Hapmap47459-BTA-98716	rs41666406	17:0	4.59e-13	AA	0.411	9.56	1.35e-16	2_2	0.24	0.0877	1_1	0.0358	0.394	1_2	-0.0656	0.267	2_1	-0.0699	0.252
8	ARS-BFGL-NGS-15117	rs109835842	21	ARS-BFGL-NGS-17610	rs109007807	17:0	3.06e-15	AA	-0.19	8.35	1.36e-16	1_2	0.0645	0.114	2_1	0.0151	0.44	2_2	-0.0193	0.372	1_1	-0.0911	0.0746
10	Hapmap47459-BTA-98716	rs41666406	29	ARS-BFGL-NGS-99096	rs109450892	17:0	4.02e-12	AA	0.472	9.6	1.38e-16	2_2	0.182	0.0905	1_1	0.0417	0.537	2_1	-0.0768	0.264	1_2	-0.171	0.108
10	Hapmap47459-BTA-98716	rs41666406	17	ARS-BFGL-NGS-23779	rs41852476	17:0	7.04e-12	AA	0.427	9.55	1.39e-16	2_2	0.223	0.0859	1_1	0.037	0.464	2_1	-0.067	0.27	1_2	-0.101	0.181
5	UA-IFASA-4080	rs29027239	13	Hapmap35838-SCAFFOLD300165_20480	rs29027901	17:0	8.38e-14	AA	0.164	8.35	1.43e-16	2_2	0.0445	0.208	1_1	0.0325	0.294	1_2	-0.0272	0.338	2_1	-0.0601	0.16
2	Hapmap49571-BTA-32781	rs41585336	13	BTA-33373-no-rs	rs41631629	17:0	5.23e-14	AA	0.201	8.34	1.55e-16	1_1	0.111	0.0692	2_2	0.0101	0.586	1_2	-0.0366	0.192	2_1	-0.043	0.153
9	Hapmap42142-BTA-22984	rs41607876	a	UA-IFASA-7733	rs41584333	17:0	1.26e-15	AA	0.256	8.34	1.55e-16	1_1	0.164	0.0379	2_2	0.00902	0.656	1_2	-0.0321	0.188	2_1	-0.0513	0.118
2	ARS-BFGL-NGS-32446	rs109290807	24	ARS-BFGL-NGS-111968	rs109043937	17:0	1.67e-13	AA	0.218	8.33	1.67e-16	1_1	0.0577	0.119	2_2	0.0343	0.192	2_1	-0.00898	0.623	1_2	-0.117	0.0667
7	BTB-02088261	rs43186688	20	ARS-BFGL-NGS-17676	rs110243640	17:0	8.81e-18	DA	0.349	8.39	1.71e-16	11_2	0.168	0.0531	22_2	0.141	0.0495	12_1	0.0196	0.526	22_1	-0.0458	0.132	11_1	-0.0673	0.157	12_2	-0.118	0.082
1	ARS-BFGL-BAC-4401	rs109169283	20	BTB-00790451	rs41950387	17:0	4.29e-17	AA	-0.368	8.47	1.77e-16	2_1	0.228	0.0394	1_2	0.0146	0.657	2_2	-0.0531	0.173	1_1	-0.0722	0.13
10	BTA-100678-no-rs	rs41611714	14	ARS-BFGL-NGS-20645	rs109517754	17:0	1.03e-14	AA	0.267	8.32	1.85e-16	1_1	0.0624	0.0903	2_2	0.0237	0.238	2_1	-0.00888	0.64	1_2	-0.172	0.0325
2	ARS-BFGL-NGS-28193	rs109016658	9	BTB-01407900	rs42534288	17:0	3.47e-14	AA	0.164	8.31	1.98e-16	1_1	0.0487	0.189	2_2	0.0311	0.29	1_2	-0.0247	0.368	2_1	-0.0596	0.153
8	BTA-101429-no-rs	rs41570498	21	ARS-BFGL-NGS-9612	rs109990930	17:0	6.29e-14	AA	0.174	8.31	2.04e-16	2_2	0.0536	0.173	1_1	0.0318	0.295	1_2	-0.0237	0.387	2_1	-0.0653	0.145
10	Hapmap47459-BTA-98716	rs41666406	24	BTB-01970944	rs43082405	17:0	9.52e-11	AA	0.45	9.46	2.23e-16	2_2	0.183	0.0849	1_1	0.0381	0.537	2_1	-0.0693	0.271	1_2	-0.16	0.108
2	Hapmap42778-BTA-105679	rs41617152	8	ARS-BFGL-NGS-60015	rs110612774	17:0	7.11e-15	AA	0.128	8.29	2.32e-16	2_2	0.0265	0.287	1_1	0.0263	0.222	1_2	-0.0198	0.385	2_1	-0.0554	0.105
24	Hapmap49854-BTA-108097	rs41612383	26	Hapmap51817-BTA-22015	rs41575907	17:0	6.58e-14	AA	-0.152	8.28	2.53e-16	2_1	0.0445	0.211	1_2	0.0298	0.298	1_1	-0.0309	0.293	2_2	-0.0468	0.198
2	Hapmap40746-BTA-46710	rs41580944	9	BTB-01407900	rs42534288	17:0	3.39e-14	AA	0.17	8.28	2.56e-16	1_1	0.0478	0.195	2_2	0.0333	0.281	1_2	-0.0247	0.379	2_1	-0.0645	0.145
9	ARS-BFGL-NGS-52931	rs109324038	13	BTB-00750386	rs41913219	17:0	1.35e-15	AA	0.18	8.28	2.58e-16	1_1	0.0473	0.176	2_2	0.0384	0.219	2_1	-0.0173	0.501	1_2	-0.0768	0.105
5	ARS-BFGL-NGS-104287	rs42730349	17	BTB-01393971	rs42513136	17:0	2.07e-15	AA	0.19	8.25	3.16e-16	2_2	0.0473	0.198	1_1	0.0453	0.18	1_2	-0.0171	0.511	2_1	-0.0799	0.11
17	ARS-BFGL-NGS-102932	rs109646777	29	Hapmap57508-ss46526523	rs41256983	17:0	1.49e-12	AA	-0.155	8.25	3.2e-16	2_1	0.0403	0.231	1_2	0.0387	0.249	1_1	-0.0289	0.312	2_2	-0.0475	0.208
2	ARS-BFGL-NGS-117879	rs110492550	25	BTA-91052-no-rs	rs41659106	17:0	2.11e-14	AA	0.156	8.25	3.3e-16	2_2	0.0375	0.238	1_1	0.0353	0.292	2_1	-0.0356	0.264	1_2	-0.0478	0.206
11	ARS-BFGL-NGS-116433	rs110874358	27	Hapmap31456-BTA-149089	rs81159275	17:0	2.14e-14	AA	0.165	8.24	3.33e-16	1_1	0.0525	0.168	2_2	0.0299	0.301	1_2	-0.0241	0.385	2_1	-0.0581	0.147
24	ARS-BFGL-NGS-42988	rs110962512	25	ARS-BFGL-NGS-3363	rs109400568	17:0	2.28e-14	AA	0.349	8.94	3.41e-16	2_2	0.148	0.0775	1_1	0.0271	0.419	2_1	-0.0268	0.425	1_2	-0.146	0.0783
9	Hapmap42142-BTA-22984	rs41607876	13	ARS-BFGL-NGS-103645	rs109651122	17:0	2.52e-15	AA	-0.275	8.24	3.42e-16	1_2	0.184	0.0302	2_1	0.0081	0.674	1_1	-0.0282	0.195	2_2	-0.0544	0.102
1	BTB-01633174	rs42746341	2	Hapmap39717-BTA-112973	rs41617243	17:0	1.46e-14	AA	-0.255	8.24	3.43e-16	2_1	0.178	0.0315	1_2	0.00849	0.635	2_2	-0.0274	0.199	1_1	-0.0413	0.134
3	BTB-00160644	rs43368607	20	BTB-00794487	rs41952279	17:0	3.98e-15	AA	0.312	8.24	3.47e-16	1_1	0.117	0.0459	2_2	0.025	0.176	2_1	-0.00432	0.739	1_2	-0.166	0.0396
4	ARS-BFGL-NGS-4920	rs109588083	27	BTA-115187-no-rs	rs43706127	17:0	2.67e-14	AA	-0.217	8.24	3.55e-16	2_1	0.138	0.052	1_2	0.0162	0.481	2_2	-0.0297	0.167	1_1	-0.0333	0.3
5	Hapmap33512-BTA-158274	rs109344721	13	ARS-BFGL-NGS-114977	rs109570595	17:0	3.96e-15	AA	0.176	8.23	3.62e-16	1_1	0.078	0.106	2_2	0.0182	0.455	2_1	-0.0299	0.272	1_2	-0.0497	0.168
10	Hapmap47459-BTA-98716	rs41666406	19	ARS-BFGL-NGS-102058	rs110333799	17:0	2.54e-13	AA	0.413	9.38	3.67e-16	2_2	0.198	0.0926	1_1	0.0383	0.473	2_1	-0.0698	0.262	1_2	-0.106	0.172
8	BTA-80941-no-rs	rs41659560	10	ARS-BFGL-NGS-21248	rs109191831	17:0	2.29e-15	AA	-0.288	8.24	3.68e-16	1_2	0.075	0.0711	2_1	0.0217	0.239	1_1	-0.00794	0.662	2_2	-0.183	0.0287
10	Hapmap32896-BTA-59412	rs41602305	24	ARS-BFGL-NGS-42988	rs110962512	17:0	5.49e-10	AA	0.34	8.72	3.68e-16	2_2	0.196	0.0431	1_1	0.0169	0.403	1_2	-0.0153	0.483	2_1	-0.112	0.0705
3	INRA-178	rs42719986	5	Hapmap48070-BTA-74497	rs41652713	17:0	9.49e-14	AA	-0.188	8.23	3.69e-16	1_2	0.0569	0.135	2_1	0.0333	0.269	2_2	-0.0171	0.496	1_1	-0.0807	0.101
10	Hapmap47459-BTA-98716	rs41666406	16	ARS-BFGL-NGS-96271	rs109347552	17:0	1.04e-14	DA	-0.589	9.39	3.76e-16	22_1	0.522	0.0263	11_1	0.0808	0.105	12_2	0.0603	0.353	11_2	-0.0329	0.286	12_1	-0.1	0.173	22_2	-0.222	0.0564
5	ARS-BFGL-NGS-21052	rs109414192	12	BTA-23832-no-rs	rs41630960	17:0	2.59e-14	AA	-0.197	8.23	3.77e-16	1_2	0.0467	0.16	2_1	0.0297	0.267	2_2	-0.0169	0.507	1_1	-0.103	0.0661
2	ARS-BFGL-NGS-73988	rs109327965	20	Hapmap40826-BTA-87264	rs41594336	17:0	2.35e-13	AA	0.223	8.22	3.88e-16	1_1	0.117	0.0521	2_2	0.0116	0.494	2_1	-0.0155	0.378	1_2	-0.0785	0.0759
10	Hapmap47459-BTA-98716	rs41666406	29	ARS-BFGL-NGS-101626	rs110437150	17:0	2.45e-11	AA	-0.54	9.38	3.91e-16	2_1	0.292	0.06	1_2	0.0325	0.537	2_2	-0.0604	0.29	1_1	-0.155	0.113
7	BTB-00327936	rs43529710	28	Hapmap54895-rs29024828	rs29024828	17:0	4.72e-14	AA	0.294	8.23	4.01e-16	1_1	0.184	0.0309	2_2	0.00897	0.707	1_2	-0.0346	0.169	2_1	-0.0663	0.0933
8	BTB-00227661	rs43432590	28	ARS-BFGL-NGS-105712	rs42146629	17:0	9.46e-13	AA	-0.165	8.22	4.03e-16	2_1	0.0611	0.143	1_2	0.0276	0.349	1_1	-0.0311	0.318	2_2	-0.0449	0.189
1	Hapmap24328-BTA-108938	rs43709934	2	ARS-BFGL-NGS-10872	rs110581784	17:0	5.55e-14	AA	0.189	8.22	4.1e-16	1_1	0.0872	0.0947	2_2	0.0157	0.478	1_2	-0.0268	0.295	2_1	-0.0595	0.132
4	BTB-01298865	rs42421311	10	BTA-117971-no-rs	rs110945810	17:0	8.94e-13	AA	0.15	8.22	4.16e-16	2_2	0.0471	0.177	1_1	0.0324	0.278	1_2	-0.0212	0.342	2_1	-0.0496	0.203
2	ARS-BFGL-NGS-10872	rs110581784	3	BTA-79026-no-rs	rs41593228	17:0	2.72e-13	AA	0.231	8.21	4.24e-16	1_1	0.125	0.0595	2_2	0.0105	0.641	1_2	-0.0457	0.167	2_1	-0.0495	0.132
10	Hapmap40785-BTA-66290	rs110258622	26	ARS-BFGL-NGS-86952	rs109482308	17:0	1.14e-14	AA	0.179	8.21	4.26e-16	2_2	0.0783	0.105	1_1	0.0187	0.466	1_2	-0.0336	0.26	2_1	-0.0489	0.169
19	UA-IFASA-7520	rs41641951	27	ARS-BFGL-NGS-110790	rs110175723	17:0	7.93e-14	AA	0.25	8.21	4.43e-16	1_1	0.144	0.0505	2_2	0.00765	0.693	1_2	-0.0468	0.132	2_1	-0.0511	0.125
4	Hapmap54441-rs29025631	rs29025631	9	ARS-BFGL-NGS-108289	rs41966318	17:0	1.21e-14	AA	-0.167	8.2	4.64e-16	1_2	0.0559	0.168	2_1	0.0265	0.346	1_1	-0.0292	0.32	2_2	-0.0553	0.166
2	ARS-BFGL-NGS-64846	rs109470063	3	ARS-BFGL-NGS-89183	rs109981048	17:0	1.06e-15	AA	-0.229	8.2	4.68e-16	2_1	0.0604	0.112	1_2	0.042	0.188	2_2	-0.0118	0.637	1_1	-0.115	0.0623
7	ARS-BFGL-NGS-109534	rs109115115	13	Hapmap39255-BTA-119464	rs41618448	17:0	2.49e-13	AA	0.161	8.2	4.85e-16	2_2	0.0476	0.192	1_1	0.0328	0.28	1_2	-0.0259	0.365	2_1	-0.0544	0.163
11	ARS-BFGL-NGS-56195	rs109386046	15	ARS-BFGL-NGS-59156	rs109828270	17:0	7.29e-14	AA	0.173	8.19	5.07e-16	2_2	0.0562	0.145	1_1	0.0356	0.267	1_2	-0.0194	0.44	2_1	-0.0613	0.148
10	Hapmap47459-BTA-98716	rs41666406	21	ARS-BFGL-NGS-118600	rs109254014	17:0	1.91e-12	AA	0.359	9.32	5.08e-16	2_2	0.203	0.109	1_1	0.0386	0.298	1_2	-0.0485	0.346	2_1	-0.0686	0.246
4	ARS-BFGL-NGS-100360	rs42596442	22	Hapmap59806-rs29011514	rs29011514	17:0	2.44e-14	AA	-0.216	8.19	5.2e-16	2_1	0.0698	0.1	1_2	0.0252	0.306	2_2	-0.0135	0.523	1_1	-0.108	0.0713
10	ARS-BFGL-NGS-60218	rs110283465	26	BTA-60900-no-rs	rs41646478	17:0	1.86e-13	AA	0.262	8.19	5.26e-16	1_1	0.145	0.033	2_2	0.011	0.522	1_2	-0.0134	0.387	2_1	-0.0927	0.0576
4	Hapmap53381-rs29010398	rs29010398	24	ARS-BFGL-NGS-18151	rs109707765	17:0	1.51e-15	AA	-0.192	8.18	5.37e-16	1_2	0.0886	0.0915	2_1	0.017	0.478	1_1	-0.0276	0.293	2_2	-0.0591	0.138
10	ARS-BFGL-NGS-103826	rs110015307	17	ARS-BFGL-NGS-41791	rs109615755	17:0	1.1e-15	AA	0.218	8.18	5.42e-16	1_1	0.0415	0.164	2_2	0.0355	0.198	2_1	-0.0121	0.585	1_2	-0.129	0.0525
2	Hapmap40999-BTA-47831	rs41638240	10	ARS-BFGL-NGS-3778	rs43642522	17:0	2.04e-11	AA	0.171	8.18	5.43e-16	2_2	0.0526	0.152	1_1	0.0292	0.272	1_2	-0.0153	0.453	2_1	-0.0737	0.122
19	ARS-BFGL-BAC-27792	rs41921261	27	Hapmap24404-BTA-139489	rs81141868	17:0	8.73e-14	AA	-0.209	8.18	5.5e-16	1_2	0.0692	0.0982	2_1	0.0268	0.265	1_1	-0.0109	0.56	2_2	-0.102	0.0764
4	ARS-BFGL-NGS-4920	rs109588083	27	ARS-BFGL-NGS-119160	rs109468288	17:0	3.61e-14	AA	-0.237	8.18	5.55e-16	2_1	0.152	0.0426	1_2	0.0123	0.582	2_2	-0.0349	0.174	1_1	-0.0376	0.201
16	ARS-BFGL-NGS-111432	rs109856597	24	ARS-BFGL-NGS-42988	rs110962512	17:0	5.19e-08	AA	-0.335	8.65	5.72e-16	1_2	0.153	0.055	2_1	0.0184	0.415	2_2	-0.0165	0.473	1_1	-0.147	0.0563
25	Hapmap35396-SCAFFOLD245063_17530	rs29027063	26	Hapmap51817-BTA-22015	rs41575907	17:0	1.54e-14	AA	-0.142	8.17	5.73e-16	2_1	0.0345	0.261	1_2	0.0345	0.254	2_2	-0.0364	0.243	1_1	-0.0369	0.242
4	BTB-00178712	rs43384459	28	ARS-BFGL-NGS-36659	rs109788081	17:0	1.31e-13	AA	0.201	8.17	5.79e-16	2_2	0.105	0.0715	1_1	0.0156	0.485	1_2	-0.0242	0.31	2_1	-0.0568	0.133
3	BTB-01240396	rs41701434	9	BTA-68663-no-rs	rs43710501	17:0	4.92e-14	AA	-0.198	8.17	5.97e-16	2_1	0.118	0.0639	1_2	0.0174	0.391	1_1	-0.0203	0.401	2_2	-0.0431	0.144
5	BTB-00236217	rs43448718	24	BTB-01485274	rs42609685	17:0	2.81e-13	AA	0.18	8.17	6.09e-16	1_1	0.0477	0.164	2_2	0.0356	0.243	2_1	-0.0171	0.492	1_2	-0.0799	0.101
8	ARS-BFGL-NGS-105208	rs43557564	16	ARS-BFGL-NGS-85980	rs43392997	17:0	4.43e-14	AA	0.172	8.16	6.65e-16	2_2	0.0615	0.139	1_1	0.0256	0.322	2_1	-0.0196	0.403	1_2	-0.0653	0.136
3	BTB-00160644	rs43368607	14	BTA-63803-no-rs	rs41668885	17:0	5.48e-14	AA	0.345	8.15	6.84e-16	1_1	0.083	0.0596	2_2	0.0356	0.128	2_1	-0.00467	0.786	1_2	-0.222	0.0264
2	Hapmap40746-BTA-46710	rs41580944	9	BTB-00382301	rs43587874	17:0	2.07e-13	AA	-0.222	8.16	6.89e-16	1_2	0.0864	0.0931	2_1	0.0222	0.347	1_1	-0.0167	0.48	2_2	-0.097	0.0799
4	BTB-00204531	rs43415667	10	Hapmap47459-BTA-98716	rs41666406	17:0	5.51e-13	AA	-0.347	9.27	7.02e-16	1_2	0.184	0.104	2_1	0.0354	0.384	1_1	-0.0631	0.266	2_2	-0.0646	0.247
2	ARS-BFGL-NGS-115117	rs108966682	10	Hapmap47459-BTA-98716	rs41666406	17:0	7.58e-11	AA	0.549	9.25	7.31e-16	2_2	0.194	0.0748	1_1	0.0398	0.575	1_2	-0.073	0.281	2_1	-0.242	0.0697
9	BTA-99061-no-rs	rs41595251	17	ARS-BFGL-NGS-29268	rs110139024	17:0	2.06e-13	AA	-0.179	8.15	7.34e-16	2_1	0.0743	0.101	1_2	0.0177	0.516	2_2	-0.0433	0.167	1_1	-0.0436	0.216
2	ARS-BFGL-NGS-99327	rs108944344	25	ARS-BFGL-NGS-57317	rs110476838	17:0	2.55e-13	AA	0.179	8.14	7.47e-16	1_1	0.04	0.212	2_2	0.0306	0.235	1_2	-0.0168	0.467	2_1	-0.0912	0.0859
10	Hapmap47459-BTA-98716	rs41666406	27	Hapmap26179-BTA-155675	rs81169851	17:0	1.81e-09	AA	0.507	9.24	7.66e-16	2_2	0.288	0.0696	1_1	0.0362	0.484	2_1	-0.0656	0.286	1_2	-0.117	0.16
1	BTA-31638-no-rs	rs41582541	9	Hapmap52202-rs29021143	rs29021143	17:0	8.34e-16	AA	-0.188	8.14	7.67e-16	1_2	0.0949	0.0847	2_1	0.0169	0.479	1_1	-0.0322	0.261	2_2	-0.0442	0.175
11	Hapmap41435-BTA-115556	rs41608279	25	ARS-BFGL-NGS-100355	rs43683988	17:0	7.18e-15	AA	0.15	8.14	7.71e-16	2_2	0.0403	0.233	1_1	0.0345	0.27	2_1	-0.0352	0.265	1_2	-0.0404	0.232
10	Hapmap47459-BTA-98716	rs41666406	23	ARS-BFGL-NGS-53331	rs109210569	17:0	4.27e-08	AA	0.516	9.24	7.88e-16	2_2	0.29	0.066	1_1	0.0341	0.503	2_1	-0.062	0.29	1_2	-0.13	0.141
9	BTA-84256-no-rs	rs41663465	25	ARS-BFGL-NGS-68584	rs110665834	17:0	9.93e-13	AA	-0.187	8.13	8.13e-16	2_1	0.0697	0.118	1_2	0.0237	0.297	1_1	-0.0159	0.489	2_2	-0.0779	0.0961
3	BTB-00145298	rs43351756	22	ARS-BFGL-NGS-116144	rs109759595	17:0	1.41e-15	AA	-0.167	8.13	8.26e-16	1_2	0.0702	0.122	2_1	0.0262	0.365	2_2	-0.0345	0.215	1_1	-0.0361	0.298
18	ARS-BFGL-NGS-41174	rs110744464	19	UA-IFASA-7088	rs41641491	17:0	5.61e-13	AA	0.148	8.13	8.31e-16	2_2	0.0425	0.212	1_1	0.0307	0.289	1_2	-0.0299	0.301	2_1	-0.0451	0.198
2	BTA-98135-no-rs	rs41593932	11	Hapmap44210-BTA-120859	rs41623496	17:0	6.59e-14	AA	-0.202	8.12	8.73e-16	1_2	0.0937	0.0775	2_1	0.0241	0.394	1_1	-0.0211	0.396	2_2	-0.0635	0.132
16	BTB-00623664	rs41787407	28	ARS-BFGL-NGS-114347	rs41569687	17:0	6.05e-12	AA	0.171	8.12	8.98e-16	1_1	0.0531	0.145	2_2	0.0308	0.26	1_2	-0.013	0.465	2_1	-0.074	0.13
16	Hapmap32835-BTA-149226	rs43155470	21	BTB-00818059	rs41984578	17:0	1.86e-13	AA	-0.277	8.12	8.99e-16	2_1	0.0866	0.0593	1_2	0.0206	0.251	2_2	-0.00748	0.657	1_1	-0.162	0.0332
21	BTB-00649131	rs41815820	25	ARS-BFGL-NGS-10144	rs41650852	17:0	3.61e-14	AA	0.152	8.12	9.03e-16	1_1	0.0428	0.208	2_2	0.0282	0.298	2_1	-0.0263	0.34	1_2	-0.0549	0.153
1	ARS-BFGL-NGS-101368	rs110489831	26	BTB-02094179	rs43196644	17:0	1.41e-13	AA	-0.3	8.12	9.22e-16	2_1	0.158	0.0599	1_2	0.0949	0.0792	1_1	-0.0159	0.652	2_2	-0.0315	0.209
1	ARS-BFGL-NGS-105650	rs110656201	9	ARS-BFGL-NGS-108289	rs41966318	17:0	4.71e-14	AA	0.178	8.12	9.24e-16	2_2	0.0787	0.109	1_1	0.0178	0.472	1_2	-0.0381	0.224	2_1	-0.0435	0.195
8	Hapmap57319-rs29012379	rs29012379	10	ARS-BFGL-NGS-107699	rs110652285	17:0	2.02e-13	AA	-0.18	8.11	9.38e-16	2_1	0.0626	0.13	1_2	0.022	0.36	1_1	-0.0198	0.406	2_2	-0.076	0.105
1	BTA-16749-no-rs	rs41578404	5	BTB-02053074	rs43157783	17:0	2.28e-13	AA	-0.151	8.11	9.78e-16	2_1	0.0468	0.189	1_2	0.0319	0.287	1_1	-0.0282	0.318	2_2	-0.044	0.206
8	BTB-01896501	rs43004871	15	ARS-BFGL-NGS-72331	rs110162783	17:0	6.25e-12	AA	0.295	8.11	9.94e-16	1_1	0.0663	0.0614	2_2	0.0237	0.155	1_2	-0.000494	0.747	2_1	-0.204	0.0362
13	ARS-BFGL-NGS-38630	rs111011302	16	ARS-BFGL-NGS-38266	rs109367390	17:0	3.03e-14	AA	0.166	8.11	1e-15	2_2	0.0722	0.106	1_1	0.0228	0.389	1_2	-0.0255	0.324	2_1	-0.0453	0.182
1	BTB-01165120	rs42327967	24	ARS-BFGL-NGS-42988	rs110962512	17:0	6.09e-18	AA	0.299	8.58	1.03e-15	2_2	0.118	0.0923	1_1	0.0279	0.388	1_2	-0.025	0.435	2_1	-0.128	0.0848
1	ARS-BFGL-NGS-105650	rs110656201	9	BTA-83978-no-rs	rs41661108	17:0	3.16e-13	AA	0.186	8.1	1.04e-15	1_1	0.04	0.199	2_2	0.0369	0.218	1_2	-0.0162	0.497	2_1	-0.093	0.0858
2	ARS-BFGL-NGS-118760	rs110372739	10	Hapmap59040-rs29025644	rs29025644	17:0	6.69e-14	AA	-0.17	8.1	1.05e-15	2_1	0.0398	0.233	1_2	0.035	0.254	2_2	-0.025	0.396	1_1	-0.0697	0.118
4	Hapmap41481-BTA-20794	rs41624164	24	ARS-BFGL-NGS-42988	rs110962512	17:0	3.84e-10	AA	0.321	8.56	1.07e-15	2_2	0.154	0.0628	1_1	0.0209	0.399	1_2	-0.0188	0.465	2_1	-0.127	0.073
1	BTB-01543375	rs42660849	9	BTB-00388729	rs43591299	17:0	4.58e-13	AA	0.178	8.09	1.11e-15	2_2	0.0666	0.114	1_1	0.0193	0.388	2_1	-0.0193	0.395	1_2	-0.0731	0.103
9	Hapmap44040-BTA-22987	rs41626568	13	UA-IFASA-9311	rs41566165	17:0	1.12e-15	AA	-0.223	8.09	1.12e-15	2_1	0.125	0.0459	1_2	0.0128	0.522	2_2	-0.0187	0.343	1_1	-0.0668	0.0897
19	ARS-BFGL-NGS-77278	rs42103498	26	ARS-BFGL-NGS-110497	rs110475419	17:0	9.28e-15	AA	-0.22	8.09	1.15e-15	2_1	0.112	0.0777	1_2	0.0405	0.213	2_2	-0.0107	0.498	1_1	-0.0568	0.211
1	Hapmap48293-BTA-32595	rs109028629	10	Hapmap47459-BTA-98716	rs41666406	17:0	7.7e-12	AA	0.454	9.18	1.15e-15	2_2	0.268	0.0669	1_1	0.0315	0.477	1_2	-0.058	0.284	2_1	-0.0962	0.172
2	ARS-BFGL-NGS-10872	rs110581784	4	ARS-BFGL-NGS-36252	rs42358394	17:0	2.82e-13	AA	-0.182	8.09	1.19e-15	1_2	0.0742	0.107	2_1	0.0161	0.47	2_2	-0.024	0.302	1_1	-0.068	0.121
1	BTA-95285-no-rs	rs41597527	15	BTB-01802172	rs42913233	17:0	1.92e-14	AA	-0.171	8.08	1.3e-15	1_2	0.0572	0.14	2_1	0.0235	0.38	2_2	-0.0243	0.356	1_1	-0.0665	0.124
1	BTB-00051548	rs43261478	9	BTB-00388729	rs43591299	17:0	8.14e-13	AA	0.175	8.07	1.31e-15	2_2	0.0661	0.114	1_1	0.0185	0.398	2_1	-0.0195	0.385	1_2	-0.0714	0.103
7	Hapmap60436-ss46526689	rs41257143	10	Hapmap47459-BTA-98716	rs41666406	17:0	3.88e-17	AD	0.435	9.15	1.36e-15	2_22	0.119	0.0672	2_11	0.0825	0.142	1_12	0.0795	0.302	1_11	-0.0459	0.246	2_12	-0.063	0.213	1_22	-0.339	0.0299
2	Hapmap49571-BTA-32781	rs41585336	13	ARS-BFGL-NGS-14463	rs42931478	17:0	5.38e-14	AA	-0.303	8.06	1.39e-15	2_1	0.2	0.0396	1_2	0.0246	0.196	2_2	-0.0121	0.701	1_1	-0.0658	0.0642
3	BTA-67382-no-rs	rs41589464	10	Hapmap47063-BTA-62293	rs41644730	17:0	4.49e-14	AA	0.178	8.06	1.43e-15	1_1	0.0732	0.104	2_2	0.021	0.37	2_1	-0.0193	0.41	1_2	-0.0641	0.116
6	BTB-00844067	rs42007442	20	ARS-BFGL-BAC-2481	rs110516761	17:0	1.87e-13	AA	-0.287	8.06	1.45e-15	2_1	0.176	0.0592	1_2	0.0723	0.0828	1_1	-0.016	0.481	2_2	-0.0231	0.377
7	ARS-BFGL-NGS-35459	rs41920053	24	ARS-BFGL-NGS-42988	rs110962512	17:0	3.42e-17	DA	0.38	8.52	1.46e-15	11_2	0.0824	0.0286	12_1	0.0797	0.17	22_2	0.0183	0.365	22_1	-0.0208	0.281	12_2	-0.114	0.135	11_1	-0.251	0.021
13	ARS-BFGL-NGS-15183	rs42259699	28	ARS-BFGL-NGS-21924	rs110089768	17:0	4e-13	AA	-0.248	8.06	1.49e-15	2_1	0.0905	0.0665	1_2	0.0184	0.345	2_2	-0.0115	0.541	1_1	-0.127	0.0481
4	ARS-BFGL-NGS-4091	rs109839854	21	Hapmap38840-BTA-51603	rs41639559	17:0	3.82e-11	AA	0.171	8.05	1.52e-15	1_1	0.0607	0.123	2_2	0.0224	0.324	1_2	-0.0148	0.439	2_1	-0.073	0.113
10	Hapmap47459-BTA-98716	rs41666406	15	ARS-BFGL-NGS-16947	rs109635325	17:0	2.84e-07	AA	0.438	9.12	1.53e-15	2_2	0.213	0.0823	1_1	0.0361	0.501	2_1	-0.0653	0.273	1_2	-0.124	0.144
2	Hapmap43438-BTA-101967	rs41609846	10	Hapmap47459-BTA-98716	rs41666406	17:0	1.53e-12	AA	-0.333	9.12	1.59e-15	1_2	0.157	0.11	2_1	0.0371	0.416	2_2	-0.0678	0.241	1_1	-0.0702	0.233
2	ARS-BFGL-NGS-7234	rs109543173	3	ARS-BFGL-NGS-31620	rs109129646	17:0	9.51e-16	AA	-0.229	8.04	1.63e-15	1_2	0.0803	0.124	2_1	0.0569	0.106	2_2	-0.00653	0.632	1_1	-0.0855	0.139
9	ARS-BFGL-NGS-111419	rs110157040	10	Hapmap47459-BTA-98716	rs41666406	17:0	7.91e-11	AA	0.402	9.11	1.63e-15	2_2	0.162	0.0988	1_1	0.0389	0.51	1_2	-0.071	0.257	2_1	-0.131	0.135
9	ARS-BFGL-NGS-32966	rs42385828	11	Hapmap32340-BTA-149693	rs81160445	17:0	2.36e-12	AA	0.192	8.04	1.68e-15	1_1	0.0445	0.172	2_2	0.0329	0.231	2_1	-0.0146	0.52	1_2	-0.0995	0.0767
3	BTA-10440-no-rs	rs29015993	25	ARS-BFGL-NGS-33705	rs43071807	22:0	0.688-111	AD	0.128	17.6	1.84e-60	2_11	0.196	0.00305	2_22	0.00371	0.0909	1_12	0.00229	0.376	1_22	-0.000751	0.432	2_12	-0.0124	0.0772	1_11	-0.0266	0.0213
3	BTA-10440-no-rs	rs29015993	7	ARS-BFGL-NGS-92530	rs43532889	22:0	0.378-104	AD	0.103	16	1.33e-51	2_22	0.121	0.00378	1_12	0.0044	0.228	2_11	0.00401	0.117	1_11	-0.00086	0.588	2_12	-0.016	0.0506	1_22	-0.0392	0.0123
3	BTA-10440-no-rs	rs29015993	11	ARS-BFGL-NGS-47330	rs111001794	22:0	0.391-117	AD	0.0972	15.8	1.49e-50	2_11	0.13	0.00384	2_22	0.00377	0.105	1_12	0.00368	0.234	1_22	-0.000772	0.584	2_12	-0.0129	0.0562	1_11	-0.027	0.0173
10	BTB-00427118	rs43630077	24	ARS-BFGL-NGS-93960	rs110204157	22:0	2.3e-97	DA	-0.125	15.2	4.34e-49	11_1	0.118	0.00508	12_2	0.00935	0.138	22_1	0.00197	0.306	22_2	-0.00127	0.466	12_1	-0.019	0.0762	11_2	-0.0722	0.00866
3	BTA-10440-no-rs	rs29015993	9	ARS-BFGL-NGS-13783	rs110181561	22:0	0.174-122	AD	0.0855	15.5	4.95e-49	2_22	0.111	0.00478	2_11	0.00407	0.106	1_12	0.00342	0.258	1_11	-0.000816	0.545	1_22	-0.0159	0.0297	2_12	-0.016	0.056
3	BTA-10440-no-rs	rs29015993	16	ARS-BFGL-NGS-33977	rs109807671	22:0	0.178-109	DA	-0.112	15.5	7.69e-49	22_1	0.14	0.00333	11_1	0.00428	0.105	12_2	0.00391	0.207	11_2	-0.000712	0.606	22_2	-0.00825	0.0442	12_1	-0.0312	0.0347
10	BTB-00427118	rs43630077	19	Hapmap50968-BTA-45597	rs41577547	22:0	7.73e-51	DD	-0.216	14.9	4.27e-47	11_12	0.292	0.00296	12_22	0.0191	0.0225	12_11	0.00633	0.0989	22_12	0.0015	0.314	22_11	-0.000671	0.384	22_22	-0.00315	0.0735	12_12	-0.0122	0.093	11_11	-0.0437	0.00711	11_22	-0.131	0.00355
3	BTA-10440-no-rs	rs29015993	17	ARS-BFGL-NGS-97857	rs109094056	22:0	0.160-107	AD	0.101	15	4.5e-46	2_11	0.121	0.00378	1_12	0.00505	0.182	2_22	0.0037	0.122	1_22	-0.000808	0.632	2_12	-0.0159	0.0463	1_11	-0.0335	0.0132
10	ARS-BFGL-NGS-113063	rs43644595	11	ARS-BFGL-NGS-22703	rs109245427	22:0	6.76e-82	AD	0.145	14.5	8.71e-45	2_11	0.175	0.00332	1_12	0.00548	0.216	2_22	0.00303	0.178	1_22	-0.00102	0.531	2_12	-0.0254	0.0583	1_11	-0.0492	0.0124
3	BTA-10440-no-rs	rs29015993	6	ARS-BFGL-NGS-82199	rs110142914	22:0	0.142-110	AD	0.102	14.5	1.24e-43	2_11	0.138	0.00333	2_22	0.00335	0.114	1_12	0.00258	0.298	1_22	-0.000638	0.509	2_12	-0.019	0.0529	1_11	-0.0196	0.0233
10	BTA-78285-no-rs	rs43640523	11	ARS-BFGL-NGS-22703	rs109245427	22:0	2.51e-81	AD	0.144	14.3	1.25e-43	2_11	0.18	0.00326	1_12	0.00529	0.213	2_22	0.00285	0.179	1_22	-0.000964	0.532	2_12	-0.0232	0.0596	1_11	-0.0468	0.0128
3	ARS-BFGL-NGS-19655	rs110804742	10	BTB-00427118	rs43630077	22:0	1.77e-66	AD	-0.151	14.3	1.94e-43	1_11	0.187	0.0041	2_12	0.00898	0.14	1_22	0.00258	0.252	2_22	-0.00131	0.515	1_12	-0.0144	0.0792	2_11	-0.0652	0.0104
11	ARS-BFGL-NGS-22703	rs109245427	14	ARS-BFGL-NGS-118478	rs110351748	22:0	3.49e-80	DA	0.141	14.1	5.45e-43	11_2	0.179	0.0033	12_1	0.0051	0.213	22_2	0.00303	0.165	22_1	-0.000892	0.546	12_2	-0.0202	0.0599	11_1	-0.0486	0.0123
3	BTA-10440-no-rs	rs29015993	5	ARS-BFGL-NGS-14695	rs110253630	22:0	0.644-110	AD	0.095	14.3	2e-42	2_11	0.115	0.00379	1_12	0.00398	0.219	2_22	0.00352	0.121	1_22	-0.000731	0.593	2_12	-0.0182	0.0459	1_11	-0.0258	0.017
3	BTA-10440-no-rs	rs29015993	21	ARS-BFGL-NGS-4150	rs110314455	22:0	0.414-106	AD	0.105	14.3	2.3e-42	2_22	0.115	0.00332	1_12	0.00586	0.151	2_11	0.00328	0.125	1_11	-0.000726	0.672	2_12	-0.0152	0.0412	1_22	-0.0484	0.00806
3	BTA-10440-no-rs	rs29015993	24	ARS-BFGL-NGS-105368	rs109394241	22:0	0.903-109	AD	0.0896	14	4.3e-41	2_11	0.131	0.00382	2_22	0.00354	0.0973	1_12	0.00194	0.341	1_22	-0.000605	0.448	1_11	-0.00978	0.0429	2_12	-0.0153	0.0668
3	BTA-10440-no-rs	rs29015993	7	ARS-BFGL-NGS-57250	rs109014198	22:0	0.325-120	AD	0.0835	14	5.01e-41	2_11	0.102	0.00429	1_12	0.00363	0.227	2_22	0.00357	0.116	1_22	-0.000714	0.583	2_12	-0.0178	0.0467	1_11	-0.0179	0.0233
3	BTA-10440-no-rs	rs29015993	4	Hapmap52665-rs29012059	rs29012059	22:0	0.390-112	AD	0.0905	14	6.13e-41	2_11	0.128	0.00379	2_22	0.00318	0.113	1_12	0.00259	0.259	1_22	-0.000616	0.532	1_11	-0.00981	0.0369	2_12	-0.0168	0.0559
10	BTB-00427118	rs43630077	22	BTB-00841056	rs42009163	22:0	1.62e-85	DA	0.111	13.7	2.54e-40	11_2	0.114	0.00453	12_1	0.00723	0.153	22_2	0.00258	0.216	22_1	-0.00103	0.555	12_2	-0.0163	0.0622	11_1	-0.0566	0.00936
10	BTB-00427118	rs43630077	18	BTA-43602-no-rs	rs41639789	22:0	3.16e-83	DA	-0.114	13.6	5.34e-40	11_1	0.124	0.00446	12_2	0.00737	0.148	22_1	0.00286	0.213	22_2	-0.0011	0.556	12_1	-0.0132	0.0688	11_2	-0.0587	0.00923
10	BTB-00438634	rs43642888	11	ARS-BFGL-NGS-22703	rs109245427	22:0	3.43e-82	AD	0.131	13.6	5.36e-40	2_11	0.152	0.00354	1_12	0.00526	0.218	2_22	0.00325	0.161	1_22	-0.000958	0.55	2_12	-0.0241	0.0543	1_11	-0.0464	0.0124
3	Hapmap48431-BTA-66970	rs43709905	10	ARS-BFGL-NGS-91856	rs110128058	22:0	2.18e-68	AD	-0.124	13.5	9.6e-40	1_11	0.164	0.00417	1_22	0.0078	0.0697	2_12	0.00417	0.282	2_22	-0.00103	0.571	2_11	-0.0216	0.0292	1_12	-0.0221	0.0435
3	BTA-10440-no-rs	rs29015993	6	BTA-22850-no-rs	rs41577868	22:0	0.241-111	AD	0.0793	13.8	1.09e-39	2_22	0.0913	0.00524	2_11	0.0042	0.113	1_12	0.00383	0.24	1_11	-0.00083	0.563	1_22	-0.0154	0.03	2_12	-0.0197	0.0486
7	ARS-BFGL-NGS-11731	rs110268931	10	BTB-00427118	rs43630077	22:0	7.79e-71	AD	-0.123	13.5	1.39e-39	1_11	0.124	0.0051	2_12	0.00912	0.131	1_22	0.00194	0.302	2_22	-0.00125	0.469	1_12	-0.0144	0.0845	2_11	-0.0714	0.00869
2	Hapmap41106-BTA-90288	rs41663830	3	BTA-10440-no-rs	rs29015993	22:0	0.934-110	DA	0.0842	13.7	2.04e-39	11_2	0.0971	0.00474	12_1	0.00393	0.233	22_2	0.00392	0.119	22_1	-0.000802	0.572	11_1	-0.0186	0.0247	12_2	-0.0201	0.047
3	BTA-10440-no-rs	rs29015993	6	ARS-BFGL-NGS-13378	rs110977901	22:0	3.63e-43	DD	-0.194	14	4.17e-39	22_12	0.246	0.00293	12_11	0.012	0.0689	12_22	0.00446	0.0836	11_12	0.00203	0.289	11_22	-0.00118	0.221	11_11	-0.00139	0.23	22_22	-0.0115	0.0117	12_12	-0.0145	0.0894	22_11	-0.176	0.00293
3	BTA-10440-no-rs	rs29015993	8	BTB-00359112	rs43562582	22:0	0.357-106	AD	0.104	13.6	4.42e-39	2_11	0.108	0.00334	1_12	0.00665	0.127	2_22	0.00343	0.138	1_22	-0.000701	0.691	1_11	-0.0245	0.0148	2_12	-0.0295	0.0267
1	ARS-BFGL-NGS-91441	rs109784333	11	ARS-BFGL-NGS-22703	rs109245427	22:0	5.56e-87	AD	-0.104	13.3	2.91e-38	1_11	0.124	0.00446	2_12	0.00524	0.182	1_22	0.00182	0.247	2_22	-0.000964	0.465	1_12	-0.0123	0.09	2_11	-0.0464	0.0116
4	Hapmap50622-BTA-21349	rs41574883	7	ARS-BFGL-NGS-104414	rs41657996	22:0	1.81e-65	DD	0.193	15.2	5.01e-38	11_11	0.508	0.00364	11_22	0.0515	0.00727	12_12	0.00983	0.171	22_22	0.00282	0.0691	22_11	0.00155	0.262	22_12	-0.00217	0.287	12_11	-0.00569	0.135	12_22	-0.0128	0.0364	11_12	-0.0635	0.0291
2	ARS-BFGL-NGS-67961	rs110691893	3	BTA-10440-no-rs	rs29015993	22:0	0.911-110	DA	0.0792	13.4	5.62e-38	11_2	0.101	0.00476	22_2	0.00375	0.11	12_1	0.00346	0.238	22_1	-0.000759	0.565	11_1	-0.0148	0.0285	12_2	-0.0156	0.0528
10	BTB-00427118	rs43630077	22	ARS-BFGL-NGS-14178	rs42009167	22:0	1.18e-79	DA	0.111	13.2	7.41e-38	11_2	0.116	0.00444	12_1	0.00706	0.153	22_2	0.00245	0.22	22_1	-0.00101	0.549	12_2	-0.0155	0.0642	11_1	-0.0572	0.00917
3	ARS-BFGL-NGS-4513	rs109078926	10	BTB-00427118	rs43630077	22:0	1.58e-64	AD	0.115	13.2	8.35e-38	2_11	0.122	0.00532	1_12	0.00905	0.111	2_22	0.00165	0.325	1_22	-0.0013	0.447	2_12	-0.00808	0.104	1_11	-0.0704	0.00827
3	BTA-10440-no-rs	rs29015993	10	BTB-01970117	rs43073314	22:0	2.2e-55	AD	0.103	13.4	1.43e-37	2_22	0.114	0.00539	2_11	0.00587	0.107	1_12	0.00549	0.227	1_11	-0.00111	0.588	1_22	-0.0232	0.0259	2_12	-0.025	0.0458
2	ARS-BFGL-NGS-98126	rs111001619	10	BTB-00427118	rs43630077	22:0	1.85e-38	DD	-0.189	13.1	1.92e-37	12_11	0.212	0.00366	22_12	0.0203	0.036	11_12	0.00554	0.11	12_22	0.00267	0.247	11_22	-0.000742	0.392	22_22	-0.00283	0.133	12_12	-0.0193	0.0701	11_11	-0.0644	0.00548	22_11	-0.131	0.00305
10	BTB-00427118	rs43630077	24	ARS-BFGL-NGS-109955	rs109587994	22:0	2.67e-37	DD	-0.18	13.1	3.11e-37	11_12	0.223	0.00351	12_22	0.0142	0.0485	12_11	0.00773	0.055	22_12	0.00141	0.368	22_11	-0.00135	0.195	22_22	-0.00139	0.207	12_12	-0.00925	0.113	11_11	-0.0438	0.00702	11_22	-0.145	0.00292
8	ARS-BFGL-NGS-79358	rs42349300	11	ARS-BFGL-NGS-22703	rs109245427	22:0	2.21e-78	AD	-0.109	13.1	3.59e-37	1_11	0.133	0.00452	2_12	0.00539	0.181	1_22	0.00195	0.235	2_22	-0.000971	0.475	1_12	-0.0105	0.0934	2_11	-0.0512	0.0111
10	BTB-00427118	rs43630077	11	ARS-BFGL-NGS-22703	rs109245427	22:0	6.93e-74	AD	-0.131	13	3.92e-37	1_11	0.122	0.00354	1_22	0.00688	0.0873	2_12	0.00537	0.241	2_22	-0.000965	0.626	1_12	-0.0371	0.0301	2_11	-0.047	0.0124
3	BTA-10440-no-rs	rs29015993	18	Hapmap35421-SCAFFOLD98325_1119	rs29026611	22:0	0.258-110	AD	0.09	13.2	4.85e-37	2_22	0.111	0.00382	1_12	0.00353	0.216	2_11	0.00332	0.125	1_11	-0.000656	0.586	1_22	-0.0145	0.0267	2_12	-0.0219	0.0415
3	BTA-10440-no-rs	rs29015993	25	ARS-BFGL-NGS-65052	rs109916832	22:0	0.127-109	AD	0.0849	13	4.34e-36	2_11	0.109	0.00379	2_22	0.00298	0.115	1_12	0.00298	0.249	1_22	-0.000599	0.562	2_12	-0.0155	0.0502	1_11	-0.0205	0.0199
11	ARS-BFGL-NGS-22703	rs109245427	16	ARS-BFGL-NGS-116165	rs110751704	22:0	9.32e-54	DA	0.136	12.8	5.84e-36	11_2	0.183	0.0039	12_1	0.00564	0.168	22_2	0.0016	0.271	22_1	-0.00101	0.439	12_2	-0.00994	0.107	11_1	-0.0548	0.0117
3	ARS-BFGL-NGS-94815	rs109301773	10	BTB-00427118	rs43630077	22:0	6.88e-79	AD	0.128	12.8	6.24e-36	2_11	0.172	0.00326	1_12	0.00575	0.147	2_22	0.0021	0.205	1_22	-0.000833	0.568	2_12	-0.0109	0.0661	1_11	-0.0484	0.0104
3	ARS-BFGL-NGS-104522	rs109153165	12	ARS-BFGL-NGS-35095	rs110226529	22:0	2.75e-66	DA	0.124	12.8	6.84e-36	11_2	0.158	0.00369	12_1	0.00625	0.144	22_2	0.00113	0.352	22_1	-0.001	0.388	12_2	-0.013	0.101	11_1	-0.0498	0.0111
2	BTB-00096979	rs43305418	10	BTB-00427118	rs43630077	22:0	1.4e-53	AD	-0.118	12.8	9.77e-36	1_11	0.14	0.00384	2_12	0.00655	0.151	1_22	0.00236	0.216	2_22	-0.000949	0.556	1_12	-0.014	0.0638	2_11	-0.0529	0.00975
10	BTB-00427118	rs43630077	12	UA-IFASA-8584	rs41576755	22:0	1.56e-39	DD	-0.175	12.8	1e-35	11_12	0.225	0.00358	12_11	0.0151	0.0424	12_22	0.00595	0.0817	22_12	0.00144	0.379	22_22	-0.00103	0.248	22_11	-0.00184	0.147	12_12	-0.0139	0.0889	11_22	-0.0559	0.00597	11_11	-0.0919	0.00418
11	ARS-BFGL-NGS-22703	rs109245427	16	ARS-BFGL-NGS-14375	rs109434456	22:0	1.11e-48	DA	-0.113	12.7	1.47e-35	11_1	0.157	0.00356	12_2	0.00444	0.165	22_1	0.00125	0.272	22_2	-0.000767	0.442	12_1	-0.00791	0.104	11_2	-0.0422	0.0125
10	ARS-BFGL-NGS-19347	rs43643553	11	ARS-BFGL-NGS-22703	rs109245427	22:0	2.52e-80	AD	0.11	12.7	4.03e-35	2_11	0.126	0.00428	1_12	0.00522	0.201	2_22	0.00221	0.216	1_22	-0.000947	0.492	2_12	-0.0166	0.0754	1_11	-0.0479	0.0116
3	BTA-10440-no-rs	rs29015993	10	BTB-00427118	rs43630077	22:0	1.42e-48	AD	0.114	12.8	6.03e-35	2_11	0.126	0.00331	1_12	0.00489	0.196	2_22	0.00363	0.13	1_22	-0.000748	0.62	2_12	-0.0256	0.0374	1_11	-0.0361	0.0128
8	ARS-BFGL-NGS-61894	rs42967017	11	ARS-BFGL-NGS-22703	rs109245427	22:0	2.56e-38	DD	-0.181	12.6	1.28e-34	12_11	0.27	0.00298	11_12	0.0133	0.0298	22_12	0.00259	0.138	12_22	0.00122	0.291	22_22	-0.000464	0.344	11_22	-0.00233	0.0769	12_12	-0.00869	0.104	22_11	-0.0368	0.00835	11_11	-0.0766	0.00477
1	BTB-01712157	rs42830011	6	BTA-75645-no-rs	rs41649898	22:0	1.15e-60	DA	0.12	12.5	2.8e-34	22_2	0.145	0.00382	11_2	0.0069	0.0722	12_1	0.00411	0.198	11_1	-0.000792	0.648	22_1	-0.00811	0.0517	12_2	-0.0355	0.0264
2	ARS-BFGL-NGS-17723	rs109457146	7	ARS-BFGL-NGS-104414	rs41657996	22:0	3.12e-57	DD	0.196	14.6	2.86e-34	11_11	0.458	0.00437	11_22	0.0326	0.0262	12_12	0.0281	0.127	22_11	0.00284	0.332	22_22	-0.000134	0.0524	22_12	-0.00349	0.31	12_11	-0.00412	0.0742	12_22	-0.019	0.0437	11_12	-0.0631	0.0306
11	ARS-BFGL-NGS-22703	rs109245427	17	ARS-BFGL-NGS-77485	rs109367134	22:0	7.55e-46	DA	0.129	12.5	2.96e-34	11_2	0.161	0.0039	12_1	0.00564	0.211	22_2	0.00388	0.139	22_1	-0.00104	0.573	12_2	-0.0157	0.061	11_1	-0.0496	0.0123
11	ARS-BFGL-NGS-22703	rs109245427	14	UA-IFASA-7002	rs41665095	22:0	4.12e-82	DA	-0.0977	12.5	3.14e-34	11_1	0.119	0.00475	12_2	0.00517	0.154	22_1	0.00109	0.321	22_2	-0.000928	0.392	12_1	-0.00844	0.116	11_2	-0.0468	0.0113
4	ARS-BFGL-NGS-82018	rs109678503	10	BTB-00427118	rs43630077	22:0	1.85e-82	AD	0.0855	12.5	3.8e-34	2_11	0.0854	0.00556	1_12	0.00676	0.108	2_22	0.000968	0.376	1_22	-0.000927	0.394	2_12	-0.00698	0.108	1_11	-0.0563	0.00789
11	ARS-BFGL-BAC-6642	rs110863662	15	ARS-BFGL-NGS-117790	rs110275562	22:0	2.24e-61	DA	-0.13	12.4	4.52e-34	11_1	0.152	0.00327	12_2	0.00528	0.195	22_1	0.00291	0.168	22_2	-0.000856	0.568	12_1	-0.0185	0.0556	11_2	-0.056	0.00922
3	ARS-BFGL-NGS-104522	rs109153165	22	Hapmap60454-rs29020896	rs29020896	22:0	2.22e-66	DA	-0.134	12.4	5.41e-34	11_1	0.182	0.003	12_2	0.00487	0.174	22_1	0.00171	0.241	22_2	-0.000794	0.496	12_1	-0.0171	0.0731	11_2	-0.0401	0.0126
10	BTB-00427118	rs43630077	22	ARS-BFGL-NGS-21799	rs108958209	22:0	8.39e-48	DA	0.128	12.4	6.11e-34	11_2	0.136	0.00479	12_1	0.00908	0.127	22_2	0.00179	0.313	22_1	-0.00122	0.46	12_2	-0.0141	0.0862	11_1	-0.0699	0.00898
11	ARS-BFGL-NGS-22703	rs109245427	14	ARS-BFGL-NGS-71925	rs109130617	22:0	1.62e-80	DA	-0.0983	12.4	7.76e-34	11_1	0.12	0.00475	12_2	0.00521	0.153	22_1	0.00108	0.325	22_2	-0.000939	0.388	12_1	-0.00823	0.118	11_2	-0.0472	0.0113
11	ARS-BFGL-NGS-22703	rs109245427	12	ARS-BFGL-NGS-99674	rs42665170	22:0	3.47e-73	DA	-0.103	12.4	8.89e-34	11_1	0.123	0.00504	12_2	0.00566	0.168	22_1	0.00172	0.257	22_2	-0.001	0.455	12_1	-0.009	0.104	11_2	-0.0518	0.011
3	BTA-10440-no-rs	rs29015993	15	ARS-BFGL-NGS-18050	rs109639800	22:0	0.981-112	AD	0.069	12.6	9.3e-34	2_22	0.0845	0.00573	2_11	0.0039	0.104	1_12	0.00267	0.289	1_11	-0.000745	0.499	1_22	-0.00903	0.0448	2_12	-0.0172	0.0577
1	ARS-BFGL-NGS-27660	rs109239997	16	ARS-BFGL-BAC-27060	rs43046414	22:0	1.02e-49	DA	-0.124	12.4	9.51e-34	11_1	0.196	0.003	12_2	0.0027	0.263	22_1	0.0022	0.133	22_2	-0.00062	0.504	12_1	-0.0106	0.0746	11_2	-0.0226	0.0228
3	BTA-10440-no-rs	rs29015993	10	Hapmap51063-BTA-82431	rs41660371	22:0	4.36e-84	DA	-0.09	12.5	1.09e-33	22_1	0.0846	0.00378	11_1	0.00736	0.0595	12_2	0.0033	0.221	11_2	-0.000679	0.648	22_2	-0.00632	0.0463	12_1	-0.0372	0.0208
10	BTB-00427118	rs43630077	21	ARS-BFGL-NGS-92056	rs109078577	22:0	2.69e-48	DA	0.12	12.3	2.08e-33	11_2	0.115	0.00461	12_1	0.00767	0.15	22_2	0.0014	0.297	22_1	-0.000791	0.469	12_2	-0.0235	0.0695	11_1	-0.0601	0.00988
11	ARS-BFGL-NGS-22703	rs109245427	15	ARS-BFGL-NGS-114583	rs41768978	22:0	4.7e-75	DA	-0.11	12.3	2.17e-33	11_1	0.131	0.0045	12_2	0.00531	0.183	22_1	0.00187	0.241	22_2	-0.000937	0.469	12_1	-0.0118	0.0913	11_2	-0.0513	0.0111
3	BTA-67567-no-rs	rs41589512	11	ARS-BFGL-BAC-6642	rs110863662	22:0	1.28e-63	AD	0.115	12.3	2.23e-33	2_11	0.128	0.00391	1_12	0.00563	0.18	2_22	0.00236	0.206	1_22	-0.000917	0.532	2_12	-0.0144	0.0695	1_11	-0.0583	0.00872
10	BTB-00427118	rs43630077	20	ARS-BFGL-NGS-57239	rs109954119	22:0	5.07e-65	DA	-0.112	12.3	3.17e-33	11_1	0.113	0.00504	12_2	0.00781	0.128	22_1	0.00139	0.334	22_2	-0.00099	0.438	12_1	-0.0139	0.0872	11_2	-0.0655	0.00861
1	BTB-01712157	rs42830011	14	BTA-91250-no-rs	rs41660101	22:0	3.07e-73	DA	-0.0992	12.3	3.87e-33	22_1	0.0492	0.00533	11_1	0.00735	0.0903	12_2	0.00559	0.2	11_2	-0.00101	0.633	22_2	-0.00705	0.0493	12_1	-0.0613	0.0217
10	ARS-BFGL-NGS-52145	rs42808620	11	ARS-BFGL-NGS-22703	rs109245427	22:0	1.97e-48	AD	-0.119	12.3	4.1e-33	1_11	0.101	0.00443	2_12	0.00594	0.228	1_22	0.00448	0.145	2_22	-0.00107	0.566	1_12	-0.0331	0.0446	2_11	-0.0526	0.0115
10	BTB-00427118	rs43630077	22	BTA-53805-no-rs	rs41640906	22:0	4.36e-46	DA	-0.128	12.3	4.3e-33	11_1	0.133	0.00493	12_2	0.00917	0.133	22_1	0.00191	0.305	22_2	-0.00125	0.465	12_1	-0.0155	0.0838	11_2	-0.0695	0.00925
11	ARS-BFGL-NGS-22703	rs109245427	13	ARS-BFGL-NGS-97944	rs41711496	22:0	6.4e-76	DA	0.104	12.2	4.7e-33	11_2	0.112	0.00443	12_1	0.00522	0.21	22_2	0.00309	0.166	22_1	-0.000944	0.546	12_2	-0.0172	0.0617	11_1	-0.0462	0.0115
1	BTB-01712157	rs42830011	11	ARS-BFGL-NGS-40995	rs110710106	22:0	2.63e-54	AD	0.093	12.3	5.05e-33	2_22	0.0805	0.00533	2_11	0.00592	0.119	1_12	0.00445	0.263	1_11	-0.00104	0.54	1_22	-0.0181	0.0313	2_12	-0.0358	0.041
3	BTA-10440-no-rs	rs29015993	7	ARS-BFGL-NGS-29980	rs110616523	22:0	0.144-108	AD	0.076	12.4	6.6e-33	2_11	0.0789	0.00478	2_22	0.00369	0.12	1_12	0.00333	0.252	1_22	-0.000715	0.554	1_11	-0.0159	0.0268	2_12	-0.0231	0.0425
3	BTA-10440-no-rs	rs29015993	16	ARS-BFGL-NGS-33977	rs109807671	22:0	0.178-109	AD	0.0775	12.3	9.36e-33	2_11	0.0622	0.00475	1_12	0.00439	0.2	2_22	0.00367	0.132	1_22	-0.000722	0.61	1_11	-0.0181	0.0219	2_12	-0.0308	0.0318
10	BTB-00427118	rs43630077	18	ARS-BFGL-NGS-64457	rs110344839	22:0	2.85e-68	DA	0.112	12.2	1.03e-32	11_2	0.108	0.00507	12_1	0.00871	0.144	22_2	0.00272	0.233	22_1	-0.00123	0.54	12_2	-0.0147	0.0689	11_1	-0.0656	0.00865
10	BTB-00427118	rs43630077	21	ARS-BFGL-NGS-45555	rs110967144	22:0	1.47e-47	DA	-0.119	12.1	1.28e-32	11_1	0.118	0.00413	12_2	0.00697	0.149	22_1	0.00135	0.293	22_2	-0.000729	0.479	12_1	-0.0229	0.0662	11_2	-0.0578	0.00945
10	BTB-00427118	rs43630077	18	Hapmap33051-BTA-154275	rs81168332	22:0	6.58e-54	DA	0.12	12.1	1.83e-32	11_2	0.152	0.00315	12_1	0.00556	0.17	22_2	0.00347	0.146	22_1	-0.000856	0.624	12_2	-0.0163	0.0466	11_1	-0.0404	0.0113
11	ARS-BFGL-NGS-22703	rs109245427	29	ARS-BFGL-NGS-112101	rs109151785	22:0	1.11e-75	DA	0.0929	12.1	2.1e-32	11_2	0.103	0.00572	12_1	0.0056	0.133	22_2	0.000874	0.391	22_1	-0.00103	0.319	12_2	-0.00728	0.142	11_1	-0.0547	0.00993
11	ARS-BFGL-NGS-22703	rs109245427	26	BTB-01771371	rs42882516	22:0	2.56e-38	DA	-0.112	12.1	2.13e-32	11_1	0.14	0.00393	12_2	0.0052	0.184	22_1	0.00191	0.242	22_2	-0.000907	0.473	12_1	-0.0138	0.0837	11_2	-0.0434	0.0124
13	ARS-BFGL-NGS-43096	rs109445861	26	Hapmap58930-rs29010490	rs29010490	22:0	5.18e-52	AD	-0.134	12.1	2.46e-32	1_11	0.177	0.00296	2_12	0.00492	0.169	1_22	0.00156	0.249	2_22	-0.000814	0.481	1_12	-0.00964	0.0894	2_11	-0.06	0.00829
3	Hapmap58527-rs29018282	rs29018282	11	ARS-BFGL-NGS-102748	rs110400234	22:0	8.75e-44	AD	-0.126	12.1	2.7e-32	1_11	0.147	0.00301	1_22	0.00631	0.0478	2_12	0.00161	0.405	2_22	-0.000518	0.424	2_11	-0.00469	0.0836	1_12	-0.0453	0.0373
1	ARS-BFGL-NGS-27660	rs109239997	3	ARS-BFGL-NGS-14073	rs109745932	22:0	6.05e-50	DA	-0.118	12.1	3.08e-32	11_1	0.15	0.00388	22_1	0.00781	0.0666	12_2	0.00382	0.298	22_2	-0.000951	0.57	12_1	-0.0216	0.0403	11_2	-0.0274	0.0218
1	ARS-BFGL-NGS-27660	rs109239997	16	ARS-BFGL-NGS-112110	rs42946812	22:0	5.17e-51	DA	0.1	12.1	3.28e-32	11_2	0.151	0.00419	12_1	0.00306	0.232	22_2	0.00184	0.175	22_1	-0.000748	0.462	12_2	-0.0067	0.105	11_1	-0.027	0.0216
3	BTA-10440-no-rs	rs29015993	4	Hapmap41338-BTA-70373	rs41650705	22:0	0.436-105	AD	0.0762	12.2	3.38e-32	2_11	0.0908	0.00429	1_12	0.00371	0.218	2_22	0.00336	0.113	1_22	-0.000738	0.599	2_12	-0.012	0.0505	1_11	-0.0262	0.0148
4	BTB-00169916	rs43379307	20	BTB-01524822	rs42642056	22:0	3.63e-51	DA	0.128	12.1	3.79e-32	22_2	0.152	0.00326	12_1	0.0064	0.143	11_2	0.00189	0.24	11_1	-0.000834	0.54	12_2	-0.0137	0.0661	22_1	-0.061	0.008
1	BTB-01712157	rs42830011	6	BTA-121747-no-rs	rs41568102	22:0	1.34e-63	DA	-0.0874	12.1	3.8e-32	22_1	0.0847	0.00572	12_2	0.00493	0.186	11_1	0.00412	0.121	11_2	-0.000844	0.602	22_2	-0.008	0.0488	12_1	-0.0337	0.036
17	ARS-BFGL-NGS-114660	rs110414609	28	ARS-BFGL-NGS-36950	rs110265660	22:0	3.19e-42	DA	0.138	12.1	3.96e-32	22_2	0.162	0.00332	12_1	0.00626	0.171	11_2	0.00226	0.217	11_1	-0.000853	0.543	12_2	-0.0256	0.0543	22_1	-0.0474	0.0118
2	ARS-BFGL-NGS-42047	rs109081327	10	BTB-00427118	rs43630077	22:0	9.31e-82	AD	0.0833	12	4.16e-32	2_11	0.0837	0.00556	1_12	0.00652	0.109	2_22	0.000965	0.372	1_22	-0.000906	0.399	2_12	-0.00677	0.108	1_11	-0.0544	0.00789
4	ARS-BFGL-NGS-108354	rs42615311	10	BTB-00427118	rs43630077	22:0	3.44e-68	AD	-0.0931	14.5	6.15e-45	1_11	0.0661	0.00745	2_12	0.011	0.0858	1_22	0.000647	0.497	2_22	-0.00125	0.28	1_12	-0.00865	0.124	2_11	-0.0789	0.00626
1	BTB-01712157	rs42830011	6	BTA-76055-no-rs	rs41567029	22:0	3e-78	DA	-0.0971	14.4	9.32e-44	22_1	0.0939	0.00653	12_2	0.0063	0.185	11_1	0.00408	0.15	11_2	-0.00104	0.573	22_2	-0.013	0.0406	12_1	-0.0348	0.045
10	BTB-00427118	rs43630077	28	Hapmap50751-BTA-64830	rs41648895	22:0	9.23e-65	DA	-0.117	13.7	8.85e-41	11_1	0.117	0.0058	12_2	0.00921	0.116	22_1	0.00203	0.297	22_2	-0.00139	0.47	12_1	-0.00887	0.103	11_2	-0.0776	0.00824
3	BTA-10440-no-rs	rs29015993	9	ARS-BFGL-NGS-2080	rs110733105	22:0	1.19e-85	AD	0.0763	13.6	6.8e-39	2_11	0.0918	0.00664	2_22	0.0049	0.0982	1_12	0.00376	0.286	1_22	-0.00103	0.513	2_12	-0.0143	0.0664	1_11	-0.0187	0.0304
11	ARS-BFGL-NGS-22703	rs109245427	22	ARS-BFGL-NGS-84561	rs109721834	22:0	1.26e-69	DA	0.107	13.4	8.42e-39	11_2	0.102	0.0063	12_1	0.0079	0.157	22_2	0.00197	0.304	22_1	-0.00139	0.416	12_2	-0.0124	0.107	11_1	-0.0674	0.00961
4	BTB-01497290	rs42616380	10	BTB-00427118	rs43630077	22:0	7.16e-83	AD	-0.0872	13.3	2.51e-38	1_11	0.0758	0.00585	2_12	0.00784	0.115	1_22	0.000855	0.4	2_22	-0.000948	0.37	1_12	-0.0108	0.101	2_11	-0.0595	0.0076
4	ARS-BFGL-NGS-117077	rs109050295	10	BTB-00427118	rs43630077	22:0	3.76e-67	AD	-0.0905	13.3	3.47e-38	1_11	0.0641	0.00722	2_12	0.00957	0.106	1_22	0.000892	0.44	2_22	-0.00124	0.33	1_12	-0.011	0.109	2_11	-0.0737	0.00661
1	BTB-01712157	rs42830011	6	Hapmap23419-BTC-059652	rs81150364	22:0	5.33e-56	DA	-0.0898	13.3	5.48e-38	22_1	0.0845	0.00836	12_2	0.00718	0.171	11_1	0.00403	0.175	11_2	-0.00128	0.548	22_2	-0.0121	0.0452	12_1	-0.0316	0.0528
1	BTB-01712157	rs42830011	10	ARS-BFGL-NGS-52145	rs42808620	22:0	5.25e-52	DA	-0.092	13	1.45e-36	22_1	0.0422	0.00969	12_2	0.00927	0.185	11_1	0.00713	0.148	11_2	-0.00175	0.575	22_2	-0.0121	0.0451	12_1	-0.0511	0.0377
3	Hapmap43653-BTA-67682	rs41590442	14	ARS-BFGL-NGS-118478	rs110351748	22:0	5.78e-67	DA	0.0971	12.8	4.38e-36	11_2	0.112	0.00662	12_1	0.00495	0.262	22_2	0.00421	0.149	22_1	-0.00126	0.476	11_1	-0.0214	0.0331	12_2	-0.0225	0.0731
1	BTB-01712157	rs42830011	7	Hapmap57373-rs29019418	rs29019418	22:0	9.82e-69	DA	-0.0896	12.9	5.05e-36	22_1	0.0669	0.00697	12_2	0.00619	0.19	11_1	0.00617	0.118	11_2	-0.00115	0.604	22_2	-0.00923	0.0475	12_1	-0.0417	0.0342
4	Hapmap38265-BTA-96973	rs41592066	10	BTB-00427118	rs43630077	22:0	4.35e-51	AD	-0.0975	12.7	1.57e-35	1_11	0.0736	0.00702	2_12	0.00948	0.112	1_22	0.00162	0.353	2_22	-0.00137	0.417	1_12	-0.00939	0.105	2_11	-0.0806	0.00643
10	BTB-00427118	rs43630077	14	ARS-BFGL-NGS-101630	rs41721694	22:0	4.45e-65	DA	0.104	12.7	4.31e-35	11_2	0.0874	0.00609	12_1	0.00922	0.112	22_2	0.00141	0.365	22_1	-0.00127	0.406	12_2	-0.00981	0.103	11_1	-0.0789	0.0067
11	ARS-BFGL-NGS-22703	rs109245427	13	ARS-BFGL-NGS-16128	rs41682278	22:0	1.45e-77	DA	-0.0965	12.7	4.93e-35	11_1	0.0996	0.00617	12_2	0.00653	0.153	22_1	0.00155	0.302	22_2	-0.00116	0.407	12_1	-0.00781	0.122	11_2	-0.0621	0.00942
1	BTB-01712157	rs42830011	6	Hapmap26317-BTC-059618	rs81150315	22:0	3.55e-53	DA	-0.0851	12.6	9.44e-35	22_1	0.0693	0.0087	12_2	0.00732	0.172	11_1	0.00405	0.176	11_2	-0.00127	0.548	22_2	-0.0111	0.0455	12_1	-0.0349	0.0495
4	ARS-BFGL-NGS-112480	rs109190391	10	BTB-00427118	rs43630077	22:0	1.35e-68	AD	-0.0843	12.6	1.06e-34	1_11	0.0654	0.00702	2_12	0.00897	0.106	1_22	0.00164	0.357	2_22	-0.00136	0.413	1_12	-0.0067	0.111	2_11	-0.0689	0.00643
3	BTA-10440-no-rs	rs29015993	6	ARS-BFGL-NGS-40987	rs109887937	22:0	0.223-105	DA	-0.0754	12.5	1.79e-33	22_1	0.0564	0.00616	11_1	0.00733	0.0716	12_2	0.00424	0.218	11_2	-0.00084	0.637	22_2	-0.00899	0.0431	12_1	-0.0344	0.0242
10	ARS-BFGL-NGS-52145	rs42808620	13	ARS-BFGL-NGS-97944	rs41711496	22:0	1.17e-71	AD	-0.0775	12.3	3.39e-33	1_22	0.0726	0.00973	1_11	0.00632	0.116	2_12	0.00504	0.301	2_11	-0.00153	0.467	2_22	-0.0202	0.0375	1_12	-0.0221	0.0693
5	ARS-BFGL-NGS-103941	rs110237289	23	Hapmap33867-BES4_Contig286_900	rs43703962	22:0	4.4e-49	AA	0.0812	12.3	4.17e-33	1_1	0.0702	0.00951	2_2	0.000713	0.75	2_1	-0.00423	0.138	1_2	-0.00601	0.103
1	BTB-01712157	rs42830011	17	BTB-00673952	rs41836234	22:0	3.2e-50	AA	-0.0829	12.2	8.28e-33	2_1	0.064	0.0114	1_2	0.00095	0.778	2_2	-0.00477	0.154	1_1	-0.0131	0.0563
7	ARS-BFGL-NGS-104414	rs41657996	15	ARS-BFGL-NGS-112089	rs109439542	22:0	2.04e-47	AD	-0.156	13.8	8.51e-33	1_11	0.13	0.00933	2_12	0.0115	0.159	1_22	0.00134	0.409	2_22	-0.00219	0.192	1_12	-0.0119	0.222	2_11	-0.131	0.00933
4	ARS-BFGL-NGS-76682	rs43401818	7	ARS-BFGL-NGS-104414	rs41657996	22:0	4.2e-47	DA	-0.195	13.8	8.99e-33	11_1	0.172	0.00749	12_2	0.02	0.0768	22_1	0.00168	0.478	22_2	-0.00302	0.272	12_1	-0.00983	0.159	11_2	-0.153	0.00749
7	ARS-BFGL-NGS-104414	rs41657996	10	BTB-00433165	rs43637084	22:0	1.48e-45	AD	-0.194	13.7	1.3e-32	1_11	0.156	0.0073	2_12	0.0287	0.0529	1_22	0.00157	0.533	2_22	-0.00277	0.299	1_12	-0.0179	0.1	2_11	-0.135	0.0073
1	BTB-01712157	rs42830011	10	ARS-BFGL-NGS-84353	rs42809440	22:0	6.89e-44	DA	-0.0895	12.2	1.61e-32	22_1	0.0499	0.0084	12_2	0.00789	0.185	11_1	0.00612	0.142	11_2	-0.00143	0.582	22_2	-0.0105	0.046	12_1	-0.0477	0.037
1	ARS-BFGL-NGS-27660	rs109239997	16	BTB-00633646	rs41799830	22:0	4.31e-76	DA	0.08	12.1	1.82e-32	11_2	0.0861	0.00796	12_1	0.00525	0.231	22_2	0.00309	0.186	22_1	-0.00127	0.451	12_2	-0.0102	0.106	11_1	-0.0386	0.0174
3	BTA-10440-no-rs	rs29015993	9	Hapmap41423-BTA-109716	rs41572907	22:0	1.33e-46	AD	-0.19	20.8	3.66e-33	2_12	0.108	0.0471	1_11	0.0209	0.129	1_22	0.00396	0.476	1_12	-0.0207	0.224	2_22	-0.0271	0.0882	2_11	-0.0708	0.0353
3	BTA-10440-no-rs	rs29015993	9	Hapmap41423-BTA-109716	rs41572907	22:0	1.33e-46	DD	-0.388	27	1.14e-40	22_12	0.313	0.0118	12_11	0.0743	0.0471	12_22	0.0267	0.129	11_12	0.021	0.188	11_22	-0.00398	0.412	11_11	-0.0214	0.106	22_22	-0.0565	0.0235	12_12	-0.11	0.0706	22_11	-0.161	0.0118
1	BTB-01712157	rs42830011	10	ARS-BFGL-NGS-52145	rs42808620	22:0	5.25e-52	AA	-0.0663	13.4	1.01e-38	2_1	0.049	0.0262	1_2	0.00166	0.665	1_1	-0.00678	0.169	2_2	-0.00891	0.14
1	BTB-01712157	rs42830011	10	BTB-00427118	rs43630077	22:0	3.37e-62	AA	-0.0692	13.3	3.54e-38	2_1	0.0499	0.0209	1_2	0.00146	0.734	2_2	-0.00728	0.145	1_1	-0.0106	0.1
1	BTB-01712157	rs42830011	7	Hapmap57373-rs29019418	rs29019418	22:0	9.82e-69	AA	-0.0584	12.7	5.19e-35	2_1	0.0441	0.0225	1_2	0.00122	0.697	1_1	-0.00655	0.137	2_2	-0.00657	0.144
1	BTB-01712157	rs42830011	14	BTA-91250-no-rs	rs41660101	22:0	3.07e-73	AA	-0.0709	12.5	2.44e-34	2_1	0.0578	0.0143	1_2	0.000945	0.731	2_2	-0.00535	0.151	1_1	-0.00686	0.103
21	Hapmap26790-BTA-53469	rs41608408	28	BTB-01924647	rs43034313	22:0	8.24e-45	DA	0.183	16.8	1.61e-33	22_2	0.167	0.0153	12_1	0.0104	0.156	11_2	0.00138	0.317	11_1	-0.00501	0.111	12_2	-0.00885	0.385	22_1	-0.154	0.0153
3	BTA-10440-no-rs	rs29015993	9	Hapmap41423-BTA-109716	rs41572907	23:0	1.91e-73	AD	-0.0534	49.5	1.35e-59	2_12	0.0305	0.0471	1_11	0.0058	0.129	1_22	0.00111	0.476	1_12	-0.00587	0.224	2_22	-0.00741	0.0882	2_11	-0.0198	0.0353
3	BTA-10440-no-rs	rs29015993	9	Hapmap41423-BTA-109716	rs41572907	23:0	1.91e-73	DD	-0.104	61.3	1.75e-66	22_12	0.0844	0.0118	12_11	0.0197	0.0471	12_22	0.00713	0.129	11_12	0.00574	0.188	11_22	-0.00106	0.412	11_11	-0.00572	0.106	22_22	-0.0159	0.0235	12_12	-0.0298	0.0706	22_11	-0.0422	0.0118
11	ARS-BFGL-NGS-66161	rs110982062	13	Hapmap55576-rs29016973	rs29016973	24:0	3.6e-85	DD	-0.705	21.2	9.17e-77	22_12	0.967	0.00293	12_11	0.042	0.0469	12_22	0.00806	0.133	11_12	0.00492	0.304	11_22	-0.00265	0.268	11_11	-0.00592	0.101	12_12	-0.0277	0.125	22_22	-0.0412	0.0161	22_11	-0.616	0.00293
2	Hapmap49571-BTA-32781	rs41585336	13	BTA-32900-no-rs	rs41630023	17:1	2.32e-20	AA	-0.251	10.2	1.28e-23	2_1	0.137	0.098	1_2	0.0522	0.104	2_2	-0.019	0.641	1_1	-0.0425	0.157
2	ARS-BFGL-NGS-10872	rs110581784	4	ARS-BFGL-NGS-33308	rs109955900	17:1	1.1e-18	AA	0.182	9.63	2.13e-21	1_1	0.082	0.0971	2_2	0.0119	0.544	2_1	-0.031	0.228	1_2	-0.0566	0.131
2	ARS-BFGL-NGS-10872	rs110581784	9	ARS-BFGL-NGS-105758	rs109242304	17:1	3.32e-18	AA	0.218	9.21	1.04e-19	1_1	0.049	0.171	2_2	0.0254	0.269	2_1	-0.0158	0.504	1_2	-0.128	0.0566
8	ARS-BFGL-NGS-60015	rs110612774	27	ARS-BFGL-NGS-90403	rs109594128	17:1	6.6e-15	AA	-0.123	9	5.73e-19	1_2	0.0321	0.182	2_1	0.0192	0.418	2_2	-0.0315	0.254	1_1	-0.0401	0.147
9	Hapmap44040-BTA-22987	rs41626568	13	ARS-BFGL-NGS-103645	rs109651122	17:1	1.23e-17	AA	0.214	8.84	2.38e-18	2_2	0.117	0.0473	1_1	0.0114	0.528	2_1	-0.0173	0.341	1_2	-0.0677	0.0841
2	ARS-BFGL-NGS-10872	rs110581784	3	BTA-79026-no-rs	rs41593228	17:1	2.16e-15	AA	0.204	8.72	6.61e-18	1_1	0.11	0.0595	2_2	0.00946	0.641	1_2	-0.04	0.167	2_1	-0.0448	0.132
2	ARS-BFGL-NGS-32446	rs109290807	24	Hapmap32162-BTA-57721	rs81110128	17:1	2.33e-15	AA	0.204	8.68	9.14e-18	1_1	0.0459	0.122	2_2	0.0381	0.145	2_1	-0.00577	0.67	1_2	-0.115	0.0631
4	Hapmap25108-BTA-18447	rs41596243	28	ARS-BFGL-NGS-36659	rs109788081	17:1	2.2e-15	AA	0.186	8.61	1.59e-17	2_2	0.0989	0.0633	1_1	0.013	0.501	1_2	-0.0203	0.32	2_1	-0.0541	0.116
11	BTA-100645-no-rs	rs109553019	26	ARS-BFGL-NGS-38894	rs109257502	17:1	2.2e-17	AA	-0.31	8.69	1.8e-17	2_1	0.115	0.0982	1_2	0.113	0.0953	1_1	-0.0214	0.68	2_2	-0.06	0.126
9	BTA-84256-no-rs	rs41663465	25	ARS-BFGL-NGS-68584	rs110665834	17:1	4.54e-14	AA	-0.165	8.59	1.96e-17	2_1	0.0605	0.118	1_2	0.0208	0.297	1_1	-0.0135	0.489	2_2	-0.0698	0.0961
11	ARS-BFGL-NGS-89583	rs110648694	26	Hapmap51817-BTA-22015	rs41575907	17:1	5.03e-15	AA	-0.132	8.59	1.99e-17	2_1	0.0356	0.231	1_2	0.03	0.272	1_1	-0.0302	0.271	2_2	-0.0363	0.226
7	BTA-112159-no-rs	rs41568774	10	ARS-BFGL-NGS-118106	rs109045368	17:1	2.34e-14	AA	0.159	8.58	2.27e-17	2_2	0.0642	0.111	1_1	0.019	0.4	2_1	-0.0207	0.358	1_2	-0.0553	0.131
16	Hapmap52246-rs29010319	rs29010319	20	Hapmap54749-rs29013716	rs29013716	17:1	2.36e-15	AA	0.186	8.57	2.34e-17	1_1	0.114	0.0491	2_2	0.0103	0.524	2_1	-0.017	0.292	1_2	-0.0446	0.134
2	ARS-BFGL-NGS-10872	rs110581784	16	ARS-BFGL-NGS-116310	rs42497340	17:1	1.24e-15	AA	0.169	8.53	3.2e-17	1_1	0.0511	0.139	2_2	0.0191	0.35	2_1	-0.0157	0.425	1_2	-0.0829	0.0857
10	ARS-BFGL-NGS-6924	rs110113761	20	BTA-113191-no-rs	rs41618278	17:1	1.36e-15	AA	0.141	8.52	3.34e-17	1_1	0.0474	0.166	2_2	0.0231	0.341	1_2	-0.0244	0.322	2_1	-0.0458	0.171
2	Hapmap24482-BTA-134676	rs109080980	7	ARS-BFGL-NGS-119880	rs109746439	17:1	5.43e-15	AA	0.203	8.52	3.53e-17	2_2	0.0661	0.0811	1_1	0.0225	0.213	1_2	-0.00326	0.632	2_1	-0.111	0.0732
19	UA-IFASA-7520	rs41641951	27	ARS-BFGL-NGS-110790	rs110175723	17:1	9.53e-15	AA	0.217	8.52	3.63e-17	1_1	0.121	0.0505	2_2	0.00765	0.693	1_2	-0.0418	0.132	2_1	-0.047	0.125
12	ARS-BFGL-NGS-11493	rs109287963	18	ARS-BFGL-NGS-1116	rs110726220	17:1	1.43e-14	AA	0.222	8.5	3.98e-17	1_1	0.0976	0.0512	2_2	0.0146	0.356	2_1	-0.00936	0.541	1_2	-0.1	0.0514
5	BTB-00745028	rs41903591	26	ARS-BFGL-NGS-39607	rs109611741	17:1	4.43e-18	AA	-0.24	8.54	4.55e-17	2_1	0.136	0.0431	1_2	0.0111	0.528	1_1	-0.0168	0.354	2_2	-0.0762	0.0753
13	BTA-32759-no-rs	rs41585331	19	ARS-BFGL-NGS-279	rs109076744	17:1	3.89e-14	AA	-0.175	8.48	4.85e-17	2_1	0.102	0.0576	1_2	0.00998	0.565	2_2	-0.0253	0.223	1_1	-0.0378	0.155
25	Hapmap35396-SCAFFOLD245063_17530	rs29027063	26	Hapmap51817-BTA-22015	rs41575907	17:1	2.96e-15	AA	-0.123	8.48	4.89e-17	1_2	0.03	0.254	2_1	0.0297	0.261	2_2	-0.0313	0.243	1_1	-0.032	0.242
14	ARS-BFGL-NGS-119057	rs110183123	17	ARS-BFGL-NGS-29268	rs110139024	17:1	2.57e-17	AA	-0.15	8.43	7.25e-17	2_1	0.0676	0.0952	1_2	0.0135	0.513	1_1	-0.0314	0.224	2_2	-0.0376	0.168
9	Hapmap44040-BTA-22987	rs41626568	13	UA-IFASA-9311	rs41566165	17:1	2.69e-17	AA	-0.193	8.42	8.19e-17	2_1	0.108	0.0459	1_2	0.0111	0.522	2_2	-0.0161	0.343	1_1	-0.0581	0.0897
1	ARS-BFGL-NGS-26402	rs110546983	4	ARS-BFGL-NGS-67967	rs110646669	17:1	4.78e-13	AA	-0.211	8.41	8.45e-17	2_1	0.0392	0.115	1_2	0.0283	0.166	2_2	-0.00614	0.682	1_1	-0.137	0.0366
5	Hapmap51304-BTA-74559	rs41591921	17	ARS-BFGL-NGS-29268	rs110139024	17:1	1.13e-14	AA	-0.14	8.41	8.71e-17	2_1	0.0546	0.135	1_2	0.0188	0.394	2_2	-0.0257	0.288	1_1	-0.0405	0.183
28	ARS-BFGL-NGS-68555	rs109095641	29	BTB-01006241	rs42165387	17:1	4.59e-14	AA	-0.219	8.4	9.75e-17	1_2	0.0595	0.0816	2_1	0.0175	0.276	2_2	-0.00807	0.607	1_1	-0.134	0.0356
14	ARS-BFGL-NGS-20645	rs109517754	15	BTA-37438-no-rs	rs41634456	17:1	6.41e-15	AA	-0.182	8.41	9.79e-17	2_1	0.0612	0.145	1_2	0.0234	0.379	1_1	-0.0263	0.359	2_2	-0.0716	0.117
2	ARS-BFGL-NGS-32446	rs109290807	24	Hapmap49102-BTA-27356	rs41577023	17:1	1.43e-14	AA	-0.17	8.38	1.07e-16	1_2	0.0538	0.103	2_1	0.0231	0.238	2_2	-0.00677	0.577	1_1	-0.0867	0.0821
1	ARS-BFGL-BAC-4401	rs109169283	14	ARS-BFGL-NGS-42962	rs109106685	17:1	3.83e-18	AD	0.39	8.5	1.29e-16	2_11	0.283	0.0191	2_22	0.205	0.0328	1_12	0.0218	0.537	1_22	-0.0396	0.15	1_11	-0.0504	0.101	2_12	-0.0792	0.16
13	ARS-BFGL-NGS-15183	rs42259699	28	ARS-BFGL-NGS-21924	rs110089768	17:1	2.83e-14	AA	-0.215	8.34	1.51e-16	2_1	0.0789	0.0665	1_2	0.0157	0.345	2_2	-0.00991	0.541	1_1	-0.11	0.0481
7	Hapmap38209-BTA-22552	rs41624339	25	ARS-USMARC-Parent-AY941204-rs1787	rs17872131	17:1	9.46e-14	AA	0.152	8.33	1.62e-16	1_1	0.0619	0.11	2_2	0.0183	0.383	2_1	-0.0181	0.377	1_2	-0.0539	0.13
8	ARS-BFGL-NGS-1913	rs110179645	26	Hapmap51817-BTA-22015	rs41575907	17:1	8.52e-15	AA	-0.141	8.32	1.83e-16	1_2	0.0466	0.157	2_1	0.0212	0.359	2_2	-0.022	0.339	1_1	-0.0511	0.146
5	Hapmap51304-BTA-74559	rs41591921	17	BTA-41106-no-rs	rs41638826	17:1	2.61e-14	AA	0.138	8.3	2.11e-16	2_2	0.0503	0.154	1_1	0.0208	0.372	2_1	-0.0284	0.271	1_2	-0.0385	0.203
11	ARS-BFGL-NGS-105689	rs109976358	24	BTA-57672-no-rs	rs41583998	17:1	4.22e-14	AA	0.126	8.28	2.38e-16	1_1	0.0326	0.254	2_2	0.0262	0.28	1_2	-0.0333	0.218	2_1	-0.0336	0.248
4	Hapmap54441-rs29025631	rs29025631	9	ARS-BFGL-NGS-108289	rs41966318	17:1	8.22e-15	AA	-0.141	8.28	2.58e-16	1_2	0.0469	0.168	2_1	0.0225	0.346	1_1	-0.0246	0.32	2_2	-0.0469	0.166
4	ARS-BFGL-NGS-4920	rs109588083	27	BTA-115188-no-rs	rs81110812	17:1	1.2e-14	AA	-0.215	8.26	2.93e-16	2_1	0.142	0.0372	1_2	0.00882	0.623	2_2	-0.0274	0.183	1_1	-0.0367	0.157
9	ARS-BFGL-NGS-63180	rs109214921	16	ARS-BFGL-NGS-11534	rs109802023	17:1	2.77e-14	AA	0.215	8.25	3.05e-16	1_1	0.0787	0.069	2_2	0.0197	0.275	1_2	-0.00768	0.599	2_1	-0.109	0.0571
8	Hapmap38258-BTA-82187	rs41659438	13	Hapmap33575-BTA-128424	rs109176455	17:1	2.77e-12	AA	-0.197	8.26	3.06e-16	1_2	0.0568	0.0909	2_1	0.0217	0.25	1_1	-0.00692	0.601	2_2	-0.111	0.0578
1	ARS-BFGL-NGS-12115	rs110451156	12	BTB-00498268	rs43705898	17:1	2.52e-13	AA	0.15	8.25	3.09e-16	1_1	0.0625	0.112	2_2	0.0162	0.425	2_1	-0.0214	0.325	1_2	-0.0501	0.139
19	ARS-BFGL-NGS-77278	rs42103498	26	ARS-BFGL-NGS-110497	rs110475419	17:1	2.87e-15	AA	-0.188	8.25	3.15e-16	2_1	0.0912	0.0777	1_2	0.0386	0.213	2_2	-0.0108	0.498	1_1	-0.0471	0.211
11	ARS-BFGL-NGS-44412	rs109935610	25	ARS-BFGL-NGS-31906	rs110025477	17:1	7.91e-12	AA	-0.127	8.25	3.2e-16	1_2	0.0344	0.203	2_1	0.0289	0.25	2_2	-0.0157	0.372	1_1	-0.048	0.174
9	Hapmap42142-BTA-22984	rs41607876	13	UA-IFASA-9311	rs41566165	17:1	2.69e-16	AA	0.226	8.24	3.3e-16	1_1	0.151	0.0305	2_2	0.00694	0.669	1_2	-0.0237	0.195	2_1	-0.0437	0.106
2	Hapmap40746-BTA-46710	rs41580944	9	ARS-BFGL-NGS-105758	rs109242304	17:1	2.58e-13	AA	-0.168	8.25	3.52e-16	1_2	0.0377	0.208	2_1	0.0324	0.309	1_1	-0.0256	0.365	2_2	-0.072	0.118
25	BTA-60642-no-rs	rs41588798	26	Hapmap51817-BTA-22015	rs41575907	17:1	1.68e-14	AA	-0.124	8.23	3.67e-16	1_2	0.0305	0.25	2_1	0.0295	0.265	2_2	-0.0311	0.246	1_1	-0.0326	0.239
4	BTB-00178810	rs43385757	28	ARS-BFGL-NGS-36659	rs109788081	17:1	4.96e-14	AA	-0.169	8.2	4.76e-16	1_2	0.0904	0.0653	2_1	0.0124	0.491	2_2	-0.0191	0.318	1_1	-0.0471	0.126
7	BTB-01074446	rs43731571	19	ARS-BFGL-NGS-101716	rs41901291	17:1	2.75e-14	AA	0.137	8.2	4.96e-16	2_2	0.0503	0.151	1_1	0.0204	0.382	1_2	-0.0301	0.259	2_1	-0.0365	0.207
2	ARS-BFGL-NGS-32707	rs111028560	27	Hapmap59719-rs29022479	rs29022479	17:1	5.45e-13	AA	-0.234	8.19	4.98e-16	1_2	0.138	0.0385	2_1	0.00872	0.675	1_1	-0.0312	0.197	2_2	-0.0566	0.0888
5	Hapmap49801-BTA-93284	rs41664298	17	ARS-BFGL-NGS-29268	rs110139024	17:1	7.62e-14	AA	-0.139	8.19	5.25e-16	2_1	0.0486	0.155	1_2	0.0206	0.366	2_2	-0.0238	0.313	1_1	-0.046	0.166
2	ARS-BFGL-NGS-32446	rs109290807	24	BTB-00884727	rs42048016	17:1	1.04e-13	AA	-0.195	8.19	5.26e-16	1_2	0.0439	0.123	2_1	0.0368	0.134	2_2	-0.00505	0.68	1_1	-0.109	0.0632
6	BTB-00240453	rs41256438	16	ARS-BFGL-NGS-62655	rs109553534	17:1	1.01e-12	AA	0.177	8.18	5.39e-16	2_2	0.0772	0.108	1_1	0.0266	0.237	2_1	-0.0155	0.549	1_2	-0.0575	0.106
11	ARS-BFGL-NGS-33664	rs110138103	27	BTA-08152-no-rs	rs29021718	17:1	9.27e-15	AA	0.145	8.18	5.7e-16	1_1	0.0547	0.141	2_2	0.0229	0.371	2_1	-0.0291	0.269	1_2	-0.038	0.22
21	ARS-BFGL-NGS-99274	rs110622623	24	Hapmap49854-BTA-108097	rs41612383	17:1	5.96e-15	AA	-0.13	8.16	6.26e-16	1_2	0.0323	0.241	2_1	0.0291	0.256	1_1	-0.0224	0.334	2_2	-0.046	0.169
11	ARS-BFGL-NGS-56195	rs109386046	15	ARS-BFGL-NGS-59156	rs109828270	17:1	1.93e-13	AA	0.143	8.16	6.28e-16	2_2	0.045	0.145	1_1	0.0307	0.267	1_2	-0.0161	0.44	2_1	-0.0514	0.148
3	ARS-BFGL-NGS-116794	rs109113984	8	BTB-00373508	rs43576983	17:1	2.75e-13	AA	-0.137	8.17	6.36e-16	2_1	0.0383	0.219	1_2	0.0297	0.282	2_2	-0.029	0.288	1_1	-0.0398	0.211
2	Hapmap33661-BTA-133759	rs109209166	9	ARS-BFGL-NGS-89800	rs109340058	17:1	2.84e-12	AA	-0.235	8.17	6.36e-16	2_1	0.148	0.0368	1_2	0.00759	0.684	2_2	-0.0313	0.165	1_1	-0.048	0.114
3	Hapmap38643-BTA-95454	rs41663626	7	Hapmap29480-BTA-145229	rs81152174	17:1	7.84e-14	AA	0.133	8.15	6.89e-16	1_1	0.0466	0.173	2_2	0.0238	0.323	1_2	-0.0293	0.268	2_1	-0.0335	0.236
5	ARS-BFGL-NGS-76692	rs110166704	12	ARS-BFGL-NGS-1559	rs109311527	17:1	8.51e-15	AA	0.157	8.15	7.18e-16	2_2	0.0581	0.111	1_1	0.0181	0.338	2_1	-0.0139	0.458	1_2	-0.0671	0.0927
1	BTA-120277-no-rs	rs41572691	7	ARS-BFGL-NGS-100601	rs109087067	17:1	4.93e-13	AA	-0.241	8.15	7.24e-16	1_2	0.0646	0.0726	2_1	0.0274	0.172	1_1	-0.00619	0.72	2_2	-0.143	0.0346
10	ARS-BFGL-NGS-118622	rs110410997	17	ARS-BFGL-NGS-21149	rs110479073	17:1	7.6e-13	AA	0.181	8.15	7.32e-16	1_1	0.114	0.048	2_2	0.00974	0.542	1_2	-0.0176	0.254	2_1	-0.0402	0.156
21	ARS-BFGL-NGS-99274	rs110622623	24	BTA-115570-no-rs	rs41611056	17:1	2.42e-14	AA	0.147	8.14	7.54e-16	2_2	0.0348	0.246	1_1	0.0338	0.266	1_2	-0.0278	0.31	2_1	-0.0502	0.178
8	BTB-01356443	rs42478767	16	ARS-BFGL-NGS-109702	rs110146986	17:1	6.42e-14	AA	0.16	8.13	8.26e-16	1_1	0.0807	0.0838	2_2	0.0134	0.505	1_2	-0.0328	0.207	2_1	-0.033	0.205
2	ARS-BFGL-NGS-28193	rs109016658	9	ARS-BFGL-NGS-105758	rs109242304	17:1	2.04e-13	AA	-0.156	8.14	8.31e-16	1_2	0.038	0.201	2_1	0.0295	0.318	1_1	-0.0252	0.354	2_2	-0.0636	0.128
1	ARS-BFGL-NGS-98669	rs110454414	17	ARS-BFGL-BAC-36594	rs41845008	17:1	5.36e-14	AA	0.14	8.12	9.07e-16	1_1	0.05	0.144	2_2	0.0179	0.38	1_2	-0.0211	0.345	2_1	-0.0511	0.131
9	Hapmap42142-BTA-22984	rs41607876	13	ARS-BFGL-NGS-103645	rs109651122	17:1	2.12e-15	AA	-0.226	8.11	9.45e-16	1_2	0.151	0.0302	2_1	0.00667	0.674	1_1	-0.0232	0.195	2_2	-0.0448	0.102
20	Hapmap53674-rs29025319	rs29025319	25	ARS-BFGL-NGS-119848	rs109870841	17:1	9.64e-14	AA	0.133	8.11	9.57e-16	1_1	0.0507	0.157	2_2	0.0228	0.325	2_1	-0.0276	0.273	1_2	-0.0321	0.245
3	BTB-01195129	rs42352144	9	BTA-68663-no-rs	rs43710501	17:1	6.46e-14	AA	-0.128	8.11	1.01e-15	2_1	0.041	0.184	1_2	0.0229	0.333	1_1	-0.0267	0.28	2_2	-0.0377	0.204
7	BTA-112159-no-rs	rs41568774	23	ARS-BFGL-BAC-30741	rs110052899	17:1	1.01e-10	AA	0.123	8.11	1.02e-15	2_2	0.0339	0.227	1_1	0.0278	0.275	1_2	-0.0303	0.253	2_1	-0.0313	0.245
14	ARS-BFGL-NGS-20645	rs109517754	17	ARS-BFGL-NGS-29268	rs110139024	17:1	2.09e-16	AA	-0.147	8.11	1.02e-15	2_1	0.0679	0.095	1_2	0.0137	0.494	1_1	-0.0289	0.234	2_2	-0.0365	0.176
22	ARS-BFGL-BAC-35754	rs108944065	24	ARS-BFGL-BAC-28656	rs109708422	17:1	5.51e-13	AA	-0.132	8.09	1.12e-15	2_1	0.0345	0.201	1_2	0.0254	0.3	2_2	-0.0206	0.359	1_1	-0.0511	0.14
8	ARS-BFGL-NGS-30466	rs109700260	17	ARS-BFGL-NGS-110635	rs41852152	17:1	3.4e-13	AA	-0.136	8.09	1.14e-15	1_2	0.0331	0.227	2_1	0.0294	0.254	2_2	-0.02	0.381	1_1	-0.0532	0.138
10	ARS-BFGL-NGS-60218	rs110283465	26	BTA-60900-no-rs	rs41646478	17:1	4.2e-13	AA	0.215	8.09	1.18e-15	1_1	0.118	0.033	2_2	0.00944	0.522	1_2	-0.0115	0.387	2_1	-0.0759	0.0576
14	BTB-00563966	rs41735977	15	BTA-37438-no-rs	rs41634456	17:1	7.72e-14	AA	-0.184	8.09	1.27e-15	2_1	0.0732	0.102	1_2	0.0189	0.397	1_1	-0.0188	0.398	2_2	-0.0726	0.103
10	BTA-59410-no-rs	rs41586492	25	Hapmap39666-BTA-60132	rs41651852	17:1	7.57e-14	AA	-0.145	8.08	1.3e-15	1_2	0.0446	0.152	2_1	0.021	0.328	1_1	-0.0171	0.414	2_2	-0.0626	0.105
2	Hapmap47023-BTA-49508	rs41636477	3	Hapmap48544-BTA-98418	rs41665543	17:1	2.99e-13	AA	0.156	8.06	1.48e-15	1_1	0.0772	0.0956	2_2	0.0233	0.285	2_1	-0.0164	0.447	1_2	-0.0387	0.173
2	Hapmap49571-BTA-32781	rs41585336	13	ARS-BFGL-NGS-14463	rs42931478	17:1	5.51e-13	AA	-0.253	8.05	1.55e-15	2_1	0.163	0.0396	1_2	0.0227	0.196	2_2	-0.0104	0.701	1_1	-0.0568	0.0642
2	Hapmap24482-BTA-134676	rs109080980	7	Hapmap36526-SCAFFOLD150535_3651	rs29010210	17:1	3.24e-13	AA	0.192	8.05	1.56e-15	2_2	0.0614	0.0822	1_1	0.0209	0.202	1_2	-0.00289	0.646	2_1	-0.107	0.0695
15	ARS-BFGL-NGS-17568	rs109772143	18	Hapmap59101-rs29024885	rs29024885	17:1	1.4e-13	AA	-0.127	8.04	1.64e-15	1_2	0.0368	0.205	2_1	0.0315	0.254	2_2	-0.0259	0.316	1_1	-0.0329	0.225
2	Hapmap35020-BES8_Contig415_403	rs43704000	24	ARS-BFGL-NGS-42988	rs110962512	17:1	1.97e-07	AA	0.3	8.5	1.64e-15	2_2	0.169	0.0531	1_1	0.0175	0.387	1_2	-0.0158	0.476	2_1	-0.0978	0.0843
7	ARS-BFGL-NGS-24225	rs43516209	13	ARS-BFGL-NGS-36552	rs110985743	17:1	1.12e-13	AA	0.224	8.03	1.77e-15	1_1	0.142	0.0281	2_2	0.00783	0.55	1_2	-0.0119	0.357	2_1	-0.0624	0.0646
21	ARS-BFGL-NGS-13205	rs110442706	24	Hapmap49854-BTA-108097	rs41612383	17:1	1.35e-14	AA	0.14	8.03	1.83e-15	1_1	0.0417	0.166	2_2	0.0237	0.291	2_1	-0.0164	0.426	1_2	-0.0587	0.117
8	Hapmap38258-BTA-82187	rs41659438	13	ARS-BFGL-BAC-7482	rs110528807	17:1	3.34e-14	AA	0.192	8.03	1.83e-15	1_1	0.0559	0.0793	2_2	0.0199	0.262	1_2	-0.00686	0.609	2_1	-0.109	0.0502
1	BTB-00056583	rs43265267	13	BTB-00547162	rs41712067	17:1	3.77e-13	AA	0.14	8.03	1.84e-15	1_1	0.0413	0.171	2_2	0.0251	0.286	2_1	-0.0172	0.418	1_2	-0.0563	0.126
3	BTB-01143243	rs42299785	21	ARS-BFGL-NGS-27884	rs109299086	17:1	4.39e-13	AA	-0.149	8.02	1.92e-15	2_1	0.06	0.112	1_2	0.0172	0.365	2_2	-0.0161	0.407	1_1	-0.0556	0.116
9	BTA-99061-no-rs	rs41595251	17	ARS-BFGL-NGS-29268	rs110139024	17:1	1.23e-12	AA	-0.148	8.02	1.95e-15	2_1	0.0614	0.101	1_2	0.0147	0.516	1_1	-0.0358	0.216	2_2	-0.0361	0.167
2	ARS-BFGL-NGS-63264	rs43314636	28	Hapmap57867-rs29020442	rs29020442	17:1	1.57e-13	AA	-0.139	8.02	2.04e-15	2_1	0.0501	0.148	1_2	0.0207	0.35	2_2	-0.0211	0.344	1_1	-0.0466	0.158
14	ARS-BFGL-NGS-102953	rs110856800	20	ARS-BFGL-NGS-13902	rs110811867	17:1	2.38e-13	AA	-0.135	8.01	2.11e-15	1_2	0.0543	0.129	2_1	0.0142	0.466	2_2	-0.0317	0.186	1_1	-0.0352	0.219
18	BTA-95249-no-rs	rs41597513	19	ARS-BFGL-NGS-113158	rs109686238	17:1	2.46e-12	AA	-0.129	8.01	2.12e-15	1_2	0.0339	0.22	2_1	0.0266	0.316	2_2	-0.0316	0.258	1_1	-0.0373	0.207
11	ARS-BFGL-NGS-31804	rs110284876	26	Hapmap51817-BTA-22015	rs41575907	17:1	2.49e-13	AA	0.126	8.01	2.13e-15	1_1	0.0386	0.194	2_2	0.0237	0.311	2_1	-0.024	0.309	1_2	-0.0399	0.187
2	ARS-BFGL-NGS-64846	rs109470063	3	Hapmap48544-BTA-98418	rs41665543	17:1	3.86e-13	AA	0.152	8.01	2.17e-15	1_1	0.0744	0.0954	2_2	0.0207	0.3	2_1	-0.0153	0.448	1_2	-0.0412	0.156
2	ARS-BFGL-NGS-10872	rs110581784	19	Hapmap48998-BTA-104140	rs41610190	17:1	2.23e-13	AA	0.166	8.01	2.21e-15	1_1	0.0867	0.0704	2_2	0.00943	0.593	2_1	-0.0311	0.179	1_2	-0.039	0.157
10	ARS-BFGL-NGS-26456	rs109650587	19	Hapmap34054-BES9_Contig444_1181	rs43702509	17:1	3.98e-13	AA	-0.18	8	2.22e-15	2_1	0.0527	0.0909	1_2	0.0245	0.245	2_2	-0.00681	0.594	1_1	-0.0964	0.07
10	UA-IFASA-7130	rs110524583	19	ARS-BFGL-NGS-62273	rs109465909	17:1	1.23e-12	AA	-0.147	8	2.35e-15	1_2	0.0766	0.0815	2_1	0.0149	0.45	1_1	-0.0267	0.262	2_2	-0.0288	0.207
1	BTA-95285-no-rs	rs41597527	15	BTB-01802172	rs42913233	17:1	1.1e-13	AA	-0.142	8	2.37e-15	1_2	0.0472	0.14	2_1	0.0194	0.38	2_2	-0.02	0.356	1_1	-0.0552	0.124
3	ARS-BFGL-NGS-2988	rs109801165	8	BTB-00373508	rs43576983	17:1	8.66e-13	AA	-0.144	8	2.4e-15	1_2	0.0438	0.186	2_1	0.032	0.262	2_2	-0.0231	0.382	1_1	-0.0456	0.17
9	Hapmap42142-BTA-22984	rs41607876	13	UA-IFASA-7733	rs41584333	17:1	2.37e-15	AA	0.205	7.99	2.4e-15	1_1	0.131	0.0379	2_2	0.00724	0.656	1_2	-0.0258	0.188	2_1	-0.0412	0.118
23	ARS-BFGL-NGS-40248	rs110417277	24	BTA-57412-no-rs	rs41643725	17:1	5.78e-13	AA	0.139	7.99	2.47e-15	2_2	0.0419	0.15	1_1	0.0213	0.299	2_1	-0.0139	0.446	1_2	-0.0616	0.105
3	BTA-68624-no-rs	rs43710473	16	ARS-BFGL-NGS-112110	rs42946812	17:1	9.67e-12	AA	-0.163	7.99	2.48e-15	1_2	0.0946	0.0729	2_1	0.0122	0.467	1_1	-0.0186	0.249	2_2	-0.0375	0.212
2	ARS-BFGL-NGS-61983	rs109767521	18	Hapmap53843-rs29014653	rs29014653	17:1	5.86e-13	AA	0.12	7.99	2.49e-15	1_1	0.0365	0.202	2_2	0.0229	0.31	2_1	-0.0254	0.283	1_2	-0.0354	0.205
17	BTA-41874-no-rs	rs41605797	29	Hapmap57508-ss46526523	rs41256983	17:1	1.41e-13	AA	-0.123	7.98	2.62e-15	2_1	0.0319	0.233	1_2	0.0291	0.259	1_1	-0.024	0.311	2_2	-0.0381	0.197
1	Hapmap41567-BTA-52975	rs41585307	9	ARS-BFGL-NGS-108289	rs41966318	17:1	1.73e-14	AA	-0.169	7.98	2.66e-15	1_2	0.0805	0.0846	2_1	0.0132	0.523	2_2	-0.0277	0.25	1_1	-0.0474	0.143
8	Hapmap41646-BTA-81057	rs41654641	19	BTB-01453714	rs42572067	17:1	2.32e-13	AA	0.161	7.98	2.72e-15	2_2	0.0466	0.127	1_1	0.0219	0.283	1_2	-0.0116	0.514	2_1	-0.081	0.0761
3	ARS-BFGL-NGS-101112	rs43368589	17	Hapmap42205-BTA-41451	rs41641186	17:1	8.62e-12	AA	0.129	7.98	2.75e-15	2_2	0.0457	0.167	1_1	0.0256	0.301	2_1	-0.0244	0.27	1_2	-0.0334	0.262
9	ARS-BFGL-NGS-33808	rs110794449	26	Hapmap29376-BTA-72268	rs41600671	17:1	1.42e-14	AA	-0.139	7.98	2.75e-15	2_1	0.0522	0.131	1_2	0.0222	0.312	1_1	-0.0161	0.41	2_2	-0.0488	0.147
8	Hapmap39591-BTA-81270	rs41655559	11	ARS-BFGL-NGS-36900	rs110705482	17:1	1.6e-12	AA	0.138	7.97	2.84e-15	2_2	0.0323	0.229	1_1	0.029	0.28	1_2	-0.0225	0.347	2_1	-0.0536	0.144
7	BTA-80441-no-rs	rs43746618	18	ARS-BFGL-NGS-17039	rs109622162	17:1	2.35e-13	AA	-0.152	7.97	2.94e-15	1_2	0.071	0.101	2_1	0.0188	0.399	1_1	-0.0257	0.324	2_2	-0.036	0.176
7	BTB-02088261	rs43186688	15	BTA-37438-no-rs	rs41634456	17:1	4.57e-17	DA	0.258	8.02	3.03e-15	11_2	0.0587	0.149	22_2	0.0581	0.111	12_1	0.0441	0.336	12_2	-0.0506	0.246	22_1	-0.0845	0.0702	11_1	-0.126	0.0874
2	ARS-BFGL-NGS-100636	rs110597851	13	ARS-BFGL-NGS-26996	rs109073145	17:1	2.32e-12	AA	-0.187	7.96	3.07e-15	2_1	0.0432	0.135	1_2	0.043	0.151	2_2	-0.00992	0.65	1_1	-0.0913	0.0643
6	BTB-01902778	rs43014084	10	ARS-BFGL-NGS-119121	rs42563284	17:1	1.47e-13	AA	0.117	7.96	3.2e-15	2_2	0.0385	0.182	1_1	0.0235	0.289	1_2	-0.0211	0.331	2_1	-0.0344	0.199
2	BTB-00085877	rs43293986	3	BTB-00161805	rs43371663	17:1	4.18e-12	AA	-0.155	7.96	3.22e-15	2_1	0.0696	0.0926	1_2	0.0154	0.4	2_2	-0.0164	0.392	1_1	-0.0536	0.115
1	ARS-BFGL-NGS-105650	rs110656201	9	ARS-BFGL-NGS-108289	rs41966318	17:1	1.96e-13	AA	0.146	7.95	3.37e-15	2_2	0.0643	0.109	1_1	0.0148	0.472	1_2	-0.0315	0.224	2_1	-0.0357	0.195
11	Hapmap34906-BES11_Contig369_1053	rs43708493	15	ARS-BFGL-NGS-59156	rs109828270	17:1	8.08e-13	AA	-0.134	7.94	3.53e-15	1_2	0.0388	0.186	2_1	0.0322	0.236	2_2	-0.0163	0.399	1_1	-0.0467	0.179
13	BTA-32759-no-rs	rs41585331	19	ARS-BFGL-NGS-25991	rs109151540	17:1	2.79e-12	AA	-0.164	7.94	3.72e-15	2_1	0.0932	0.0609	1_2	0.00995	0.56	2_2	-0.0253	0.22	1_1	-0.0356	0.159
2	ARS-BFGL-NGS-10872	rs110581784	3	ARS-BFGL-NGS-117241	rs109896720	17:1	1.11e-13	AA	0.161	7.94	3.74e-15	1_1	0.0329	0.165	2_2	0.0205	0.264	2_1	-0.00976	0.511	1_2	-0.0976	0.0599
13	BTA-01022-no-rs	rs29011989	14	ARS-BFGL-NGS-102953	rs110856800	17:1	3.22e-13	AA	-0.148	7.94	3.9e-15	2_1	0.0638	0.107	1_2	0.0143	0.489	1_1	-0.0317	0.243	2_2	-0.038	0.161
9	ARS-BFGL-NGS-117511	rs110008312	19	BTB-00754259	rs41915629	17:1	3.43e-13	AA	-0.14	7.93	4e-15	1_2	0.0469	0.159	2_1	0.0235	0.326	2_2	-0.0206	0.356	1_1	-0.0487	0.159
10	ARS-BFGL-NGS-113766	rs43638509	11	ARS-BFGL-NGS-89994	rs109622097	17:1	1.3e-13	AA	-0.144	7.92	4.22e-15	2_1	0.0541	0.117	1_2	0.0165	0.382	2_2	-0.0161	0.39	1_1	-0.057	0.111
17	Hapmap41533-BTA-40976	rs41570559	26	Hapmap51817-BTA-22015	rs41575907	17:1	1.57e-13	AA	0.147	7.92	4.33e-15	1_1	0.0557	0.107	2_2	0.014	0.404	2_1	-0.0146	0.396	1_2	-0.0624	0.0929
16	ARS-BFGL-NGS-35175	rs109050466	22	ARS-BFGL-NGS-111384	rs41994324	17:1	9.05e-12	AA	-0.139	7.92	4.4e-15	2_1	0.0539	0.148	1_2	0.021	0.364	2_2	-0.0306	0.257	1_1	-0.0336	0.231
8	BTA-101429-no-rs	rs41570498	10	ARS-BFGL-NGS-93998	rs110196687	17:1	1.59e-12	AA	-0.138	7.92	4.44e-15	2_1	0.0512	0.144	1_2	0.0203	0.367	1_1	-0.0231	0.317	2_2	-0.0434	0.173
8	BTA-80953-no-rs	rs41659572	10	ARS-BFGL-NGS-19370	rs110670001	17:1	3e-13	AA	-0.149	7.92	4.46e-15	2_1	0.0374	0.179	1_2	0.0361	0.193	2_2	-0.0137	0.523	1_1	-0.0619	0.105
26	ARS-BFGL-NGS-107171	rs109225857	29	UA-IFASA-5436	rs41652261	17:1	6.07e-13	AA	0.153	7.92	4.46e-15	1_1	0.0383	0.165	2_2	0.0267	0.235	1_2	-0.0122	0.517	2_1	-0.076	0.0831
3	BTB-01899527	rs43011369	9	BTA-68663-no-rs	rs43710501	17:1	2.36e-13	AA	0.127	7.91	4.51e-15	1_1	0.0411	0.18	2_2	0.022	0.339	2_1	-0.0257	0.284	1_2	-0.0382	0.197
8	Hapmap57319-rs29012379	rs29012379	10	ARS-BFGL-NGS-93998	rs110196687	17:1	1.78e-12	AA	-0.145	7.91	4.62e-15	2_1	0.059	0.112	1_2	0.0152	0.417	1_1	-0.0191	0.347	2_2	-0.0517	0.123
7	ARS-BFGL-NGS-109534	rs109115115	13	Hapmap39255-BTA-119464	rs41618448	17:1	3.66e-12	AA	0.129	7.91	4.66e-15	2_2	0.0384	0.192	1_1	0.0263	0.28	1_2	-0.021	0.365	2_1	-0.0433	0.163
1	BTB-01086841	rs42243124	21	ARS-BFGL-NGS-30365	rs110304011	17:1	1.87e-13	AA	-0.124	7.9	4.84e-15	1_2	0.0422	0.175	2_1	0.0222	0.312	1_1	-0.0226	0.321	2_2	-0.0367	0.192
18	ARS-BFGL-NGS-43737	rs110897066	29	Hapmap49260-BTA-66294	rs41586946	17:1	1.31e-12	AA	-0.162	7.9	4.88e-15	2_1	0.0349	0.174	1_2	0.0291	0.177	1_1	-0.0091	0.582	2_2	-0.0892	0.0667
4	ARS-BFGL-NGS-4091	rs109839854	21	Hapmap38840-BTA-51603	rs41639559	17:1	5.51e-11	AA	0.141	7.9	4.9e-15	1_1	0.0495	0.123	2_2	0.0188	0.324	1_2	-0.0124	0.439	2_1	-0.0598	0.113
2	ARS-BFGL-NGS-10872	rs110581784	3	ARS-BFGL-NGS-33324	rs109521795	17:1	2.67e-13	AA	-0.155	7.89	5.36e-15	1_2	0.0329	0.164	2_1	0.0197	0.271	2_2	-0.00989	0.502	1_1	-0.0924	0.0627
13	ARS-BFGL-NGS-115902	rs110283026	14	ARS-BFGL-NGS-102953	rs110856800	17:1	3.45e-14	AA	0.139	7.89	5.47e-15	1_1	0.0556	0.131	2_2	0.0154	0.451	2_1	-0.034	0.228	1_2	-0.0342	0.19
4	BTB-00178712	rs43384459	28	ARS-BFGL-NGS-36659	rs109788081	17:1	1.37e-12	AA	0.162	7.88	5.63e-15	2_2	0.0845	0.0715	1_1	0.0126	0.485	1_2	-0.0197	0.31	2_1	-0.0456	0.133
4	BTB-01298917	rs42421963	10	BTA-117971-no-rs	rs110945810	17:1	1.44e-11	AA	0.121	7.88	5.64e-15	2_2	0.0401	0.164	1_1	0.0245	0.282	1_2	-0.0148	0.355	2_1	-0.0412	0.199
1	ARS-BFGL-NGS-19470	rs109734539	25	ARS-USMARC-Parent-AY941204-rs1787	rs17872131	17:1	2.31e-17	AA	-0.0959	7.88	5.65e-15	1_2	0.0233	0.195	2_1	0.0188	0.342	2_2	-0.0185	0.317	1_1	-0.0354	0.145
10	ARS-BFGL-NGS-107699	rs110652285	20	BTA-98656-no-rs	rs41594552	17:1	5.8e-13	AA	-0.122	7.88	5.7e-15	2_1	0.0323	0.235	1_2	0.0286	0.265	1_1	-0.0281	0.27	2_2	-0.0331	0.229
2	ARS-BFGL-NGS-32446	rs109290807	24	ARS-BFGL-NGS-58944	rs110807193	17:1	3.01e-12	AA	0.153	7.88	5.76e-15	1_1	0.0574	0.0934	2_2	0.0172	0.298	2_1	-0.00773	0.516	1_2	-0.0707	0.0921
13	ARS-BFGL-NGS-38630	rs111011302	16	ARS-BFGL-NGS-38266	rs109367390	17:1	3.26e-13	AA	0.136	7.88	5.92e-15	2_2	0.06	0.106	1_1	0.0179	0.389	1_2	-0.0199	0.324	2_1	-0.0377	0.182
2	Hapmap38282-BTA-108693	rs41569002	16	Hapmap52246-rs29010319	rs29010319	17:1	1.12e-12	AA	-0.166	7.87	6.21e-15	2_1	0.0545	0.11	1_2	0.02	0.278	2_2	-0.0104	0.539	1_1	-0.0809	0.0736
5	BTA-74541-no-rs	rs41653536	17	ARS-BFGL-NGS-29268	rs110139024	17:1	6.82e-13	AA	-0.128	7.87	6.28e-15	2_1	0.0442	0.156	1_2	0.0187	0.372	2_2	-0.022	0.309	1_1	-0.0433	0.163
8	Hapmap39687-BTA-80991	rs41659595	10	ARS-BFGL-NGS-40761	rs110972370	17:1	1.17e-12	AA	-0.134	7.87	6.28e-15	1_2	0.0394	0.18	2_1	0.0219	0.317	2_2	-0.0186	0.369	1_1	-0.0539	0.134
6	Hapmap49816-BTA-98191	rs41664747	28	Hapmap54789-rs29011450	rs29011450	17:1	1.67e-12	AA	-0.129	7.87	6.48e-15	2_1	0.0424	0.159	1_2	0.0253	0.301	2_2	-0.0197	0.367	1_1	-0.0414	0.173
9	ARS-BFGL-NGS-116465	rs110877790	19	UA-IFASA-7520	rs41641951	17:1	4.21e-13	AA	-0.162	7.87	6.5e-15	2_1	0.0591	0.101	1_2	0.016	0.376	2_2	-0.0135	0.441	1_1	-0.0738	0.0817
2	ARS-BFGL-NGS-32446	rs109290807	24	ARS-BFGL-NGS-111968	rs109043937	17:1	6.07e-12	AA	0.173	7.87	6.51e-15	1_1	0.0475	0.119	2_2	0.0254	0.192	2_1	-0.00692	0.623	1_2	-0.0928	0.0667
4	ARS-BFGL-NGS-4920	rs109588083	27	ARS-BFGL-NGS-119160	rs109468288	17:1	4.48e-13	AA	-0.191	7.87	6.66e-15	2_1	0.123	0.0426	1_2	0.00993	0.582	2_2	-0.0284	0.174	1_1	-0.0302	0.201
2	ARS-BFGL-NGS-43437	rs110215032	24	BTB-01646599	rs42761380	17:1	1.29e-12	AA	0.154	7.86	6.71e-15	2_2	0.083	0.0754	1_1	0.0134	0.476	1_2	-0.0258	0.259	2_1	-0.0315	0.189
19	ARS-BFGL-BAC-32481	rs110673926	27	ARS-BFGL-NGS-110790	rs110175723	17:1	8.09e-13	AA	-0.189	7.86	6.82e-15	2_1	0.102	0.0567	1_2	0.00911	0.626	2_2	-0.0276	0.198	1_1	-0.0505	0.12
6	BTB-01682978	rs42798182	28	ARS-BFGL-NGS-113790	rs42135312	17:1	1.12e-13	AA	0.148	7.86	6.83e-15	1_1	0.0667	0.1	2_2	0.0158	0.429	2_1	-0.0212	0.32	1_2	-0.0441	0.151
21	BTB-00649131	rs41815820	25	ARS-BFGL-NGS-10144	rs41650852	17:1	5.64e-14	AA	0.124	7.86	6.89e-15	1_1	0.034	0.208	2_2	0.0234	0.298	2_1	-0.021	0.34	1_2	-0.0453	0.153
6	ARS-BFGL-NGS-106596	rs109627935	10	ARS-BFGL-NGS-117894	rs110514275	17:1	1.79e-12	AA	-0.163	7.86	6.91e-15	1_2	0.0834	0.0726	2_1	0.0116	0.516	2_2	-0.021	0.285	1_1	-0.0475	0.127
1	BTB-00051548	rs43261478	9	BTB-00388729	rs43591299	17:1	1.39e-12	AA	0.143	7.86	6.97e-15	2_2	0.0534	0.114	1_1	0.0151	0.398	2_1	-0.0157	0.385	1_2	-0.0585	0.103
3	BTB-00160676	rs43369539	17	Hapmap42205-BTA-41451	rs41641186	17:1	8.78e-12	AA	0.13	7.86	7e-15	2_2	0.0492	0.153	1_1	0.0244	0.314	2_1	-0.0247	0.256	1_2	-0.032	0.276
23	UA-IFASA-4463	rs29022869	29	ARS-BFGL-NGS-97397	rs110652594	17:1	9.87e-12	AA	-0.157	7.85	7.16e-15	1_2	0.0562	0.0967	2_1	0.0146	0.418	1_1	-0.0144	0.406	2_2	-0.0716	0.0795
4	ARS-BFGL-NGS-89237	rs109849956	5	BTA-74541-no-rs	rs41653536	17:1	2.72e-12	AA	0.164	7.85	7.18e-15	2_2	0.0749	0.0767	1_1	0.0132	0.44	1_2	-0.0151	0.39	2_1	-0.0605	0.0939
14	Hapmap25468-BTC-063927	rs109100919	16	ARS-BFGL-NGS-40670	rs110789202	17:1	3.8e-12	AA	-0.154	7.86	7.2e-15	2_1	0.0462	0.125	1_2	0.0199	0.286	2_2	-0.0104	0.509	1_1	-0.0773	0.0803
1	ARS-BFGL-NGS-12115	rs110451156	12	Hapmap48697-BTA-25943	rs41632582	17:1	6.4e-12	AA	0.142	7.85	7.21e-15	1_1	0.0581	0.114	2_2	0.0167	0.399	2_1	-0.0189	0.351	1_2	-0.0485	0.136
9	Hapmap55039-rs29017433	rs29017433	10	BTB-00422869	rs43625971	17:1	4.46e-12	AA	-0.123	7.85	7.58e-15	1_2	0.0452	0.167	2_1	0.0213	0.317	2_2	-0.0241	0.293	1_1	-0.0326	0.223
11	ARS-BFGL-NGS-28851	rs110929768	19	ARS-BFGL-NGS-54958	rs41925362	17:1	1.44e-11	AA	0.145	7.85	7.6e-15	2_2	0.051	0.137	1_1	0.0197	0.322	1_2	-0.0155	0.428	2_1	-0.0592	0.113
2	Hapmap40746-BTA-46710	rs41580944	9	ARS-BFGL-NGS-77146	rs109047404	17:1	9.4e-12	AA	-0.153	7.85	7.7e-15	1_2	0.0498	0.141	2_1	0.0216	0.321	1_1	-0.0162	0.431	2_2	-0.0652	0.107
1	BTB-00051548	rs43261478	9	ARS-BFGL-NGS-108289	rs41966318	17:1	3.89e-13	AA	0.131	7.84	7.77e-15	2_2	0.043	0.17	1_1	0.0216	0.337	2_1	-0.0223	0.329	1_2	-0.0444	0.164
5	ARS-BFGL-NGS-80555	rs42516705	19	ARS-BFGL-NGS-100738	rs109736374	17:1	3.02e-13	AA	0.147	7.84	7.9e-15	2_2	0.0627	0.116	1_1	0.0169	0.428	1_2	-0.026	0.279	2_1	-0.041	0.177
1	Hapmap59092-rs29024583	rs29024583	12	Hapmap55458-rs29025293	rs29025293	17:1	1.56e-12	AA	-0.132	7.84	7.95e-15	1_2	0.0524	0.143	2_1	0.0254	0.269	1_1	-0.0152	0.357	2_2	-0.0386	0.23
4	BTB-01298865	rs42421311	10	BTA-117971-no-rs	rs110945810	17:1	1.67e-11	AA	0.12	7.84	8.11e-15	2_2	0.0378	0.177	1_1	0.0258	0.278	1_2	-0.017	0.342	2_1	-0.0395	0.203
19	UA-IFASA-5934	rs41640352	29	Hapmap43008-BTA-65226	rs41584962	17:1	4.97e-13	AA	-0.135	7.84	8.21e-15	1_2	0.0639	0.11	2_1	0.0163	0.397	1_1	-0.0272	0.236	2_2	-0.0277	0.257
3	ARS-BFGL-NGS-116794	rs109113984	12	BTB-00491672	rs43694653	17:1	5.15e-14	AA	0.16	7.83	8.28e-15	1_1	0.0656	0.0906	2_2	0.0144	0.416	1_2	-0.0149	0.403	2_1	-0.0655	0.0904
6	Hapmap43767-BTA-113302	rs41618641	7	ARS-BFGL-NGS-63249	rs109302587	17:1	4.3e-12	AA	-0.141	7.83	8.33e-15	1_2	0.0691	0.0913	2_1	0.0156	0.438	1_1	-0.0267	0.277	2_2	-0.0296	0.193
9	Hapmap31815-BTA-156123	rs109037378	24	Hapmap49850-BTA-107112	rs41566285	17:1	1.27e-12	AA	-0.185	7.83	8.38e-15	1_2	0.121	0.0449	2_1	0.00811	0.544	2_2	-0.017	0.282	1_1	-0.0394	0.128
3	BTA-67382-no-rs	rs41589464	10	Hapmap47063-BTA-62293	rs41644730	17:1	7.8e-13	AA	0.144	7.83	8.43e-15	1_1	0.0593	0.104	2_2	0.0172	0.37	2_1	-0.0158	0.41	1_2	-0.0521	0.116
1	ARS-BFGL-NGS-118315	rs42166711	14	ARS-BFGL-NGS-104172	rs110536519	17:1	4.59e-12	AA	-0.134	7.84	8.5e-15	1_2	0.0393	0.186	2_1	0.0261	0.281	1_1	-0.0185	0.382	2_2	-0.05	0.152
2	Hapmap40746-BTA-46710	rs41580944	9	BTB-01407900	rs42534288	17:1	1.67e-12	AA	0.135	7.83	8.58e-15	1_1	0.038	0.195	2_2	0.0264	0.281	1_2	-0.0196	0.379	2_1	-0.0513	0.145
17	ARS-BFGL-NGS-41451	rs110335393	21	BTA-52069-no-rs	rs41583383	17:1	1.57e-12	AA	0.182	7.83	8.6e-15	1_1	0.104	0.0472	2_2	0.00865	0.553	1_2	-0.0155	0.311	2_1	-0.0545	0.0886
14	ARS-BFGL-NGS-119057	rs110183123	15	BTA-37438-no-rs	rs41634456	17:1	8.87e-13	AA	-0.166	7.84	8.66e-15	2_1	0.0549	0.146	1_2	0.0203	0.387	1_1	-0.0241	0.359	2_2	-0.0666	0.108
18	ARS-BFGL-NGS-41174	rs110744464	19	UA-IFASA-7088	rs41641491	17:1	3.44e-12	AA	0.12	7.83	8.74e-15	2_2	0.0342	0.212	1_1	0.0248	0.289	1_2	-0.0241	0.301	2_1	-0.0364	0.198
2	ARS-BFGL-NGS-43437	rs110215032	24	BTB-01485274	rs42609685	17:1	1.4e-12	AA	0.151	7.82	9.05e-15	2_2	0.0829	0.0738	1_1	0.0134	0.469	1_2	-0.0249	0.269	2_1	-0.0302	0.188
6	UA-IFASA-2005	rs29012149	16	ARS-BFGL-NGS-62655	rs109553534	17:1	1.6e-12	AA	0.157	7.82	9.19e-15	2_2	0.0803	0.0822	1_1	0.0175	0.342	2_1	-0.0152	0.444	1_2	-0.0442	0.132
17	BTA-50550-no-rs	rs41641042	21	BTB-00801273	rs41965546	17:1	2.38e-12	AA	-0.33	7.82	9.34e-15	1_2	0.0708	0.0532	2_1	0.0658	0.0732	2_2	-0.00481	0.85	1_1	-0.189	0.0239
6	Hapmap42078-BTA-115052	rs41574428	21	BTB-00817789	rs41981508	17:1	6.16e-13	AA	-0.165	7.82	9.43e-15	2_1	0.0849	0.0669	1_2	0.0111	0.434	2_2	-0.0126	0.404	1_1	-0.0565	0.0953
10	Hapmap47063-BTA-62293	rs41644730	22	ARS-BFGL-NGS-111384	rs41994324	17:1	5.41e-13	AA	0.132	7.82	9.44e-15	1_1	0.043	0.184	2_2	0.0259	0.292	1_2	-0.0233	0.328	2_1	-0.0402	0.195
9	BTB-01215209	rs42371824	10	BTB-00422869	rs43625971	17:1	4.67e-12	AA	-0.122	7.81	9.72e-15	1_2	0.0448	0.165	2_1	0.021	0.322	2_2	-0.0237	0.297	1_1	-0.0328	0.217
11	BTA-95130-no-rs	rs41597476	25	ARS-BFGL-NGS-41468	rs109668180	17:1	5.44e-12	AA	0.211	7.81	9.77e-15	2_2	0.044	0.104	1_1	0.0342	0.117	2_1	-0.00336	0.731	1_2	-0.13	0.0473
4	BTA-101478-no-rs	rs41570518	19	ARS-USMARC-Parent-EF026084-rs2902	rs29025380	17:1	1.11e-11	AA	0.126	7.81	9.88e-15	1_1	0.0367	0.198	2_2	0.0248	0.318	1_2	-0.0258	0.284	2_1	-0.0392	0.2
2	Hapmap40999-BTA-47831	rs41638240	10	ARS-BFGL-NGS-3778	rs43642522	17:1	6.14e-10	AA	0.137	7.81	1.01e-14	2_2	0.0412	0.152	1_1	0.0239	0.272	1_2	-0.0122	0.453	2_1	-0.0592	0.122
1	ARS-BFGL-BAC-31478	rs108990491	20	ARS-BFGL-NGS-48030	rs41931625	17:1	5.2e-12	AA	0.146	7.81	1.01e-14	1_1	0.0346	0.179	2_2	0.0318	0.208	2_1	-0.0106	0.504	1_2	-0.0687	0.109
5	ARS-BFGL-NGS-25684	rs110696437	13	ARS-BFGL-NGS-115121	rs110196106	17:1	6.91e-11	AA	-0.147	7.81	1.05e-14	1_2	0.0575	0.11	2_1	0.0119	0.489	2_2	-0.0194	0.287	1_1	-0.0584	0.113
14	ARS-BFGL-NGS-69925	rs110553458	15	BTA-37438-no-rs	rs41634456	17:1	1.3e-13	AA	-0.17	7.81	1.06e-14	2_1	0.0568	0.137	1_2	0.0195	0.401	1_1	-0.0236	0.362	2_2	-0.0707	0.0996
16	BTA-101442-no-rs	rs41570503	17	ARS-BFGL-BAC-27353	rs110473518	17:1	7.43e-14	AA	0.177	7.8	1.09e-14	1_1	0.0795	0.051	2_2	0.01	0.432	1_2	-0.00827	0.459	2_1	-0.079	0.0581
2	ARS-BFGL-NGS-115485	rs109753466	10	ARS-BFGL-NGS-116336	rs110826199	17:1	4.71e-12	AA	-0.133	7.8	1.12e-14	1_2	0.0522	0.134	2_1	0.0188	0.384	1_1	-0.0247	0.292	2_2	-0.0373	0.189
5	UA-IFASA-4080	rs29027239	13	ARS-BFGL-NGS-115121	rs110196106	17:1	1.18e-14	AA	-0.13	7.8	1.12e-14	2_1	0.0296	0.241	1_2	0.0251	0.273	1_1	-0.0193	0.362	2_2	-0.0565	0.123
10	ARS-BFGL-NGS-42230	rs109807597	11	ARS-BFGL-NGS-111198	rs110459702	17:1	3.85e-12	AA	0.204	7.83	1.15e-14	1_1	0.0493	0.136	2_2	0.0311	0.234	1_2	-0.0122	0.567	2_1	-0.111	0.0633
12	ARS-BFGL-NGS-41165	rs43080810	13	BTB-00544571	rs41712280	17:1	2.02e-12	AA	0.207	7.79	1.15e-14	1_1	0.0872	0.0539	2_2	0.0111	0.423	1_2	-0.00994	0.475	2_1	-0.0986	0.0475
8	ARS-BFGL-NGS-16925	rs110070404	23	ARS-BFGL-NGS-24521	rs109435911	17:1	9.8e-13	AA	0.12	7.79	1.18e-14	2_2	0.0331	0.226	1_1	0.0289	0.259	2_1	-0.0289	0.264	1_2	-0.0294	0.251
6	Hapmap53068-rs29026861	rs29026861	22	Hapmap42824-BTA-116676	rs41617449	17:1	1e-11	AA	-0.141	7.79	1.19e-14	1_2	0.0704	0.102	2_1	0.0163	0.393	2_2	-0.0255	0.257	1_1	-0.0284	0.248
10	ARS-BFGL-NGS-113766	rs43638509	11	BTB-01469173	rs42587069	17:1	6.55e-13	AA	-0.141	7.79	1.19e-14	2_1	0.0541	0.114	1_2	0.0163	0.38	2_2	-0.0157	0.393	1_1	-0.0546	0.113
3	Hapmap25832-BTA-141681	rs110157433	25	Hapmap27498-BTC-017275	rs81121706	17:1	1.53e-12	AA	-0.15	7.78	1.22e-14	2_1	0.0675	0.0899	1_2	0.0135	0.442	2_2	-0.017	0.353	1_1	-0.0525	0.115
5	BTA-32792-no-rs	rs41585344	19	ARS-BFGL-NGS-100738	rs109736374	17:1	4.12e-12	AA	0.133	7.78	1.24e-14	2_2	0.0454	0.173	1_1	0.023	0.338	2_1	-0.0293	0.267	1_2	-0.035	0.222
5	BTA-73923-no-rs	rs41590783	9	BTA-28590-no-rs	rs41628074	17:1	5.11e-14	AA	0.238	7.78	1.24e-14	1_1	0.0824	0.044	2_2	0.016	0.263	2_1	-0.00522	0.66	1_2	-0.135	0.0326
10	ARS-BFGL-NGS-42236	rs110924530	15	Hapmap50818-BTA-91110	rs41660040	17:1	2.25e-13	AA	0.143	7.78	1.26e-14	1_1	0.0616	0.0979	2_2	0.018	0.379	2_1	-0.0174	0.392	1_2	-0.0462	0.131
1	Hapmap24328-BTA-108938	rs43709934	2	ARS-BFGL-NGS-10872	rs110581784	17:1	1.45e-13	AA	0.15	7.78	1.27e-14	1_1	0.0688	0.0947	2_2	0.0126	0.478	1_2	-0.0213	0.295	2_1	-0.0471	0.132
3	ARS-BFGL-NGS-4407	rs110209063	9	BTA-68663-no-rs	rs43710501	17:1	2.8e-12	AA	-0.135	7.78	1.27e-14	1_2	0.0369	0.216	2_1	0.0165	0.351	2_2	-0.0217	0.319	1_1	-0.0597	0.114
11	Hapmap40862-BTA-100125	rs41567839	12	ARS-BFGL-NGS-41165	rs43080810	17:1	4.58e-13	AA	-0.126	7.78	1.28e-14	1_2	0.0353	0.227	2_1	0.0347	0.201	1_1	-0.0161	0.329	2_2	-0.04	0.242
16	BTB-01452873	rs42573727	17	ARS-BFGL-BAC-27353	rs110473518	17:1	2.95e-11	AA	-0.181	7.78	1.28e-14	2_1	0.0828	0.0494	1_2	0.0105	0.41	2_2	-0.00754	0.481	1_1	-0.0802	0.0597
2	BTB-01412441	rs42533466	9	BTB-01249509	rs41966290	17:1	2.5e-12	AA	-0.238	7.78	1.3e-14	1_2	0.0391	0.111	2_1	0.0352	0.133	2_2	-0.00635	0.728	1_1	-0.158	0.028
10	Hapmap55445-rs29014484	rs29014484	21	Hapmap57262-rs29023646	rs29023646	17:1	2.11e-12	AA	0.129	7.77	1.33e-14	1_1	0.0488	0.15	2_2	0.0206	0.353	2_1	-0.0263	0.268	1_2	-0.033	0.229
7	ARS-BFGL-NGS-103845	rs43134948	22	ARS-BFGL-NGS-36467	rs109721515	17:1	3.57e-13	AA	0.142	7.77	1.33e-14	2_2	0.0375	0.177	1_1	0.033	0.205	2_1	-0.0129	0.499	1_2	-0.0584	0.119
1	ARS-BFGL-NGS-41264	rs110827069	12	Hapmap55458-rs29025293	rs29025293	17:1	7.96e-13	AA	-0.138	7.77	1.34e-14	1_2	0.0665	0.113	2_1	0.0196	0.337	1_1	-0.0201	0.29	2_2	-0.0321	0.26
4	ARS-BFGL-NGS-51159	rs110035853	12	ARS-BFGL-NGS-41165	rs43080810	17:1	1.66e-11	AA	0.129	7.77	1.36e-14	2_2	0.0398	0.211	1_1	0.0284	0.265	2_1	-0.0279	0.264	1_2	-0.0328	0.26
8	BTB-01896501	rs43004871	15	ARS-BFGL-NGS-72331	rs110162783	17:1	4.5e-11	AA	0.239	7.77	1.36e-14	1_1	0.0538	0.0614	2_2	0.021	0.155	1_2	-0.000905	0.747	2_1	-0.163	0.0362
10	ARS-BFGL-NGS-50086	rs110829769	24	ARS-BFGL-NGS-110908	rs42721490	17:1	1.03e-11	AA	-0.204	7.77	1.36e-14	1_2	0.112	0.0563	2_1	0.0199	0.286	2_2	-0.0137	0.59	1_1	-0.0576	0.0679
13	BTA-32759-no-rs	rs41585331	19	ARS-BFGL-NGS-34896	rs109850909	17:1	8.18e-12	AA	0.155	7.77	1.37e-14	2_2	0.0858	0.0657	1_1	0.0101	0.549	2_1	-0.0259	0.215	1_2	-0.0332	0.17
17	BTA-41874-no-rs	rs41605797	29	Hapmap54433-rs29022463	rs29022463	17:1	6.61e-13	AA	0.122	7.77	1.38e-14	1_1	0.0306	0.243	2_2	0.0304	0.24	1_2	-0.0226	0.326	2_1	-0.0386	0.191
2	BTA-45006-no-rs	rs41642713	4	BTB-00174639	rs43386193	17:1	5.94e-13	AA	-0.216	7.77	1.43e-14	2_1	0.123	0.0806	1_2	0.0598	0.0766	2_2	-0.0143	0.317	1_1	-0.019	0.526
5	Hapmap49801-BTA-93284	rs41664298	17	BTA-41106-no-rs	rs41638826	17:1	1.04e-12	AA	0.129	7.77	1.44e-14	2_2	0.0438	0.169	1_1	0.0216	0.343	2_1	-0.0245	0.3	1_2	-0.0396	0.188
4	ARS-BFGL-NGS-89237	rs109849956	7	ARS-BFGL-NGS-113774	rs110810050	17:1	3.87e-12	AA	0.18	7.76	1.45e-14	2_2	0.0511	0.113	1_1	0.0275	0.21	1_2	-0.0103	0.621	2_1	-0.0915	0.0565
7	ARS-BFGL-NGS-26789	rs109944245	19	BTB-00738813	rs41901233	17:1	2e-12	AA	0.184	7.76	1.5e-14	2_2	0.064	0.079	1_1	0.0184	0.284	1_2	-0.00808	0.578	2_1	-0.0938	0.0597
4	BTA-72744-no-rs	rs41653989	16	ARS-BFGL-NGS-37060	rs109485784	17:1	8.45e-12	AA	0.135	7.76	1.53e-14	1_1	0.031	0.19	2_2	0.0273	0.21	2_1	-0.0106	0.505	1_2	-0.066	0.0949
8	BTB-01139387	rs42295642	24	BTA-57640-no-rs	rs41583990	17:1	1.34e-11	AA	-0.193	7.75	1.57e-14	1_2	0.0674	0.0724	2_1	0.0134	0.422	2_2	-0.013	0.459	1_1	-0.0995	0.046
7	ARS-BFGL-NGS-114863	rs42113305	10	ARS-BFGL-NGS-31475	rs110010239	17:1	3.34e-12	AA	0.128	7.75	1.58e-14	1_1	0.0513	0.145	2_2	0.0213	0.33	1_2	-0.026	0.278	2_1	-0.0293	0.247
2	ARS-BFGL-NGS-10872	rs110581784	4	BTB-00166174	rs43375611	17:1	5.1e-12	AA	0.154	7.75	1.6e-14	1_1	0.0714	0.096	2_2	0.00947	0.549	2_1	-0.0268	0.223	1_2	-0.0459	0.132
13	ARS-BFGL-NGS-38630	rs111011302	16	ARS-BFGL-NGS-22732	rs41787830	17:1	2.78e-12	AA	0.133	7.75	1.62e-14	2_2	0.0443	0.15	1_1	0.0223	0.309	1_2	-0.0167	0.403	2_1	-0.0496	0.138
5	Hapmap41431-BTA-111895	rs41611305	20	Hapmap40003-BTA-50839	rs41581579	17:1	2.35e-11	AA	0.119	7.74	1.65e-14	2_2	0.0369	0.185	1_1	0.022	0.309	1_2	-0.0204	0.332	2_1	-0.0394	0.174
2	ARS-BFGL-NGS-10872	rs110581784	23	ARS-BFGL-NGS-61617	rs109681200	17:1	1.72e-12	AA	0.142	7.74	1.66e-14	1_1	0.0616	0.0997	2_2	0.013	0.46	2_1	-0.0189	0.313	1_2	-0.0487	0.127
3	ARS-BFGL-NGS-80689	rs110236840	21	Hapmap46685-BTA-105714	rs41617180	17:1	1.08e-12	AA	0.136	7.74	1.68e-14	2_2	0.0523	0.132	1_1	0.0204	0.361	1_2	-0.0213	0.34	2_1	-0.0419	0.168
2	ARS-BFGL-NGS-10872	rs110581784	4	ARS-BFGL-NGS-36252	rs42358394	17:1	2.31e-12	AA	-0.147	7.75	1.68e-14	1_2	0.0587	0.107	2_1	0.0133	0.47	2_2	-0.0193	0.302	1_1	-0.0555	0.121
7	BTB-00332255	rs43540216	9	BTB-00124963	rs43339676	17:1	3.65e-12	AA	-0.171	7.74	1.7e-14	1_2	0.0333	0.171	2_1	0.0244	0.214	1_1	-0.00956	0.562	2_2	-0.104	0.053
8	ARS-BFGL-NGS-11076	rs43558766	26	Hapmap51817-BTA-22015	rs41575907	17:1	5.49e-12	AA	-0.121	7.74	1.71e-14	1_2	0.0394	0.176	2_1	0.0216	0.321	2_2	-0.0218	0.32	1_1	-0.0378	0.183
5	UA-IFASA-4080	rs29027239	13	Hapmap35838-SCAFFOLD300165_20480	rs29027901	17:1	6.61e-13	AA	0.128	7.74	1.71e-14	2_2	0.035	0.208	1_1	0.0251	0.294	1_2	-0.0213	0.338	2_1	-0.0463	0.16
17	ARS-BFGL-NGS-38059	rs110840947	22	ARS-BFGL-NGS-84561	rs109721834	17:1	4.07e-13	AA	-0.146	7.75	1.72e-14	1_2	0.0652	0.108	2_1	0.0174	0.41	2_2	-0.0233	0.309	1_1	-0.0404	0.173
9	ARS-BFGL-NGS-52931	rs109324038	13	BTB-00750386	rs41913219	17:1	6.87e-14	AA	0.141	7.74	1.73e-14	1_1	0.0363	0.176	2_2	0.0301	0.219	2_1	-0.0131	0.501	1_2	-0.0612	0.105
3	ARS-BFGL-NGS-80689	rs110236840	21	ARS-BFGL-NGS-118735	rs109752771	17:1	1.34e-12	AA	-0.136	7.74	1.76e-14	2_1	0.0456	0.148	1_2	0.0246	0.307	1_1	-0.0184	0.395	2_2	-0.047	0.15
6	ARS-BFGL-NGS-107695	rs109308790	16	ARS-BFGL-NGS-62655	rs109553534	17:1	2.88e-12	AA	0.181	7.74	1.78e-14	2_2	0.0552	0.136	1_1	0.0373	0.16	2_1	-0.0122	0.627	1_2	-0.0763	0.077
1	BTB-01305946	rs42432959	5	BTB-01657584	rs42774123	17:1	5.75e-13	AA	-0.136	7.73	1.79e-14	2_1	0.0619	0.101	1_2	0.0158	0.415	2_2	-0.0199	0.311	1_1	-0.0384	0.173
2	BTB-01332511	rs42456036	5	ARS-BFGL-NGS-66695	rs109877241	17:1	4.46e-11	AA	0.133	7.73	1.79e-14	1_1	0.0412	0.169	2_2	0.0221	0.341	2_1	-0.0217	0.344	1_2	-0.0481	0.146
7	BTA-88775-no-rs	rs41588055	20	ARS-BFGL-NGS-6040	rs109761262	17:1	7.77e-11	AA	0.118	7.73	1.81e-14	2_2	0.0404	0.188	1_1	0.0235	0.268	2_1	-0.0166	0.31	1_2	-0.0374	0.234
20	ARS-BFGL-NGS-101215	rs41932848	22	Hapmap52294-ss46526417	rs41256881	17:1	1.29e-12	AA	0.144	7.73	1.83e-14	2_2	0.0627	0.0992	1_1	0.0185	0.376	1_2	-0.0183	0.391	2_1	-0.0447	0.135
7	Hapmap53869-rs29020071	rs29020071	8	Hapmap57319-rs29012379	rs29012379	17:1	2.2e-13	AA	-0.144	7.73	1.83e-14	1_2	0.0418	0.151	2_1	0.0185	0.325	1_1	-0.0144	0.439	2_2	-0.0696	0.0861
1	ARS-BFGL-BAC-5529	rs109208747	9	BTA-84183-no-rs	rs41662520	17:1	3.16e-12	AA	0.133	7.73	1.84e-14	2_2	0.0383	0.179	1_1	0.0283	0.26	1_2	-0.0174	0.417	2_1	-0.0486	0.143
9	ARS-BFGL-NGS-116510	rs110663814	26	Hapmap33482-BTA-138844	rs81140767	17:1	2.33e-11	AA	0.136	7.73	1.87e-14	1_1	0.0688	0.137	2_2	0.0218	0.216	2_1	-0.00407	0.342	1_2	-0.0417	0.305
2	Hapmap41880-BTA-47153	rs41581945	11	ARS-BFGL-NGS-84166	rs42568491	17:1	5.51e-14	AA	0.161	7.73	1.92e-14	1_1	0.0807	0.0699	2_2	0.01	0.551	2_1	-0.021	0.267	1_2	-0.0495	0.112
3	ARS-BFGL-NGS-4915	rs109552761	11	Hapmap23036-BTA-92969	rs41606137	17:1	3.33e-13	AA	0.245	7.72	1.95e-14	1_1	0.126	0.032	2_2	0.0105	0.37	2_1	-0.00608	0.553	1_2	-0.102	0.0447
4	ARS-BFGL-NGS-12139	rs110160157	12	Hapmap45915-BTA-22734	rs41607866	17:1	8.36e-12	AA	0.127	7.72	1.99e-14	2_2	0.0416	0.161	1_1	0.0202	0.347	1_2	-0.0199	0.339	2_1	-0.0457	0.153
4	ARS-BFGL-NGS-15424	rs109315931	14	Hapmap46956-BTA-122667	rs41619812	17:1	2.48e-12	AA	0.198	7.72	2.01e-14	1_1	0.0744	0.0609	2_2	0.0613	0.157	1_2	-0.00371	0.576	2_1	-0.0586	0.205
10	ARS-BFGL-NGS-93998	rs110196687	28	BTB-00978826	rs42136175	17:1	6.14e-13	AA	-0.13	7.72	2.03e-14	2_1	0.0415	0.185	1_2	0.0241	0.292	2_2	-0.0207	0.356	1_1	-0.044	0.167
4	ARS-BFGL-NGS-70032	rs110180455	12	ARS-BFGL-NGS-41165	rs43080810	17:1	1.11e-11	AA	0.124	7.72	2.05e-14	2_2	0.0381	0.214	1_1	0.0277	0.261	2_1	-0.0267	0.267	1_2	-0.032	0.258
10	Hapmap55445-rs29014484	rs29014484	21	ARS-BFGL-NGS-19115	rs110887096	17:1	3.09e-12	AA	0.127	7.71	2.08e-14	1_1	0.0479	0.15	2_2	0.0201	0.356	2_1	-0.0261	0.267	1_2	-0.0325	0.227
7	Hapmap50899-BTA-16135	rs41625271	19	Hapmap53903-rs29027471	rs29027471	17:1	3.81e-12	AA	-0.196	7.71	2.09e-14	1_2	0.0632	0.0709	2_1	0.0184	0.245	2_2	-0.00649	0.639	1_1	-0.108	0.0452
2	ARS-BFGL-NGS-10872	rs110581784	22	UA-IFASA-4584	rs29021890	17:1	2.43e-12	AA	-0.17	7.72	2.1e-14	1_2	0.034	0.166	2_1	0.0254	0.211	2_2	-0.00966	0.568	1_1	-0.101	0.0549
3	BTA-90242-no-rs	rs41592450	24	ARS-BFGL-NGS-58944	rs110807193	17:1	4.05e-12	AA	0.135	7.71	2.13e-14	1_1	0.0393	0.157	2_2	0.023	0.281	2_1	-0.0135	0.453	1_2	-0.0592	0.11
2	ARS-BFGL-NGS-10872	rs110581784	4	ARS-BFGL-NGS-34749	rs109865504	17:1	1.41e-13	AA	-0.144	7.71	2.15e-14	1_2	0.0557	0.113	2_1	0.0134	0.447	2_2	-0.018	0.325	1_1	-0.0565	0.115
2	Hapmap41880-BTA-47153	rs41581945	23	UA-IFASA-8948	rs41617392	17:1	1.24e-12	AA	-0.18	7.71	2.23e-14	1_2	0.0433	0.135	2_1	0.0195	0.276	2_2	-0.0109	0.538	1_1	-0.106	0.0506
20	BTB-01220948	rs42376207	26	BTB-00941222	rs42098022	17:1	6.86e-12	AA	-0.155	7.7	2.28e-14	2_1	0.0491	0.116	1_2	0.0181	0.305	2_2	-0.011	0.506	1_1	-0.0765	0.0735
15	ARS-BFGL-NGS-71082	rs109205385	26	ARS-BFGL-NGS-38894	rs109257502	17:1	3.34e-08	AA	0.219	7.72	2.28e-14	1_1	0.139	0.0389	2_2	0.0419	0.247	1_2	-0.0144	0.112	2_1	-0.0235	0.602
3	Hapmap41617-BTA-68815	rs41592610	22	ARS-BFGL-NGS-116144	rs109759595	17:1	2.44e-13	AA	0.137	7.7	2.29e-14	2_2	0.0444	0.17	1_1	0.0314	0.262	2_1	-0.0236	0.4	1_2	-0.038	0.167
1	ARS-BFGL-NGS-105650	rs110656201	9	BTB-00388729	rs43591299	17:1	4.48e-13	AA	0.158	7.7	2.32e-14	2_2	0.0779	0.0769	1_1	0.0107	0.557	2_1	-0.026	0.227	1_2	-0.0433	0.14
1	ARS-BFGL-NGS-16035	rs110454422	14	ARS-BFGL-NGS-104172	rs110536519	17:1	1.22e-11	AA	-0.133	7.7	2.35e-14	1_2	0.0393	0.185	2_1	0.0259	0.282	1_1	-0.0186	0.38	2_2	-0.0496	0.152
4	ARS-BFGL-NGS-33308	rs109955900	20	Hapmap50241-BTA-115966	rs41613306	17:1	5.8e-13	AA	-0.129	7.7	2.37e-14	1_2	0.0396	0.195	2_1	0.0173	0.349	2_2	-0.0216	0.325	1_1	-0.0509	0.132
2	ARS-BFGL-NGS-32446	rs109290807	12	BTA-21329-no-rs	rs41625985	17:1	1.19e-11	AA	0.158	7.7	2.39e-14	1_1	0.0496	0.107	2_2	0.0201	0.258	2_1	-0.00758	0.557	1_2	-0.0807	0.0778
2	BTA-47106-no-rs	rs41581931	10	ARS-BFGL-NGS-13350	rs109425380	17:1	3.44e-12	AA	-0.162	7.69	2.43e-14	1_2	0.0539	0.12	2_1	0.0216	0.277	2_2	-0.0126	0.524	1_1	-0.0736	0.0797
5	BTB-01790876	rs42901988	25	ARS-BFGL-NGS-17864	rs109434082	17:1	5.78e-12	AA	-0.127	7.69	2.44e-14	1_2	0.0481	0.138	2_1	0.0194	0.364	2_2	-0.0223	0.32	1_1	-0.0372	0.177
1	BTB-01305946	rs42432959	5	ARS-USMARC-Parent-DQ470475-no-rs	rs41257524	17:1	5.5e-13	AA	-0.137	7.69	2.48e-14	2_1	0.0619	0.104	1_2	0.0161	0.413	2_2	-0.0207	0.306	1_1	-0.0385	0.176
1	ARS-BFGL-NGS-12115	rs110451156	12	BTB-00499182	rs43704701	17:1	1.65e-10	AA	-0.142	7.69	2.48e-14	1_2	0.0608	0.115	2_1	0.0132	0.451	2_2	-0.0227	0.298	1_1	-0.0451	0.136
16	ARS-BFGL-NGS-57262	rs109475189	27	ARS-BFGL-NGS-39846	rs110903828	17:1	3.82e-11	AA	-0.165	7.69	2.49e-14	1_2	0.0649	0.0764	2_1	0.0132	0.378	2_2	-0.0101	0.48	1_1	-0.077	0.0661
6	BTB-01902778	rs43014084	21	ARS-BFGL-NGS-9612	rs109990930	17:1	2.01e-12	AA	0.124	7.69	2.58e-14	2_2	0.0349	0.205	1_1	0.0272	0.268	1_2	-0.0201	0.354	2_1	-0.0422	0.173
5	ARS-BFGL-NGS-73207	rs109772871	20	Hapmap40699-BTA-25160	rs41628334	17:1	7.96e-13	AA	-0.19	7.68	2.59e-14	1_2	0.126	0.0348	2_1	0.00606	0.674	2_2	-0.0278	0.152	1_1	-0.0304	0.139
13	ARS-BFGL-NGS-18679	rs108975945	14	Hapmap29792-BTC-071523	rs43002445	17:1	6.5e-12	AA	0.195	7.68	2.62e-14	1_1	0.0762	0.0708	2_2	0.00873	0.519	2_1	-0.0148	0.362	1_2	-0.0952	0.048
16	BTB-00623664	rs41787407	28	BTB-01158818	rs42317236	17:1	2.07e-10	AA	0.126	7.68	2.64e-14	2_2	0.0516	0.155	1_1	0.0186	0.335	1_2	-0.0247	0.279	2_1	-0.0316	0.232
8	BTB-00285418	rs43496776	13	BTB-00529466	rs41696817	17:1	4.3e-12	AA	0.123	7.68	2.66e-14	1_1	0.0344	0.218	2_2	0.0299	0.254	2_1	-0.0239	0.311	1_2	-0.0353	0.217
10	ARS-BFGL-NGS-113766	rs43638509	11	ARS-BFGL-NGS-44532	rs42585748	17:1	1.44e-12	AA	-0.138	7.68	2.66e-14	2_1	0.0527	0.117	1_2	0.0165	0.377	2_2	-0.0159	0.39	1_1	-0.0531	0.116
2	Hapmap24482-BTA-134676	rs109080980	28	Hapmap57867-rs29020442	rs29020442	17:1	5.07e-12	AA	0.175	7.68	2.66e-14	2_2	0.0561	0.0911	1_1	0.0177	0.244	1_2	-0.00589	0.603	2_1	-0.0957	0.0614
8	Hapmap12476-BTA-90123	rs41663751	25	ARS-BFGL-NGS-67788	rs109754780	18:1c11	1.95e-13	AA	-0.0707	7.65	3.37e-14	1_2	0.0422	0.0352	2_1	0.00289	0.513	2_2	-0.00395	0.385	1_1	-0.0217	0.0669
2	ARS-BFGL-NGS-72562	rs109563508	8	ARS-BFGL-NGS-3036	rs110102301	18:1c11	3.21e-11	AA	0.0518	7.51	9.75e-14	2_2	0.0282	0.0576	1_1	0.00312	0.506	1_2	-0.00468	0.332	2_1	-0.0157	0.105
8	Hapmap12476-BTA-90123	rs41663751	26	ARS-BFGL-NGS-111577	rs42085765	18:1c11	7.64e-12	AA	0.0678	7.42	1.86e-13	1_1	0.0378	0.0423	2_2	0.00426	0.355	2_1	-0.0032	0.542	1_2	-0.0226	0.0607
1	ARS-BFGL-NGS-108336	rs109408005	8	BTB-01139387	rs42295642	18:1c11	5.78e-11	AA	-0.0576	7.32	3.87e-13	2_1	0.0284	0.0528	1_2	0.00401	0.387	2_2	-0.00324	0.495	1_1	-0.022	0.0658
1	BTB-01976950	rs43086367	8	BTB-01183118	rs43734714	18:1c11	1.65e-11	AA	-0.0569	7.31	3.98e-13	2_1	0.0289	0.0479	1_2	0.00323	0.407	2_2	-0.00292	0.487	1_1	-0.0218	0.0584
2	ARS-BFGL-NGS-10586	rs109161899	13	Hapmap24336-BTA-128283	rs109282585	18:1c11	2.92e-10	AA	-0.0727	7.29	4.86e-13	2_1	0.0277	0.0447	1_2	0.00362	0.318	2_2	-0.00194	0.606	1_1	-0.0395	0.0307
8	BTB-01183118	rs43734714	18	ARS-BFGL-NGS-55550	rs41866759	18:1c11	5.63e-12	AA	0.0731	7.2	8.74e-13	1_1	0.018	0.0719	2_2	0.011	0.139	2_1	-0.0018	0.755	1_2	-0.0423	0.0346
8	BTB-01183118	rs43734714	26	ARS-BFGL-NGS-111577	rs42085765	18:1c11	4.03e-10	AA	0.0635	7.14	1.41e-12	1_1	0.0342	0.0465	2_2	0.00416	0.353	2_1	-0.00313	0.538	1_2	-0.022	0.0624
8	BTB-01139387	rs42295642	26	ARS-BFGL-NGS-25217	rs42087940	18:1c11	9.12e-11	AA	0.0594	7.04	2.73e-12	1_1	0.0295	0.0552	2_2	0.00521	0.294	2_1	-0.00306	0.587	1_2	-0.0216	0.0633
1	BTA-97271-no-rs	rs41565968	12	ARS-BFGL-NGS-66329	rs110475901	18:1c11	9.9e-11	AA	-0.0623	7.03	2.91e-12	2_1	0.031	0.0418	1_2	0.00272	0.469	2_2	-0.00293	0.439	1_1	-0.0256	0.0502
8	BTB-01139387	rs42295642	26	ARS-BFGL-NGS-111577	rs42085765	18:1c11	2.2e-11	AA	0.0603	6.98	4.48e-12	1_1	0.0335	0.0479	2_2	0.00473	0.34	2_1	-0.00348	0.539	1_2	-0.0185	0.0723
2	ARS-BFGL-NGS-109716	rs109505463	6	Hapmap59902-rs29013268	rs29013268	18:1c11	3.07e-07	AA	0.0601	6.95	5.12e-12	2_2	0.0256	0.0541	1_1	0.00362	0.375	2_1	-0.00259	0.522	1_2	-0.0283	0.0489
8	BTB-00079683	rs43289334	10	Hapmap32896-BTA-59412	rs41602305	18:1c11	9.14e-11	AA	-0.0571	6.89	7.66e-12	1_2	0.0327	0.0418	2_1	0.00236	0.583	1_1	-0.00464	0.297	2_2	-0.0174	0.0784
2	ARS-BFGL-NGS-75279	rs109792739	13	Hapmap24336-BTA-128283	rs109282585	18:1c11	4.55e-11	AA	-0.0653	6.88	8.66e-12	2_1	0.0243	0.0447	1_2	0.0032	0.326	2_2	-0.00171	0.599	1_1	-0.0361	0.0305
7	ARS-BFGL-NGS-118225	rs110469174	25	ARS-BFGL-BAC-42122	rs42893620	18:1c11	8.93e-10	AA	0.0577	6.84	1.12e-11	2_2	0.031	0.0467	1_1	0.00287	0.441	1_2	-0.00292	0.444	2_1	-0.0209	0.0678
1	ARS-BFGL-NGS-61565	rs42610902	12	ARS-BFGL-NGS-66329	rs110475901	18:1c11	9.84e-10	AA	-0.0602	6.83	1.15e-11	2_1	0.0302	0.0414	1_2	0.00261	0.47	2_2	-0.00284	0.438	1_1	-0.0245	0.0506
8	BTA-29456-no-rs	rs41632516	25	ARS-BFGL-NGS-67788	rs109754780	18:1c11	1.17e-09	AA	-0.0551	6.78	1.67e-11	1_2	0.0304	0.043	2_1	0.00248	0.511	2_2	-0.00339	0.377	1_1	-0.0188	0.0688
11	ARS-BFGL-NGS-37849	rs110869054	17	ARS-BFGL-NGS-98816	rs110862484	18:1c11	6.58e-10	AA	-0.0633	6.77	1.76e-11	1_2	0.0436	0.0291	2_1	0.00185	0.683	1_1	-0.00779	0.162	2_2	-0.0101	0.125
1	BTB-01305960	rs42432973	8	BTB-01183118	rs43734714	18:1c11	4.17e-09	AA	0.0564	6.74	2.23e-11	1_1	0.025	0.0532	2_2	0.00276	0.482	1_2	-0.0032	0.411	2_1	-0.0254	0.0532
8	Hapmap12476-BTA-90123	rs41663751	25	ARS-BFGL-BAC-37937	rs110635250	18:1c11	3.72e-11	AA	-0.0631	6.73	2.37e-11	1_2	0.0405	0.0301	2_1	0.00241	0.523	2_2	-0.00342	0.377	1_1	-0.0168	0.0708
5	ARS-BFGL-NGS-62748	rs110639875	15	ARS-BFGL-NGS-75541	rs42910269	18:1c11	2.51e-09	AA	-0.0631	6.7	2.88e-11	1_2	0.0376	0.0297	2_1	0.00177	0.639	2_2	-0.00409	0.275	1_1	-0.0196	0.0572
16	ARS-BFGL-NGS-22730	rs41813885	25	Hapmap26254-BTC-024038	rs81124322	18:1c11	1.15e-09	AA	-0.0631	6.66	3.67e-11	1_2	0.0445	0.03	2_1	0.00199	0.641	2_2	-0.00619	0.194	1_1	-0.0104	0.135
8	BTB-01183118	rs43734714	26	ARS-BFGL-NGS-25217	rs42087940	18:1c11	5.88e-09	AA	0.0573	6.65	3.82e-11	1_1	0.0279	0.0521	2_2	0.00424	0.304	2_1	-0.00257	0.589	1_2	-0.0226	0.0546
8	Hapmap12476-BTA-90123	rs41663751	26	ARS-BFGL-NGS-25217	rs42087940	18:1c11	1.61e-09	AA	0.0593	6.65	3.95e-11	1_1	0.0307	0.0466	2_2	0.0042	0.306	2_1	-0.00258	0.593	1_2	-0.0218	0.0547
8	BTA-29456-no-rs	rs41632516	25	ARS-BFGL-BAC-37937	rs110635250	18:1c11	2.75e-09	AA	-0.0536	6.64	4.14e-11	1_2	0.0306	0.0409	2_1	0.00231	0.521	2_2	-0.00332	0.367	1_1	-0.0175	0.071
4	ARS-BFGL-NGS-90711	rs110801866	14	Hapmap31038-BTC-069141	rs81163069	18:1c11	4.04e-09	AA	0.0539	6.64	4.33e-11	1_1	0.0312	0.0449	2_2	0.00211	0.664	1_2	-0.00772	0.182	2_1	-0.0128	0.109
1	BTB-01976950	rs43086367	8	BTB-01139387	rs42295642	18:1c11	3.95e-09	AA	-0.0497	6.6	5.38e-11	2_1	0.0268	0.0493	1_2	0.00318	0.397	2_2	-0.00296	0.485	1_1	-0.0167	0.0688
10	Hapmap38174-BTA-67202	rs43625453	28	BTB-02015177	rs43119947	18:1c11	5.61e-08	AA	0.0624	6.6	5.76e-11	2_2	0.0376	0.0343	1_1	0.00212	0.651	2_1	-0.00579	0.238	1_2	-0.0168	0.0771
6	ARS-BFGL-NGS-37199	rs110986676	17	ARS-BFGL-NGS-75773	rs110766134	18:1c11	9.37e-09	AA	0.0471	6.56	6.95e-11	2_2	0.0135	0.0976	1_1	0.00449	0.3	2_1	-0.00245	0.554	1_2	-0.0267	0.0487
6	ARS-BFGL-NGS-37199	rs110986676	17	ARS-BFGL-BAC-32142	rs109863915	18:1c11	6.29e-09	AA	-0.0511	6.55	7.76e-11	2_1	0.0159	0.0801	1_2	0.00413	0.305	2_2	-0.0022	0.571	1_1	-0.0289	0.0442
2	BTB-00093060	rs43302210	19	ARS-BFGL-NGS-101671	rs109472545	18:1c11	1.42e-08	AA	0.0504	6.52	9.1e-11	1_1	0.0291	0.0423	2_2	0.00241	0.532	2_1	-0.00376	0.345	1_2	-0.0151	0.0807
8	Hapmap41653-BTA-82121	rs41590582	25	ARS-BFGL-NGS-67788	rs109754780	18:1c11	1.26e-10	AA	0.0517	6.51	1.02e-10	2_2	0.0307	0.0436	1_1	0.00267	0.494	1_2	-0.00365	0.375	2_1	-0.0147	0.0877
5	BTA-73842-no-rs	rs41648937	18	ARS-BFGL-NGS-78563	rs109671724	18:1c11	7.37e-09	AA	-0.056	6.51	1.06e-10	1_2	0.0311	0.0515	2_1	0.00297	0.632	2_2	-0.0106	0.157	1_1	-0.0114	0.159
6	Hapmap23507-BTC-041133	rs110961068	12	Hapmap51545-BTA-108554	rs41614797	18:1c11	4e-09	AA	0.0569	6.5	1.1e-10	1_1	0.0209	0.0695	2_2	0.0051	0.259	1_2	-0.00218	0.622	2_1	-0.0287	0.0492
3	ARS-BFGL-NGS-103120	rs109994623	5	ARS-BFGL-NGS-30685	rs110058468	18:1c11	7.47e-10	AA	-0.0735	6.49	1.14e-10	2_1	0.0309	0.0321	1_2	0.00352	0.312	2_2	-0.00159	0.627	1_1	-0.0375	0.0291
4	BTA-109007-no-rs	rs41571562	13	Hapmap38307-BTA-33222	rs41631563	18:1c11	7.47e-10	AA	0.0571	6.47	1.25e-10	2_2	0.0197	0.0612	1_1	0.00345	0.371	1_2	-0.00239	0.529	2_1	-0.0316	0.0389
1	BTB-01641194	rs42750853	27	ARS-BFGL-NGS-45187	rs109065327	18:1c11	8.85e-09	AA	-0.057	6.47	1.29e-10	2_1	0.0327	0.0361	1_2	0.00223	0.519	2_2	-0.00294	0.381	1_1	-0.0191	0.0635
1	ARS-BFGL-NGS-51361	rs42274924	10	Hapmap41654-BTA-82427	rs41660367	18:1c11	2.1e-08	AA	-0.0472	6.46	1.39e-10	2_1	0.0241	0.0551	1_2	0.00261	0.501	2_2	-0.0036	0.365	1_1	-0.0169	0.0787
6	BTB-00274080	rs43484093	7	UA-IFASA-8366	rs41622432	18:1c11	1.24e-05	AA	-0.0565	6.46	1.41e-10	1_2	0.0375	0.0357	2_1	0.00198	0.626	1_1	-0.00567	0.221	2_2	-0.0113	0.117
2	Hapmap36094-SCAFFOLD96944_22403	rs29026592	6	Hapmap34048-BES8_Contig582_862	rs43705542	18:1c11	4.27e-10	AA	-0.0506	6.44	1.57e-10	1_2	0.0314	0.0443	2_1	0.00268	0.499	2_2	-0.00401	0.351	1_1	-0.0125	0.105
6	Hapmap27083-BTC-041166	rs109795992	12	Hapmap51545-BTA-108554	rs41614797	18:1c11	3.62e-09	AA	-0.0559	6.43	1.66e-10	2_1	0.0195	0.071	1_2	0.00533	0.241	2_2	-0.00206	0.642	1_1	-0.029	0.0466
8	BTB-01183118	rs43734714	25	ARS-BFGL-NGS-67788	rs109754780	18:1c11	1.74e-09	AA	-0.0594	6.43	1.68e-10	1_2	0.0366	0.0344	2_1	0.00249	0.509	2_2	-0.00339	0.384	1_1	-0.0169	0.0726
5	ARS-BFGL-NGS-62748	rs110639875	15	BTB-00582817	rs41746981	18:1c11	3e-09	AA	-0.0546	6.42	1.72e-10	1_2	0.023	0.0465	2_1	0.00249	0.427	2_2	-0.0022	0.487	1_1	-0.0269	0.0396
11	ARS-BFGL-NGS-97688	rs110380895	18	ARS-BFGL-NGS-55550	rs41866759	18:1c11	2.39e-08	AA	-0.056	6.42	1.77e-10	1_2	0.0392	0.0308	2_1	0.0017	0.661	1_1	-0.0071	0.165	2_2	-0.00807	0.143
5	ARS-BFGL-NGS-29300	rs109381994	25	BTA-110448-no-rs	rs43711317	18:1c11	1.48e-09	AA	-0.0493	6.42	1.82e-10	1_2	0.0202	0.0636	2_1	0.00298	0.449	1_1	-0.0031	0.432	2_2	-0.0231	0.0555
3	Hapmap33878-BES3_Contig472_2031	rs43702514	8	BTA-118293-no-rs	rs43708063	18:1c11	5.69e-09	AA	0.051	6.41	1.83e-10	2_2	0.0318	0.0388	1_1	0.002	0.604	2_1	-0.00469	0.259	1_2	-0.0125	0.0982
5	ARS-BFGL-NGS-90522	rs110351284	20	Hapmap50011-BTA-50535	rs41640228	18:1c11	2.44e-09	AA	0.0473	6.41	1.85e-10	2_2	0.0128	0.11	1_1	0.0059	0.233	1_2	-0.0023	0.603	2_1	-0.0263	0.0532
10	ARS-BFGL-NGS-25507	rs110593786	29	ARS-BFGL-NGS-61484	rs110876824	18:1c11	8.81e-09	AA	-0.0544	6.41	1.87e-10	2_1	0.032	0.035	1_2	0.00202	0.538	2_2	-0.00303	0.362	1_1	-0.0173	0.0646
8	Hapmap12476-BTA-90123	rs41663751	18	ARS-BFGL-NGS-107813	rs110174722	18:1c11	1.31e-08	AA	-0.054	6.41	1.88e-10	1_2	0.0247	0.0498	2_1	0.00237	0.501	2_2	-0.00303	0.398	1_1	-0.0239	0.0505
14	BTA-91250-no-rs	rs41660101	21	Hapmap34654-BES1_Contig646_1624	rs43704028	18:1c11	2.74e-09	AA	-0.0681	6.42	1.88e-10	1_2	0.0437	0.0296	2_1	0.00196	0.698	2_2	-0.00712	0.184	1_1	-0.0153	0.088
1	Hapmap47791-BTA-96755	rs41591319	8	BTA-73603-no-rs	rs41657507	18:1c11	2.35e-10	AA	0.0436	6.41	1.9e-10	1_1	0.0254	0.055	2_2	0.00252	0.539	1_2	-0.00504	0.279	2_1	-0.0106	0.126
6	BTB-01096206	rs42257561	17	Hapmap49157-BTA-41030	rs41638780	18:1c11	7.68e-08	AA	0.0579	6.4	1.96e-10	2_2	0.0329	0.0372	1_1	0.00215	0.575	2_1	-0.00382	0.323	1_2	-0.0191	0.0644
13	ARS-BFGL-NGS-24069	rs109166324	26	ARS-USMARC-Parent-DQ990834-rs2901	rs29013727	18:1c11	8.77e-09	AA	-0.054	6.4	2e-10	2_1	0.0275	0.0471	1_2	0.00248	0.668	1_1	-0.00766	0.197	2_2	-0.0163	0.0882
6	ARS-BFGL-NGS-105730	rs109373082	20	Hapmap49203-BTA-50855	rs41641795	18:1c11	2.66e-07	AA	-0.0483	6.4	2.04e-10	1_2	0.0139	0.105	2_1	0.00538	0.265	2_2	-0.00251	0.577	1_1	-0.0265	0.0539
8	ARS-BFGL-NGS-90582	rs110877218	26	BTB-00926868	rs42090790	18:1c11	9.6e-09	AA	0.0425	6.39	2.13e-10	2_2	0.0266	0.0497	1_1	0.00234	0.561	2_1	-0.0064	0.193	1_2	-0.00713	0.197
1	BTB-01305960	rs42432973	8	BTB-01139387	rs42295642	18:1c11	4.41e-08	AA	0.0482	6.38	2.23e-10	1_1	0.0206	0.0604	2_2	0.00257	0.477	1_2	-0.00297	0.405	2_1	-0.022	0.0578
16	ARS-BFGL-NGS-100673	rs110309957	23	ARS-BFGL-NGS-69231	rs109434629	18:1c11	6.3e-08	AA	0.046	6.39	2.23e-10	2_2	0.0123	0.115	1_1	0.00509	0.296	1_2	-0.0027	0.532	2_1	-0.0259	0.0574
8	BTA-73603-no-rs	rs41657507	16	Hapmap33837-BES10_Contig687_1379	rs41789542	18:1c11	1.1e-08	AA	0.051	6.38	2.24e-10	1_1	0.0107	0.133	2_2	0.00965	0.149	2_1	-0.00214	0.668	1_2	-0.0286	0.0498
8	Hapmap12476-BTA-90123	rs41663751	18	Hapmap51729-BTA-42955	rs41606559	18:1c11	1.38e-08	AA	-0.0568	6.38	2.34e-10	1_2	0.0209	0.059	2_1	0.00403	0.317	2_2	-0.00217	0.582	1_1	-0.0297	0.042
2	ARS-BFGL-NGS-18261	rs109723347	19	ARS-BFGL-NGS-108886	rs41929051	18:1c11	4.48e-11	AA	0.0454	6.37	2.47e-10	1_1	0.0267	0.0494	2_2	0.00347	0.458	2_1	-0.00402	0.364	1_2	-0.0112	0.128
2	Hapmap52128-rs29015710	rs29015710	13	ARS-BFGL-NGS-119227	rs109522947	18:1c11	1.83e-08	AA	-0.0526	6.36	2.61e-10	2_1	0.0282	0.0464	1_2	0.00268	0.43	2_2	-0.00275	0.46	1_1	-0.0189	0.0634
8	BTB-01183118	rs43734714	18	ARS-BFGL-NGS-43737	rs110897066	18:1c11	2.35e-08	AA	0.0605	6.36	2.64e-10	1_1	0.0176	0.0682	2_2	0.0067	0.203	2_1	-0.00181	0.69	1_2	-0.0344	0.0383
7	ARS-USMARC-116	rs109354718	18	Hapmap49173-BTA-43091	rs41638048	18:1c11	1.37e-08	AA	0.0518	6.35	2.71e-10	2_2	0.0134	0.0946	1_1	0.00522	0.232	1_2	-0.00191	0.632	2_1	-0.0312	0.0408
1	BTB-01976950	rs43086367	8	Hapmap12476-BTA-90123	rs41663751	18:1c11	6.88e-09	AA	-0.05	6.35	2.71e-10	2_1	0.0266	0.044	1_2	0.00267	0.408	2_2	-0.00248	0.49	1_1	-0.0182	0.0576
3	ARS-BFGL-NGS-111118	rs108937915	16	Hapmap47936-BTA-38791	rs41636368	18:1c11	1.25e-08	AA	-0.0463	6.35	2.75e-10	2_1	0.0284	0.0488	1_2	0.00234	0.58	1_1	-0.00603	0.225	2_2	-0.00953	0.146
2	Hapmap25811-BTA-133786	rs109509969	19	ARS-BFGL-NGS-101671	rs109472545	18:1c11	6.61e-09	AA	0.0504	6.34	3e-10	1_1	0.0289	0.0404	2_2	0.00218	0.54	2_1	-0.00342	0.347	1_2	-0.0159	0.0727
14	UA-IFASA-6074	rs55617443	22	ARS-BFGL-NGS-17638	rs42015566	18:1c11	2.33e-08	AA	-0.0446	6.33	3.21e-10	1_2	0.0165	0.0738	2_1	0.00306	0.417	2_2	-0.00275	0.454	1_1	-0.0223	0.0559
9	BTA-83662-no-rs	rs41658722	29	BTB-01026479	rs42184517	18:1c11	1.75e-08	AA	-0.0478	6.33	3.22e-10	1_2	0.024	0.0555	2_1	0.00259	0.515	2_2	-0.00377	0.353	1_1	-0.0174	0.0769
6	Hapmap32714-BTC-037559	rs43463262	11	ARS-BFGL-NGS-77332	rs109422776	18:1c11	6.22e-09	AA	-0.0569	6.32	3.31e-10	1_2	0.0276	0.0423	2_1	0.00264	0.44	2_2	-0.00248	0.469	1_1	-0.0241	0.0483
3	ARS-BFGL-NGS-66677	rs110286770	10	ARS-BFGL-BAC-7166	rs110176830	18:1c11	4.52e-10	AA	-0.0576	6.31	3.48e-10	2_1	0.026	0.0459	1_2	0.003	0.316	2_2	-0.00175	0.598	1_1	-0.0268	0.041
14	Hapmap23799-BTC-047701	rs109824125	17	BTA-42058-no-rs	rs81111373	18:1c11	9.05e-09	AA	0.0491	6.31	3.51e-10	2_2	0.0303	0.0437	1_1	0.0022	0.579	2_1	-0.00491	0.268	1_2	-0.0117	0.11
1	BTA-49441-no-rs	rs41636438	8	Hapmap43063-BTA-81810	rs41589904	18:1c11	2.8e-08	AA	0.0509	6.31	3.54e-10	2_2	0.00944	0.134	1_1	0.00826	0.149	2_1	-0.00188	0.677	1_2	-0.0313	0.0393
8	BTB-01139387	rs42295642	18	ARS-BFGL-NGS-107749	rs109830113	18:1c11	2.2e-09	AA	-0.0622	6.31	3.59e-10	1_2	0.0136	0.0827	2_1	0.0115	0.122	2_2	-0.00167	0.759	1_1	-0.0354	0.0357
1	BTB-01305960	rs42432973	8	Hapmap12476-BTA-90123	rs41663751	18:1c11	4.52e-08	AA	0.0527	6.3	3.8e-10	1_1	0.0239	0.0501	2_2	0.00247	0.485	1_2	-0.00286	0.414	2_1	-0.0235	0.0515
10	BTB-00416951	rs43620672	19	UA-IFASA-6239	rs41603094	18:1c11	8.61e-10	AA	0.0451	6.3	3.82e-10	1_1	0.0281	0.0472	2_2	0.00223	0.593	1_2	-0.00689	0.196	2_1	-0.00793	0.164
1	BTB-01976950	rs43086367	8	BTA-29456-no-rs	rs41632516	18:1c11	3.1e-08	AA	-0.0469	6.29	3.92e-10	2_1	0.0229	0.0526	1_2	0.00262	0.407	2_2	-0.00239	0.481	1_1	-0.019	0.0591
1	ARS-BFGL-NGS-72670	rs109279785	8	BTA-73603-no-rs	rs41657507	18:1c11	3.16e-10	AA	-0.0426	6.29	3.96e-10	2_1	0.0246	0.0568	1_2	0.00254	0.529	2_2	-0.00488	0.288	1_1	-0.0106	0.126
3	ARS-BFGL-NGS-103120	rs109994623	5	ARS-BFGL-NGS-44773	rs109584427	18:1c11	1.54e-08	AA	-0.0573	6.29	3.99e-10	2_1	0.0229	0.0513	1_2	0.00475	0.292	2_2	-0.00202	0.609	1_1	-0.0277	0.0482
2	ARS-BFGL-NGS-30149	rs109114128	6	ARS-BFGL-NGS-62682	rs110963919	18:1c11	2.19e-07	AA	0.0548	6.29	4.05e-10	2_2	0.0315	0.0372	1_1	0.00212	0.648	2_1	-0.00586	0.24	1_2	-0.0154	0.0745
1	BTB-00055549	rs43263856	8	BTA-73603-no-rs	rs41657507	18:1c11	1.98e-08	AA	-0.0556	6.29	4.1e-10	1_2	0.0104	0.121	2_1	0.00868	0.147	2_2	-0.00185	0.696	1_1	-0.0346	0.0359
8	ARS-BFGL-NGS-103726	rs109793901	18	ARS-BFGL-NGS-107813	rs110174722	18:1c11	9.64e-09	AA	0.0501	6.29	4.15e-10	2_2	0.0257	0.0499	1_1	0.00271	0.482	1_2	-0.00326	0.397	2_1	-0.0184	0.0707
1	BTB-00055549	rs43263856	8	Hapmap43063-BTA-81810	rs41589904	18:1c11	6.48e-08	AA	0.0552	6.28	4.23e-10	1_1	0.00932	0.125	2_2	0.00842	0.141	2_1	-0.00169	0.702	1_2	-0.0358	0.0326
1	Hapmap57645-rs29027916	rs29027916	28	UA-IFASA-4794	rs29019749	18:1c11	2.4e-08	AA	0.0472	6.28	4.28e-10	2_2	0.0302	0.0414	1_1	0.00202	0.6	2_1	-0.00539	0.23	1_2	-0.00956	0.128
4	ARS-BFGL-NGS-35394	rs109702898	14	Hapmap31038-BTC-069141	rs81163069	18:1c11	3.96e-08	AA	-0.0552	6.27	4.49e-10	2_1	0.0329	0.0383	1_2	0.00179	0.714	2_2	-0.00971	0.132	1_1	-0.0108	0.116
3	ARS-USMARC-Parent-AY842473-rs2900	rs29001956	26	ARS-BFGL-NGS-5906	rs110465527	18:1c11	9.81e-09	AA	0.0437	6.27	4.54e-10	2_2	0.0263	0.0532	1_1	0.0024	0.542	2_1	-0.00479	0.263	1_2	-0.0102	0.142
7	ARS-BFGL-NGS-45049	rs110120112	23	ARS-BFGL-NGS-95117	rs42030916	18:1c11	1.24e-07	AA	0.0577	6.26	5.01e-10	2_2	0.0136	0.0909	1_1	0.00657	0.162	1_2	-0.00146	0.713	2_1	-0.0361	0.0348
1	BTB-00027056	rs43235106	6	Hapmap60263-rs29023994	rs29023994	18:1c11	3.1e-10	AA	0.0491	6.26	5.02e-10	2_2	0.0271	0.0459	1_1	0.00229	0.529	2_1	-0.00346	0.348	1_2	-0.0163	0.0769
8	BTB-01183118	rs43734714	18	ARS-BFGL-NGS-107813	rs110174722	18:1c11	1.58e-08	AA	-0.0515	6.24	5.37e-10	1_2	0.0234	0.0525	2_1	0.00239	0.499	2_2	-0.00307	0.395	1_1	-0.0227	0.0533
2	ARS-BFGL-NGS-7234	rs109543173	8	BTB-01139387	rs42295642	18:1c11	2.57e-08	AA	-0.0533	6.24	5.43e-10	2_1	0.0175	0.0723	1_2	0.0064	0.215	2_2	-0.00208	0.667	1_1	-0.0274	0.0458
1	BTB-00067814	rs43278886	13	ARS-BFGL-NGS-17771	rs109109708	18:1c11	3.32e-08	AA	0.046	6.25	5.48e-10	2_2	0.0112	0.118	1_1	0.00543	0.254	1_2	-0.00236	0.577	2_1	-0.027	0.0499
8	BTB-00361164	rs43564933	26	ARS-BFGL-NGS-32221	rs109263739	18:1c11	3.41e-08	AA	0.0506	6.24	5.78e-10	2_2	0.0114	0.155	1_1	0.0109	0.131	1_2	-0.00267	0.657	2_1	-0.0256	0.0565
8	Hapmap41653-BTA-82121	rs41590582	26	BTB-01619101	rs42736384	18:1c11	3.28e-08	AA	0.051	6.23	6.05e-10	2_2	0.0154	0.0866	1_1	0.00551	0.229	1_2	-0.00211	0.64	2_1	-0.028	0.0445
8	BTA-81231-no-rs	rs41655539	18	Hapmap51729-BTA-42955	rs41606559	18:1c11	5.04e-08	AA	0.0499	6.22	6.11e-10	2_2	0.0181	0.0653	1_1	0.00393	0.313	1_2	-0.00212	0.575	2_1	-0.0258	0.0463
3	ARS-BFGL-NGS-1819	rs109034792	25	ARS-BFGL-NGS-82152	rs110927692	18:1c11	4.28e-09	AA	-0.0495	6.22	6.26e-10	1_2	0.0202	0.0584	2_1	0.00239	0.557	2_2	-0.00386	0.332	1_1	-0.023	0.0532
6	ARS-BFGL-NGS-37199	rs110986676	17	Hapmap41530-BTA-40859	rs41637567	18:1c11	2.44e-07	AA	0.0477	6.22	6.26e-10	2_2	0.0144	0.0843	1_1	0.00401	0.304	2_1	-0.00216	0.567	1_2	-0.0271	0.0447
10	Hapmap32896-BTA-59412	rs41602305	21	BTA-52628-no-rs	rs41644582	18:1c11	9.99e-07	AA	0.0503	6.22	6.31e-10	2_2	0.0232	0.0569	1_1	0.0028	0.488	1_2	-0.00347	0.391	2_1	-0.0208	0.064
13	ARS-BFGL-NGS-24069	rs109166324	26	Hapmap53362-rs29013727	rs29013727	18:1c11	2.74e-08	AA	-0.0524	6.21	6.68e-10	2_1	0.0267	0.0466	1_2	0.0024	0.669	1_1	-0.00733	0.197	2_2	-0.016	0.0877
6	Hapmap58211-rs29015635	rs29015635	11	Hapmap59913-rs29011971	rs29011971	18:1c11	5.22e-08	AA	-0.0609	6.21	6.73e-10	1_2	0.0238	0.0427	2_1	0.00268	0.365	2_2	-0.00177	0.562	1_1	-0.0326	0.0307
5	ARS-BFGL-NGS-72491	rs110855507	17	ARS-BFGL-NGS-56260	rs110096975	18:1c11	8.31e-08	AA	-0.0614	6.2	7e-10	2_1	0.012	0.0872	1_2	0.00964	0.125	2_2	-0.00145	0.758	1_1	-0.0383	0.0301
10	BTA-109248-no-rs	rs41618008	27	ARS-BFGL-NGS-116642	rs109394114	18:1c11	8.02e-08	AA	-0.0524	6.19	7.7e-10	2_1	0.0207	0.0601	1_2	0.00335	0.349	1_1	-0.00212	0.542	2_2	-0.0262	0.0482
2	Hapmap25811-BTA-133786	rs109509969	19	ARS-BFGL-NGS-119468	rs42882121	18:1c11	1.02e-08	AA	-0.0503	6.17	8.32e-10	1_2	0.0293	0.0391	2_1	0.00217	0.538	2_2	-0.00337	0.349	1_1	-0.0154	0.0736
6	ARS-BFGL-NGS-37199	rs110986676	17	Hapmap49157-BTA-41030	rs41638780	18:1c11	7.09e-08	AA	0.0532	6.17	8.44e-10	2_2	0.017	0.0659	1_1	0.00355	0.312	2_1	-0.00189	0.585	1_2	-0.0308	0.0365
8	BTB-01139387	rs42295642	26	BTB-00926868	rs42090790	18:1c11	9.03e-08	AA	-0.0521	6.17	8.45e-10	1_2	0.0329	0.0325	2_1	0.0016	0.667	2_2	-0.00484	0.215	1_1	-0.0128	0.0855
6	BTB-00217058	rs43426254	20	BTB-01368652	rs42489114	18:1c11	9.01e-08	AA	0.0456	6.16	8.93e-10	2_2	0.0137	0.0914	1_1	0.00534	0.226	1_2	-0.00196	0.634	2_1	-0.0246	0.0492
8	Hapmap43063-BTA-81810	rs41589904	26	ARS-BFGL-NGS-32221	rs109263739	18:1c11	2.51e-08	AA	0.0537	6.17	9.08e-10	2_2	0.0136	0.129	1_1	0.00995	0.136	1_2	-0.00244	0.684	2_1	-0.0278	0.0515
8	BTB-01139387	rs42295642	18	ARS-BFGL-NGS-107813	rs110174722	18:1c11	8.73e-08	AA	-0.0471	6.16	9.26e-10	1_2	0.0226	0.0539	2_1	0.00245	0.489	2_2	-0.00307	0.393	1_1	-0.019	0.0637
6	Hapmap33628-BTC-041023	rs110834363	12	Hapmap51545-BTA-108554	rs41614797	18:1c11	6.42e-08	AA	0.0593	6.16	9.35e-10	1_1	0.0174	0.0773	2_2	0.0069	0.175	1_2	-0.00178	0.709	2_1	-0.0332	0.0387
1	BTB-00027047	rs43235097	18	ARS-BFGL-NGS-106854	rs109225645	18:1c11	5.35e-08	AA	0.0455	6.15	9.87e-10	1_1	0.0254	0.0496	2_2	0.00245	0.519	1_2	-0.00381	0.343	2_1	-0.0138	0.0889
8	ARS-BFGL-NGS-78877	rs110285462	21	BTB-00817789	rs41981508	18:1c11	6.04e-08	AA	-0.047	6.15	9.9e-10	2_1	0.0284	0.0463	1_2	0.00235	0.569	2_2	-0.00504	0.269	1_1	-0.0112	0.116
7	ARS-BFGL-NGS-26917	rs110751123	27	ARS-BFGL-NGS-101179	rs42126610	18:1c11	3.51e-07	AA	-0.0468	6.14	1.03e-09	2_1	0.0134	0.0919	1_2	0.00467	0.26	2_2	-0.00197	0.601	1_1	-0.0267	0.0472
25	Hapmap32438-BTC-019523	rs110017755	26	ARS-BFGL-NGS-73202	rs110559938	18:1c11	3.49e-08	AA	0.0463	6.14	1.04e-09	2_2	0.0154	0.0756	1_1	0.00326	0.373	2_1	-0.00238	0.504	1_2	-0.0252	0.047
14	Hapmap23799-BTC-047701	rs109824125	17	ARS-BFGL-NGS-94455	rs110191322	18:1c11	1.57e-07	AA	0.0476	6.13	1.07e-09	2_2	0.03	0.0435	1_1	0.00228	0.569	2_1	-0.00513	0.268	1_2	-0.0102	0.12
5	Hapmap49515-BTA-18233	rs41624892	14	ARS-BFGL-NGS-36955	rs108968599	18:1c11	1.05e-07	AA	-0.0586	6.13	1.07e-09	1_2	0.0274	0.0391	2_1	0.0028	0.356	2_2	-0.00188	0.567	1_1	-0.0265	0.0379
3	BTB-00131540	rs43340975	9	BTB-00378413	rs43581241	18:1c11	9.77e-08	AA	0.0578	6.13	1.08e-09	1_1	0.0181	0.0698	2_2	0.00428	0.297	2_1	-0.00211	0.595	1_2	-0.0333	0.0383
17	Hapmap49826-BTA-100596	rs110479395	24	Hapmap58311-ss46526412	rs41256876	18:1c11	4.1e-10	AA	0.0602	6.13	1.09e-09	2_2	0.0336	0.0376	1_1	0.00228	0.549	1_2	-0.00356	0.353	2_1	-0.0208	0.0604
22	ARS-BFGL-NGS-48952	rs109498680	28	ARS-BFGL-NGS-27365	rs109682094	18:1c11	1.14e-07	AA	0.055	6.13	1.12e-09	1_1	0.0351	0.0347	2_2	0.00186	0.663	2_1	-0.00627	0.201	1_2	-0.0117	0.102
2	ARS-BFGL-NGS-33666	rs109018342	22	ARS-BFGL-NGS-80071	rs110792437	18:1c11	2.21e-08	AA	0.0489	6.12	1.13e-09	2_2	0.0282	0.0483	1_1	0.00249	0.51	2_1	-0.00368	0.348	1_2	-0.0145	0.0934
2	Hapmap25811-BTA-133786	rs109509969	19	BTA-44713-no-rs	rs41641011	18:1c11	3.85e-08	AA	0.0499	6.12	1.15e-09	1_1	0.029	0.0393	2_2	0.00214	0.54	2_1	-0.00336	0.347	1_2	-0.0154	0.0737
8	BTB-01183118	rs43734714	18	Hapmap51729-BTA-42955	rs41606559	18:1c11	2.23e-08	AA	-0.0539	6.12	1.17e-09	1_2	0.0197	0.0623	2_1	0.00401	0.316	2_2	-0.00216	0.577	1_1	-0.028	0.0444
8	ARS-BFGL-NGS-43641	rs43571257	28	Hapmap54065-rs29012000	rs29012000	18:1c11	7.39e-07	AA	0.0487	6.12	1.18e-09	2_2	0.0321	0.0413	1_1	0.002	0.61	2_1	-0.00728	0.172	1_2	-0.00733	0.176
16	ARS-BFGL-NGS-69487	rs110233295	25	Hapmap26254-BTC-024038	rs81124322	18:1c11	1.42e-07	AA	0.0438	6.12	1.19e-09	1_1	0.0103	0.14	2_2	0.00706	0.168	2_1	-0.00207	0.638	1_2	-0.0243	0.0541
1	UA-IFASA-1947	rs29012024	23	ARS-BFGL-NGS-83665	rs110635888	18:1c11	1.41e-07	AA	0.0454	6.12	1.19e-09	2_2	0.0149	0.0832	1_1	0.00349	0.379	1_2	-0.00284	0.489	2_1	-0.0242	0.0485
14	ARS-BFGL-NGS-55227	rs109343046	20	ARS-BFGL-NGS-19230	rs110359583	18:1c11	1.05e-06	AA	0.0542	6.12	1.19e-09	2_2	0.00936	0.115	1_1	0.0072	0.147	2_1	-0.00146	0.706	1_2	-0.0362	0.0308
3	Hapmap33878-BES3_Contig472_2031	rs43702514	8	ARS-BFGL-NGS-66565	rs109086305	18:1c11	1.18e-09	AA	0.0506	6.11	1.23e-09	2_2	0.0288	0.051	1_1	0.00259	0.587	2_1	-0.00604	0.25	1_2	-0.0132	0.112
21	ARS-BFGL-NGS-6656	rs41978846	26	ARS-BFGL-NGS-113744	rs110808489	18:1c11	8.95e-07	AA	0.0571	6.11	1.24e-09	2_2	0.0381	0.0379	1_1	0.00231	0.605	2_1	-0.00638	0.212	1_2	-0.0103	0.144
9	BTB-02052278	rs43159199	26	BTA-60940-no-rs	rs41646501	18:1c11	1.28e-07	AA	-0.0513	6.11	1.26e-09	2_1	0.0319	0.0369	1_2	0.00187	0.661	2_2	-0.00637	0.201	1_1	-0.0112	0.101
6	Hapmap31285-BTC-041097	rs109294917	12	Hapmap51545-BTA-108554	rs41614797	18:1c11	2.9e-08	AA	0.0547	6.11	1.27e-09	1_1	0.0187	0.0721	2_2	0.00556	0.223	1_2	-0.00196	0.659	2_1	-0.0284	0.0456
16	ARS-BFGL-NGS-23497	rs109985972	27	UA-IFASA-9518	rs41586747	18:1c11	1.77e-07	AA	-0.0462	6.1	1.28e-09	2_1	0.0301	0.0403	1_2	0.002	0.534	1_1	-0.00372	0.322	2_2	-0.0104	0.104
1	ARS-BFGL-NGS-35567	rs110588357	8	BTA-73603-no-rs	rs41657507	18:1c11	3.65e-08	AA	-0.046	6.1	1.31e-09	2_1	0.01	0.134	1_2	0.00809	0.16	2_2	-0.00207	0.657	1_1	-0.0258	0.0493
8	ARS-BFGL-NGS-115183	rs43562446	13	ARS-BFGL-NGS-29144	rs41689621	18:1c11	4.72e-08	AA	-0.056	6.1	1.31e-09	2_1	0.0336	0.0349	1_2	0.00198	0.578	2_2	-0.00361	0.318	1_1	-0.0168	0.0691
9	BTB-01374567	rs42500815	10	Hapmap42119-BTA-16944	rs41579354	18:1c11	1.97e-09	AA	-0.0509	6.11	1.34e-09	2_1	0.0149	0.0938	1_2	0.00462	0.319	2_2	-0.00273	0.537	1_1	-0.0286	0.0495
2	Hapmap41880-BTA-47153	rs41581945	8	Hapmap52430-ss46526300	ss46526300	18:1c11	2.28e-09	AA	-0.0432	6.1	1.36e-09	1_2	0.0256	0.0526	2_1	0.00313	0.482	2_2	-0.00486	0.341	1_1	-0.00965	0.124
8	BTA-29456-no-rs	rs41632516	26	ARS-BFGL-NGS-110475	rs110963400	18:1c11	3.75e-08	AA	0.0487	6.09	1.38e-09	1_1	0.0203	0.06	2_2	0.00342	0.338	2_1	-0.00212	0.549	1_2	-0.0228	0.053
20	Hapmap50712-BTA-50068	rs41580258	26	Hapmap58837-rs29018727	rs29018727	18:1c11	8.68e-08	AA	0.0507	6.09	1.38e-09	1_1	0.0291	0.0425	2_2	0.00238	0.499	1_2	-0.00299	0.378	2_1	-0.0162	0.08
8	BTB-00349358	rs43555065	18	ARS-BFGL-NGS-107813	rs110174722	18:1c11	7.55e-08	AA	0.0454	6.09	1.39e-09	2_2	0.0229	0.0543	1_1	0.00271	0.476	1_2	-0.00325	0.393	2_1	-0.0165	0.0764
8	BTA-81231-no-rs	rs41655539	22	ARS-BFGL-NGS-33348	rs42000996	18:1c11	9.84e-08	AA	0.0513	6.09	1.4e-09	2_2	0.0253	0.0493	1_1	0.0023	0.532	1_2	-0.00339	0.358	2_1	-0.0204	0.0617
2	ARS-BFGL-NGS-60573	rs109970075	13	Hapmap48136-BTA-96744	rs41663038	18:1c11	1.7e-07	AA	-0.0466	6.09	1.41e-09	1_2	0.0285	0.0446	2_1	0.00247	0.493	2_2	-0.00361	0.365	1_1	-0.012	0.0974
8	BTB-01914602	rs43019452	26	Hapmap58185-rs29022254	rs29022254	18:1c11	1.4e-07	AA	0.0497	6.09	1.43e-09	2_2	0.0181	0.059	1_1	0.00351	0.32	2_1	-0.00195	0.581	1_2	-0.0262	0.0405
8	Hapmap12476-BTA-90123	rs41663751	18	ARS-BFGL-NGS-55550	rs41866759	18:1c11	3.24e-08	AA	0.0631	6.09	1.44e-09	1_1	0.0166	0.065	2_2	0.00988	0.137	2_1	-0.00151	0.761	1_2	-0.0351	0.0366
3	BTA-69575-no-rs	rs43715270	6	BTA-77009-no-rs	rs41654962	18:1c11	8.69e-10	AA	0.0413	6.09	1.44e-09	2_2	0.0246	0.0547	1_1	0.0025	0.505	1_2	-0.00421	0.31	2_1	-0.01	0.13
8	Hapmap43063-BTA-81810	rs41589904	26	Hapmap33073-BTA-162864	rs81176389	18:1c11	1.09e-09	AA	-0.0453	6.08	1.44e-09	2_1	0.0302	0.0381	1_2	0.00183	0.6	1_1	-0.00512	0.228	2_2	-0.0081	0.134
9	ARS-BFGL-NGS-34643	rs108971945	12	BTA-30880-no-rs	rs41580531	18:1c11	5.73e-08	AA	-0.0503	6.08	1.45e-09	1_2	0.00833	0.12	2_1	0.00823	0.151	2_2	-0.0015	0.692	1_1	-0.0322	0.0372
4	ARS-BFGL-NGS-74635	rs110773317	6	Hapmap53262-rs29021769	rs29021769	18:1c11	1.94e-07	AA	0.0432	6.08	1.46e-09	2_2	0.026	0.0491	1_1	0.00206	0.613	1_2	-0.00705	0.182	2_1	-0.00809	0.155
5	BTB-00216812	rs43424011	23	ARS-BFGL-BAC-46051	rs109594925	18:1c11	4.65e-08	AA	-0.0614	6.08	1.47e-09	1_2	0.0278	0.0386	2_1	0.00272	0.279	2_2	-0.00124	0.648	1_1	-0.0296	0.0347
2	BTB-00093060	rs43302210	19	ARS-BFGL-NGS-119468	rs42882121	18:1c11	1.28e-07	AA	-0.0479	6.08	1.48e-09	1_2	0.0282	0.0409	2_1	0.00232	0.529	2_2	-0.00357	0.348	1_1	-0.0138	0.0823
15	ARS-BFGL-NGS-44370	rs111021385	28	BTA-64181-no-rs	rs41587472	18:1c11	1.35e-07	AA	0.0466	6.08	1.49e-09	2_2	0.012	0.115	1_1	0.00674	0.202	2_1	-0.00215	0.63	1_2	-0.0258	0.0534
13	BTB-01668668	rs42789429	19	ARS-BFGL-NGS-32338	rs41922560	18:1c11	6.05e-08	AA	-0.0441	6.08	1.51e-09	2_1	0.0139	0.0956	1_2	0.00323	0.41	2_2	-0.00291	0.437	1_1	-0.0241	0.0574
2	ARS-BFGL-NGS-22911	rs110069373	5	Hapmap39288-BTA-73961	rs41649007	18:1c11	7.99e-08	AA	0.0511	6.08	1.51e-09	2_2	0.0235	0.0579	1_1	0.00197	0.623	1_2	-0.00491	0.254	2_1	-0.0207	0.0648
15	Hapmap26687-BTA-145356	rs43529069	18	ARS-BFGL-NGS-85724	rs110530397	18:1c11	4.9e-07	AA	0.0479	6.08	1.52e-09	2_2	0.025	0.0559	1_1	0.00243	0.612	2_1	-0.00604	0.228	1_2	-0.0144	0.104
16	ARS-BFGL-BAC-34703	rs110014733	18	ARS-BFGL-NGS-93994	rs109598001	18:1c11	5.65e-07	AA	0.0494	6.08	1.53e-09	2_2	0.0242	0.0504	1_1	0.00225	0.556	2_1	-0.00369	0.328	1_2	-0.0192	0.0656
6	ARS-BFGL-NGS-2697	rs109567846	9	BTA-84665-no-rs	rs41665486	18:1c11	1.01e-07	AA	-0.0446	6.07	1.55e-09	1_2	0.0238	0.0515	2_1	0.00225	0.584	1_1	-0.00463	0.273	2_2	-0.014	0.0913
8	BTB-00095218	rs43306765	29	ARS-BFGL-NGS-82054	rs109712075	18:1c11	1.68e-06	AA	0.0489	6.07	1.56e-09	1_1	0.0292	0.0499	2_2	0.00245	0.57	1_2	-0.00548	0.258	2_1	-0.0118	0.122
16	ARS-BFGL-BAC-32787	rs110928737	19	UA-IFASA-6219	rs41607278	18:1c11	1.87e-07	AA	-0.0634	6.07	1.6e-09	1_2	0.0243	0.045	2_1	0.00553	0.244	2_2	-0.00197	0.676	1_1	-0.0316	0.0352
3	ARS-BFGL-NGS-32677	rs110920026	19	ARS-BFGL-NGS-31468	rs110573103	18:1c11	1.27e-08	AA	0.0475	6.06	1.64e-09	1_1	0.0169	0.0739	2_2	0.0037	0.307	2_1	-0.00208	0.571	1_2	-0.0248	0.0482
8	Hapmap58082-rs29010933	rs29010933	29	ARS-BFGL-NGS-117323	rs111021539	18:1c11	2.12e-08	AA	-0.0417	6.06	1.64e-09	2_1	0.0237	0.0575	1_2	0.0024	0.57	2_2	-0.00593	0.23	1_1	-0.00965	0.142
8	BTB-00336493	rs43545116	18	BTA-42606-no-rs	rs41636290	18:1c11	3.15e-08	AA	0.0486	6.06	1.66e-09	2_2	0.0306	0.0432	1_1	0.0021	0.625	1_2	-0.00771	0.171	2_1	-0.00819	0.161
3	Hapmap58939-rs29011360	rs29011360	16	BTB-01584700	rs42703015	18:1c11	1.19e-06	AA	0.0449	6.06	1.69e-09	1_1	0.0246	0.0528	2_2	0.00238	0.551	2_1	-0.00437	0.3	1_2	-0.0135	0.0962
10	ARS-BFGL-NGS-32097	rs42500011	12	BTB-00492557	rs43695635	18:1c11	6.52e-08	AA	0.048	6.06	1.69e-09	2_2	0.0254	0.0454	1_1	0.00218	0.453	1_2	-0.00238	0.44	2_1	-0.018	0.0607
1	BTB-00062051	rs43277348	8	BTB-01139387	rs42295642	18:1c11	1.4e-07	AA	-0.0477	6.06	1.7e-09	2_1	0.0225	0.0557	1_2	0.00379	0.348	2_2	-0.00259	0.533	1_1	-0.0188	0.0635
8	Hapmap44621-BTA-81252	rs41655553	18	BTB-02003573	rs43104957	18:1c11	3.37e-08	AA	0.0593	6.06	1.7e-09	2_2	0.0391	0.0294	1_1	0.00171	0.675	2_1	-0.00562	0.206	1_2	-0.0128	0.0896
1	ARS-BFGL-BAC-15402	rs110004096	12	ARS-BFGL-NGS-110479	rs109339937	18:1c11	1.01e-07	AA	0.0484	6.06	1.72e-09	2_2	0.0291	0.046	1_1	0.0021	0.626	1_2	-0.00656	0.203	2_1	-0.0106	0.124
8	BTA-81231-no-rs	rs41655539	25	ARS-BFGL-NGS-67788	rs109754780	18:1c11	7.77e-09	AA	0.0537	6.06	1.72e-09	2_2	0.0332	0.0357	1_1	0.00237	0.503	1_2	-0.00323	0.385	2_1	-0.0149	0.0761
8	BTB-01183118	rs43734714	18	ARS-BFGL-NGS-117369	rs41870540	18:1c11	7.42e-09	AA	0.0507	6.06	1.73e-09	1_1	0.0238	0.0511	2_2	0.00239	0.502	2_1	-0.00309	0.39	1_2	-0.0214	0.0567
7	Hapmap57260-rs29023390	rs29023390	27	ARS-BFGL-NGS-112547	rs110888316	18:1c11	4.07e-08	AA	-0.0478	6.05	1.74e-09	1_2	0.0133	0.101	2_1	0.00452	0.353	2_2	-0.00295	0.492	1_1	-0.027	0.0548
21	BTB-00814147	rs41974885	24	ARS-BFGL-NGS-7067	rs42052364	18:1c11	1.59e-07	AA	-0.0544	6.06	1.75e-09	1_2	0.0144	0.091	2_1	0.00643	0.209	1_1	-0.002	0.658	2_2	-0.0316	0.0423
8	Hapmap48987-BTA-100795	rs41612675	13	ARS-BFGL-NGS-103784	rs109643899	18:1c11	6.72e-08	AA	-0.0505	6.05	1.83e-09	1_2	0.0307	0.0432	2_1	0.00228	0.533	1_1	-0.00366	0.327	2_2	-0.0138	0.097
4	ARS-BFGL-NGS-90711	rs110801866	14	UA-IFASA-6074	rs55617443	18:1c11	8.06e-08	AA	0.0512	6.04	1.84e-09	1_1	0.0283	0.0428	2_2	0.00184	0.688	1_2	-0.00692	0.183	2_1	-0.0141	0.0859
8	BTB-02006625	rs43109452	18	BTA-24218-no-rs	rs41580724	18:1c11	8.47e-09	AA	0.048	6.04	1.87e-09	2_2	0.0269	0.0461	1_1	0.00209	0.617	1_2	-0.00513	0.245	2_1	-0.0139	0.0913
6	BTB-01123885	rs42279220	22	Hapmap31051-BTA-108138	rs43708876	18:1c11	1.36e-07	AA	0.0416	6.04	1.89e-09	2_2	0.0118	0.112	1_1	0.00415	0.302	2_1	-0.00252	0.532	1_2	-0.0231	0.0538
5	Hapmap51479-BTA-66720	rs41587390	23	ARS-BFGL-NGS-101393	rs110970866	18:1c11	1.83e-07	AA	-0.0453	6.04	1.89e-09	1_2	0.0125	0.0961	2_1	0.0044	0.271	2_2	-0.00203	0.588	1_1	-0.0264	0.0451
2	Hapmap59917-rs29012418	rs29012418	16	BTA-40140-no-rs	rs41634827	18:1c11	3.39e-08	AA	0.044	6.04	1.9e-09	1_1	0.0263	0.0457	2_2	0.00219	0.539	1_2	-0.00393	0.316	2_1	-0.0116	0.0986
1	Hapmap39022-BTA-38447	rs41578805	12	ARS-BFGL-NGS-74013	rs110775534	18:1c11	2.4e-07	AA	0.046	6.04	1.91e-09	2_2	0.0244	0.0535	1_1	0.00242	0.571	1_2	-0.00473	0.281	2_1	-0.0144	0.0947
18	Hapmap49167-BTA-42531	rs41579942	24	ARS-BFGL-BAC-41574	rs109555995	18:1c11	1.48e-06	AA	0.0496	6.04	1.94e-09	2_2	0.0147	0.0923	1_1	0.00458	0.211	1_2	-0.00162	0.652	2_1	-0.0286	0.0444
9	BTB-01374567	rs42500815	10	ARS-BFGL-NGS-87659	rs43618892	18:1c11	5.12e-09	AA	-0.0606	6.04	1.96e-09	2_1	0.0222	0.0511	1_2	0.00326	0.341	2_2	-0.00195	0.574	1_1	-0.0332	0.0339
1	BTB-00132817	rs43344446	24	Hapmap49224-BTA-57251	rs41643653	18:1c11	9.8e-08	AA	-0.0517	6.03	1.96e-09	2_1	0.0322	0.0339	1_2	0.00179	0.536	1_1	-0.00272	0.358	2_2	-0.015	0.0721
8	BTB-02006625	rs43109452	18	Hapmap51729-BTA-42955	rs41606559	18:1c11	1.92e-07	AA	0.0448	6.03	1.97e-09	2_2	0.0156	0.0822	1_1	0.00421	0.303	1_2	-0.00225	0.557	2_1	-0.0228	0.0571
3	Hapmap24571-BTA-154685	rs42720514	5	ARS-BFGL-NGS-37000	rs109456398	18:1c11	2.43e-07	AA	-0.0549	6.03	1.98e-09	2_1	0.0212	0.0447	1_2	0.00223	0.462	2_2	-0.00218	0.46	1_1	-0.0293	0.0333
2	BTB-00093060	rs43302210	19	BTA-44713-no-rs	rs41641011	18:1c11	2.62e-07	AA	0.0471	6.03	2.03e-09	1_1	0.0276	0.0407	2_2	0.00224	0.533	2_1	-0.00348	0.345	1_2	-0.0137	0.0816
12	BTA-120860-no-rs	rs41568076	22	BTA-100624-no-rs	rs41611678	18:1c11	4.74e-07	AA	0.0457	6.03	2.04e-09	2_2	0.00934	0.134	1_1	0.0059	0.216	2_1	-0.00214	0.607	1_2	-0.0284	0.0434
6	Hapmap25168-BTC-033275	rs110246722	24	BTA-71136-no-rs	rs41652979	18:1c11	1.44e-07	AA	0.0433	6.03	2.08e-09	2_2	0.0245	0.0564	1_1	0.00248	0.55	1_2	-0.00507	0.272	2_1	-0.0112	0.122
7	ARS-BFGL-NGS-14988	rs110597274	12	Hapmap48235-BTA-17587	rs41622482	18:1c11	6.73e-08	AA	-0.047	6.02	2.08e-09	2_1	0.0225	0.0559	1_2	0.00275	0.446	1_1	-0.00289	0.432	2_2	-0.0189	0.0654
1	Hapmap41527-BTA-38460	rs41603780	12	ARS-BFGL-NGS-74013	rs110775534	18:1c11	4.68e-07	AA	0.0466	6.03	2.09e-09	2_2	0.0249	0.0519	1_1	0.00236	0.574	1_2	-0.0046	0.282	2_1	-0.0147	0.0914
8	BTB-00950287	rs42112718	26	ARS-BFGL-NGS-110475	rs110963400	18:1c11	6.04e-08	AA	0.0471	6.02	2.14e-09	1_1	0.0189	0.0636	2_2	0.00343	0.34	2_1	-0.00215	0.543	1_2	-0.0226	0.0533
16	ARS-BFGL-NGS-116453	rs108992204	18	ARS-BFGL-NGS-93994	rs109598001	18:1c11	2.52e-07	AA	0.0513	6.02	2.14e-09	2_2	0.0237	0.0552	1_1	0.00222	0.581	2_1	-0.00426	0.302	1_2	-0.0212	0.0617
2	Hapmap43745-BTA-101961	rs41572353	16	ARS-BFGL-NGS-102072	rs43134548	18:1c11	7.64e-08	AA	0.0461	6.02	2.15e-09	2_2	0.0126	0.112	1_1	0.00365	0.395	1_2	-0.00327	0.441	2_1	-0.0265	0.0531
1	BTA-15412-no-rs	rs81111049	18	ARS-BFGL-NGS-106854	rs109225645	18:1c11	2.77e-08	AA	0.0463	6.02	2.17e-09	1_1	0.0286	0.0418	2_2	0.00218	0.545	1_2	-0.00402	0.317	2_1	-0.0115	0.0964
5	ARS-BFGL-NGS-37000	rs109456398	23	ARS-BFGL-NGS-62302	rs110841317	18:1c11	3.52e-08	AA	0.0588	6.02	2.18e-09	1_1	0.0327	0.0308	2_2	0.00162	0.652	2_1	-0.00402	0.27	1_2	-0.0205	0.0476
6	ARS-BFGL-NGS-24779	rs109130955	23	ARS-BFGL-NGS-103489	rs110128135	18:1c11	5.16e-09	DA	-0.0516	6.02	2.19e-09	22_1	0.0331	0.0299	11_1	0.00922	0.11	12_2	0.00568	0.371	11_2	-0.0049	0.237	22_2	-0.00779	0.117	12_1	-0.0184	0.135
2	Hapmap54594-rs29019168	rs29019168	8	BTB-01139387	rs42295642	18:1c11	7.48e-08	AA	-0.0465	6.02	2.2e-09	2_1	0.0263	0.044	1_2	0.00249	0.478	2_2	-0.00308	0.403	1_1	-0.0147	0.0748
2	Hapmap25811-BTA-133786	rs109509969	26	ARS-BFGL-NGS-32221	rs109263739	18:1c11	6.37e-07	AA	-0.0591	6.02	2.26e-09	1_2	0.0158	0.0892	2_1	0.0077	0.152	2_2	-0.00191	0.723	1_1	-0.0337	0.0355
8	BTB-01183118	rs43734714	25	ARS-BFGL-BAC-37937	rs110635250	18:1c11	5.79e-09	AA	-0.055	6.01	2.31e-09	1_2	0.0351	0.0315	2_1	0.00221	0.519	2_2	-0.00311	0.375	1_1	-0.0145	0.0747
11	ARS-BFGL-NGS-14086	rs109577914	18	ARS-BFGL-NGS-55550	rs41866759	18:1c11	9.6e-08	AA	-0.05	6.01	2.32e-09	1_2	0.0339	0.0358	2_1	0.00177	0.633	1_1	-0.0061	0.192	2_2	-0.00831	0.139
8	BTB-01905267	rs43011042	28	ARS-BFGL-NGS-36950	rs110265660	18:1c11	7.03e-08	AA	-0.0547	6.01	2.34e-09	1_2	0.0319	0.0338	2_1	0.00169	0.659	2_2	-0.00451	0.24	1_1	-0.0166	0.0669
8	BTB-01139387	rs42295642	16	BTB-00186125	rs43392411	18:1c11	1.94e-08	AA	0.0605	6	2.4e-09	1_1	0.0145	0.0873	2_2	0.0104	0.115	2_1	-0.00181	0.766	1_2	-0.0338	0.0318
21	Hapmap52873-ss46526026	rs41255174	22	ARS-BFGL-NGS-30741	rs110947166	18:1c11	1.49e-07	AA	0.0421	6	2.4e-09	2_2	0.0274	0.0467	1_1	0.00193	0.537	1_2	-0.00395	0.278	2_1	-0.00883	0.138
2	ARS-BFGL-NGS-101460	rs109448194	14	BTB-00476800	rs43683824	18:1c11	7.77e-10	AA	0.0491	6	2.41e-09	2_2	0.0283	0.046	1_1	0.00217	0.598	2_1	-0.00502	0.261	1_2	-0.0136	0.0952
17	ARS-BFGL-NGS-93031	rs109718463	23	Hapmap58547-rs29023020	rs29023020	18:1c11	1.99e-07	AA	-0.0482	6	2.44e-09	2_1	0.0205	0.0599	1_2	0.00372	0.328	2_2	-0.00214	0.554	1_1	-0.0219	0.0577
2	Hapmap48359-BTA-49135	rs41646050	7	ARS-BFGL-NGS-1759	rs110614963	18:1c11	1.18e-07	AA	-0.0431	6	2.46e-09	1_2	0.0253	0.048	2_1	0.00195	0.606	2_2	-0.00506	0.232	1_1	-0.0108	0.114
8	ARS-BFGL-NGS-110505	rs109539350	10	Hapmap32896-BTA-59412	rs41602305	18:1c11	1.36e-08	AA	0.0483	6	2.49e-09	2_2	0.0153	0.0774	1_1	0.00315	0.409	2_1	-0.00278	0.47	1_2	-0.027	0.0434
8	BTB-01139387	rs42295642	26	ARS-BFGL-NGS-32221	rs109263739	18:1c11	4.34e-07	AA	-0.0593	6	2.49e-09	1_2	0.018	0.0857	2_1	0.00873	0.145	2_2	-0.00213	0.728	1_1	-0.0305	0.041
8	BTB-01183118	rs43734714	16	ARS-BFGL-NGS-116657	rs109462811	18:1c11	5.48e-09	AA	-0.0482	5.99	2.49e-09	1_2	0.0222	0.0517	2_1	0.00254	0.451	2_2	-0.0026	0.442	1_1	-0.0209	0.0546
12	ARS-BFGL-NGS-66329	rs110475901	28	ARS-BFGL-NGS-117896	rs109489366	18:1c11	4.52e-07	AA	-0.0543	5.99	2.5e-09	1_2	0.0223	0.049	2_1	0.00241	0.491	2_2	-0.00267	0.417	1_1	-0.0269	0.0433
2	BTB-00110695	rs43323794	6	Hapmap51045-BTA-75796	rs41605188	18:1c11	5.93e-08	AA	0.0538	5.99	2.5e-09	2_2	0.034	0.0318	1_1	0.00182	0.692	1_2	-0.00694	0.171	2_1	-0.011	0.105
8	UA-IFASA-2124	rs29027876	12	ARS-BFGL-NGS-66329	rs110475901	18:1c11	1.23e-07	AA	-0.0523	5.99	2.54e-09	2_1	0.0183	0.0562	1_2	0.00289	0.354	2_2	-0.00185	0.555	1_1	-0.0293	0.0349
8	ARS-BFGL-NGS-103726	rs109793901	18	Hapmap51729-BTA-42955	rs41606559	18:1c11	6.2e-08	AA	0.0476	5.99	2.55e-09	2_2	0.0174	0.0699	1_1	0.00407	0.309	1_2	-0.00216	0.569	2_1	-0.024	0.0519
9	BTA-84256-no-rs	rs41663465	23	Hapmap35589-SCAFFOLD96303_4158	rs29026573	18:1c11	7.55e-08	AA	-0.0427	5.99	2.55e-09	2_1	0.0276	0.0457	1_2	0.00203	0.579	1_1	-0.00601	0.207	2_2	-0.00712	0.168
5	ARS-BFGL-NGS-62748	rs110639875	15	Hapmap38222-BTA-38012	rs41603754	18:1c11	1.21e-07	AA	-0.0533	5.99	2.57e-09	1_2	0.0275	0.0379	2_1	0.00169	0.599	2_2	-0.00331	0.314	1_1	-0.0208	0.0487
9	BTB-02052278	rs43159199	10	ARS-BFGL-NGS-33007	rs110406905	18:1c11	1.57e-07	AA	-0.0417	5.99	2.59e-09	2_1	0.00779	0.182	1_2	0.00647	0.207	1_1	-0.00243	0.554	2_2	-0.0251	0.0565
3	INRA-201	rs110491344	28	UA-IFASA-4794	rs29019749	18:1c11	2.16e-07	AA	0.0441	5.99	2.6e-09	2_2	0.00966	0.125	1_1	0.00484	0.266	2_1	-0.0022	0.564	1_2	-0.0274	0.0458
6	BTB-01096206	rs42257561	17	ARS-BFGL-BAC-32142	rs109863915	18:1c11	7.78e-08	AA	-0.047	5.99	2.61e-09	2_1	0.0245	0.049	1_2	0.00231	0.565	2_2	-0.00414	0.311	1_1	-0.0161	0.0756
5	ARS-BFGL-NGS-100971	rs110096969	24	ARS-BFGL-NGS-7067	rs42052364	18:1c11	2.17e-07	AA	0.0463	5.99	2.62e-09	2_2	0.0148	0.082	1_1	0.0039	0.312	2_1	-0.00217	0.558	1_2	-0.0254	0.0479
1	BTB-01631727	rs42742505	12	BTA-65033-no-rs	rs41649505	18:1c11	6.47e-08	AA	-0.0422	5.98	2.64e-09	2_1	0.0239	0.0567	1_2	0.00243	0.54	1_1	-0.00469	0.283	2_2	-0.0111	0.12
4	BTA-109007-no-rs	rs41571562	6	ARS-BFGL-NGS-119539	rs109896495	18:1c11	1.11e-07	AA	-0.057	5.98	2.68e-09	2_1	0.0154	0.0702	1_2	0.00456	0.2	1_1	-0.00131	0.7	2_2	-0.0358	0.0299
11	Hapmap60356-rs29024194	rs29024194	27	ARS-BFGL-NGS-116607	rs41575184	18:1c11	1.42e-07	AA	0.0439	5.98	2.7e-09	2_2	0.0117	0.112	1_1	0.0048	0.271	1_2	-0.0023	0.566	2_1	-0.0252	0.0517
1	Hapmap42138-BTA-21868	rs41627902	8	BTB-01139387	rs42295642	18:1c11	1.36e-09	AA	0.0474	5.98	2.71e-09	1_1	0.0183	0.067	2_2	0.00397	0.318	1_2	-0.00231	0.563	2_1	-0.0227	0.0524
3	ARS-BFGL-NGS-107446	rs109932246	18	ARS-BFGL-NGS-44254	rs109059412	18:1c11	2.73e-07	AA	0.0441	5.98	2.75e-09	2_2	0.0111	0.12	1_1	0.00375	0.401	2_1	-0.00341	0.425	1_2	-0.0259	0.0537
5	ARS-BFGL-NGS-108437	rs108950969	22	ARS-BFGL-NGS-37182	rs109039167	18:1c11	2.2e-07	AA	-0.0511	5.98	2.75e-09	2_1	0.0119	0.0909	1_2	0.00445	0.246	2_2	-0.00173	0.631	1_1	-0.033	0.033
8	Hapmap48987-BTA-100795	rs41612675	13	ARS-BFGL-NGS-24069	rs109166324	18:1c11	3.85e-07	AA	-0.0504	5.98	2.75e-09	1_2	0.031	0.0413	2_1	0.00216	0.537	1_1	-0.0035	0.327	2_2	-0.0137	0.0948
2	Hapmap39708-BTA-106258	rs41612831	12	BTB-01237697	rs41651556	18:1c11	3.37e-08	AA	-0.0504	5.98	2.75e-09	1_2	0.0295	0.0402	2_1	0.00203	0.585	1_1	-0.00403	0.294	2_2	-0.0148	0.0802
1	ARS-BFGL-NGS-53869	rs109562914	12	ARS-BFGL-NGS-74013	rs110775534	18:1c11	1.62e-07	AA	-0.052	5.98	2.78e-09	1_2	0.0308	0.0368	2_1	0.00192	0.592	2_2	-0.00382	0.298	1_1	-0.0154	0.0737
10	ARS-BFGL-BAC-13509	rs43627130	18	BTA-42610-no-rs	rs81111378	18:1c11	2.48e-07	AA	0.0435	5.98	2.8e-09	2_2	0.014	0.0816	1_1	0.00351	0.332	2_1	-0.00215	0.538	1_2	-0.0239	0.048
8	BTB-01139387	rs42295642	18	ARS-BFGL-NGS-43737	rs110897066	18:1c11	4.69e-08	AA	0.0523	5.97	2.81e-09	1_1	0.015	0.0745	2_2	0.00709	0.197	2_1	-0.00183	0.685	1_2	-0.0284	0.0443
6	Hapmap36813-SCAFFOLD50174_9004	rs29024725	24	BTA-71136-no-rs	rs41652979	18:1c11	2.06e-07	AA	0.0435	5.97	2.84e-09	2_2	0.0248	0.0541	1_1	0.0024	0.555	1_2	-0.0049	0.274	2_1	-0.0114	0.117
13	ARS-BFGL-NGS-53356	rs109075576	24	ARS-BFGL-NGS-111867	rs42705575	18:1c11	1.05e-07	AA	0.0454	5.97	2.85e-09	1_1	0.00966	0.131	2_2	0.00913	0.17	2_1	-0.0023	0.644	1_2	-0.0243	0.0548
4	ARS-BFGL-NGS-17060	rs110838237	23	BTA-56822-no-rs	rs41642148	18:1c11	3.14e-07	AA	-0.0439	5.97	2.86e-09	2_1	0.0173	0.0673	1_2	0.0028	0.411	1_1	-0.0025	0.468	2_2	-0.0213	0.0537
1	BTA-97271-no-rs	rs41565968	10	BTA-01059-rs29012026	rs29012026	18:1c11	2.46e-07	AA	-0.0501	5.97	2.88e-09	2_1	0.0216	0.0543	1_2	0.0025	0.469	2_2	-0.00272	0.426	1_1	-0.0234	0.0508
8	ARS-BFGL-NGS-58183	rs109404715	24	Hapmap57214-rs29016076	rs29016076	18:1c11	4.97e-07	AD	-0.0489	5.97	2.91e-09	2_12	0.0154	0.157	1_11	0.00973	0.133	1_22	0.0056	0.175	1_12	-0.00555	0.422	2_11	-0.0195	0.0602	2_22	-0.0211	0.0531
4	ARS-BFGL-NGS-35394	rs109702898	29	BTA-65205-no-rs	rs41584957	18:1c11	2.16e-07	AA	0.0463	5.97	2.91e-09	2_2	0.0275	0.0427	1_1	0.00195	0.658	1_2	-0.0068	0.172	2_1	-0.0101	0.127
1	ARS-BFGL-NGS-111885	rs110553141	2	ARS-BFGL-NGS-90923	rs110734673	18:1c11	4.53e-09	AA	-0.0466	5.97	2.93e-09	1_2	0.0286	0.0453	2_1	0.00203	0.631	1_1	-0.0076	0.169	2_2	-0.00836	0.155
1	ARS-BFGL-BAC-16161	rs43263378	8	BTB-01139387	rs42295642	18:1c11	3.69e-09	AA	-0.056	5.97	2.97e-09	2_1	0.0142	0.0834	1_2	0.00689	0.178	2_2	-0.0018	0.704	1_1	-0.0332	0.0345
3	ARS-BFGL-NGS-42736	rs109084099	8	ARS-BFGL-NGS-18291	rs109184437	18:1c11	1.41e-07	AA	0.0467	5.96	2.97e-09	2_2	0.0275	0.0422	1_1	0.00236	0.431	2_1	-0.00222	0.445	1_2	-0.0146	0.0814
12	ARS-BFGL-BAC-14367	rs110553914	16	UA-IFASA-2353	rs29012884	18:1c11	1.61e-07	AA	0.0519	5.96	3e-09	1_1	0.0351	0.0319	2_2	0.00164	0.667	2_1	-0.00633	0.173	1_2	-0.00876	0.128
1	ARS-BFGL-NGS-72670	rs109279785	8	Hapmap43063-BTA-81810	rs41589904	18:1c11	3.87e-09	AA	0.0398	5.96	3.12e-09	2_2	0.0237	0.0523	1_1	0.0022	0.534	2_1	-0.00424	0.292	1_2	-0.00969	0.121
8	Hapmap39358-BTA-82003	rs41609462	26	ARS-BFGL-NGS-32221	rs109263739	18:1c11	6.81e-08	AA	-0.0486	5.96	3.13e-09	1_2	0.0111	0.152	2_1	0.0108	0.132	2_2	-0.00263	0.66	1_1	-0.0241	0.057
8	Hapmap43063-BTA-81810	rs41589904	25	ARS-BFGL-NGS-7427	rs109654342	18:1c11	6.48e-07	AA	0.0496	5.96	3.14e-09	2_2	0.033	0.0378	1_1	0.00204	0.6	1_2	-0.00549	0.228	2_1	-0.00907	0.135
14	UA-IFASA-5274	rs42381183	16	Hapmap46736-BTA-94583	rs41596554	18:1c11	2.01e-07	AD	0.0523	5.96	3.15e-09	2_11	0.0216	0.0517	1_12	0.0121	0.193	2_22	0.00399	0.286	1_22	-0.00623	0.186	2_12	-0.00938	0.247	1_11	-0.0297	0.0367
14	UA-IFASA-5765	rs41567288	19	Hapmap47635-BTA-46465	rs41641446	18:1c11	3.57e-08	AA	0.0429	5.95	3.23e-09	2_2	0.0237	0.0577	1_1	0.00221	0.588	2_1	-0.00588	0.239	1_2	-0.011	0.115
7	ARS-BFGL-NGS-45049	rs110120112	23	BTA-56863-no-rs	rs41642172	18:1c11	4.87e-07	AA	0.0548	5.95	3.25e-09	2_2	0.0132	0.0904	1_1	0.00611	0.163	1_2	-0.00139	0.711	2_1	-0.0341	0.0352
12	Hapmap51545-BTA-108554	rs41614797	14	ARS-BFGL-NGS-21299	rs41741697	18:1c11	1.85e-07	AA	0.05	5.95	3.26e-09	1_1	0.0172	0.0708	2_2	0.00412	0.292	2_1	-0.002	0.59	1_2	-0.0266	0.0468
3	ARS-BFGL-NGS-115218	rs109196247	5	ARS-BFGL-NGS-56672	rs109536491	18:1c11	2.38e-07	AA	-0.0444	5.95	3.27e-09	2_1	0.0269	0.0465	1_2	0.00209	0.571	2_2	-0.00454	0.271	1_1	-0.0109	0.111
6	ARS-BFGL-NGS-84257	rs110720917	24	ARS-BFGL-NGS-73573	rs109959888	18:1c11	2.81e-07	AA	-0.0448	5.95	3.27e-09	2_1	0.0282	0.0462	1_2	0.00219	0.592	2_2	-0.00684	0.191	1_1	-0.00757	0.171
8	BTB-00366560	rs43572784	16	ARS-BFGL-NGS-18559	rs109506873	18:1c11	4.73e-09	AA	0.0482	5.94	3.38e-09	2_2	0.0271	0.0503	1_1	0.00242	0.563	1_2	-0.00471	0.289	2_1	-0.014	0.0977
14	ARS-BFGL-NGS-104268	rs110845339	16	ARS-BFGL-NGS-13601	rs110198065	18:1c11	2.56e-07	AA	-0.0522	5.94	3.38e-09	1_2	0.0334	0.0364	2_1	0.00191	0.571	2_2	-0.00384	0.307	1_1	-0.0131	0.0859
8	BTA-73603-no-rs	rs41657507	26	ARS-BFGL-NGS-32221	rs109263739	18:1c11	1.13e-07	AA	-0.052	5.95	3.41e-09	1_2	0.0134	0.133	2_1	0.0105	0.132	2_2	-0.00258	0.679	1_1	-0.0255	0.0558
4	ARS-BFGL-NGS-97941	rs42767622	17	Hapmap61049-rs29026582	rs29026582	18:1c11	1.64e-07	AA	-0.0539	5.95	3.44e-09	2_1	0.023	0.052	1_2	0.0028	0.444	2_2	-0.00267	0.456	1_1	-0.0253	0.0484
8	BTB-01139387	rs42295642	9	BTA-84727-no-rs	rs41595013	18:1c11	1.32e-09	AA	-0.0526	5.94	3.48e-09	1_2	0.0245	0.0533	2_1	0.00718	0.207	2_2	-0.00238	0.677	1_1	-0.0186	0.0633
5	BTA-73797-no-rs	rs41590761	23	ARS-BFGL-NGS-101393	rs110970866	18:1c11	5.9e-08	AA	-0.0432	5.94	3.53e-09	1_2	0.0118	0.103	2_1	0.00451	0.267	2_2	-0.00208	0.582	1_1	-0.0248	0.0487
25	Hapmap43893-BTA-60736	rs41645892	27	ARS-BFGL-NGS-36156	rs109974565	18:1c11	2.7e-07	AA	-0.0599	5.93	3.61e-09	2_1	0.0323	0.0374	1_2	0.00228	0.526	2_2	-0.00317	0.382	1_1	-0.0222	0.0541
20	Hapmap26424-BTA-149429	rs42547685	21	ARS-BFGL-NGS-54399	rs110435250	18:1c11	9.58e-07	AA	0.0517	5.94	3.63e-09	2_2	0.0258	0.0541	1_1	0.00282	0.506	2_1	-0.00387	0.367	1_2	-0.0192	0.073
8	BTA-83001-no-rs	rs41655972	27	Hapmap59417-ss46526965	rs41257411	18:1c11	2.94e-07	AA	0.0489	5.93	3.67e-09	2_2	0.0258	0.0476	1_1	0.00181	0.584	1_2	-0.00363	0.3	2_1	-0.0176	0.0681
2	ARS-BFGL-NGS-10586	rs109161899	12	ARS-BFGL-NGS-109857	rs109735773	18:1c11	2.49e-07	AA	-0.0679	5.93	3.76e-09	2_1	0.0314	0.0325	1_2	0.00342	0.317	2_2	-0.00183	0.619	1_1	-0.0312	0.0311
2	BTB-00090936	rs43299393	25	Hapmap52616-rs29014010	rs29014010	18:1c11	3.07e-07	AA	0.0505	5.93	3.77e-09	2_2	0.0322	0.0348	1_1	0.00222	0.522	2_1	-0.00317	0.354	1_2	-0.0129	0.0893
1	ARS-BFGL-NGS-61565	rs42610902	10	BTA-01059-rs29012026	rs29012026	18:1c11	3.44e-07	AA	-0.0499	5.93	3.78e-09	2_1	0.0212	0.0547	1_2	0.00248	0.471	2_2	-0.0027	0.424	1_1	-0.0235	0.0504
8	ARS-BFGL-NGS-25137	rs109298634	11	ARS-BFGL-NGS-41612	rs109320160	18:1c11	9.15e-08	AA	0.0481	5.92	3.79e-09	1_1	0.0274	0.0427	2_2	0.00181	0.68	1_2	-0.00669	0.177	2_1	-0.0122	0.1
1	BTB-01058228	rs42215609	28	UA-IFASA-6749	rs41588396	18:1c11	3.86e-06	AA	0.0662	5.92	3.8e-09	1_1	0.0321	0.0307	2_2	0.00206	0.465	1_2	-0.00206	0.472	2_1	-0.0299	0.0324
17	BTB-01731152	rs42840474	28	ARS-BFGL-NGS-20357	rs109666763	18:1c11	2.13e-08	AA	0.0454	5.92	3.82e-09	2_2	0.0228	0.0551	1_1	0.00256	0.474	2_1	-0.00307	0.398	1_2	-0.017	0.0728
1	ARS-BFGL-NGS-104619	rs109748124	2	ARS-BFGL-NGS-10610	rs110192273	18:1c11	3.75e-07	AA	0.0415	5.92	3.83e-09	1_1	0.00945	0.131	2_2	0.00497	0.254	1_2	-0.00215	0.563	2_1	-0.0249	0.0519
5	ARS-BFGL-NGS-62748	rs110639875	15	Hapmap41192-BTA-16797	rs41578414	18:1c11	4.06e-08	AA	0.0509	5.92	3.84e-09	1_1	0.0274	0.0356	2_2	0.00181	0.538	2_1	-0.0026	0.375	1_2	-0.0191	0.0509
8	Hapmap12476-BTA-90123	rs41663751	18	ARS-BFGL-NGS-117369	rs41870540	18:1c11	9.74e-08	AA	0.0515	5.92	3.98e-09	1_1	0.0244	0.048	2_2	0.00228	0.505	2_1	-0.00293	0.393	1_2	-0.0218	0.0536
1	BTA-54331-no-rs	rs110588286	3	BTB-01359472	rs42482471	18:1c11	1.54e-08	AA	-0.0474	5.92	4e-09	1_2	0.0106	0.121	2_1	0.00608	0.213	2_2	-0.00204	0.62	1_1	-0.0287	0.0458
17	ARS-BFGL-NGS-98816	rs110862484	18	ARS-BFGL-NGS-91355	rs41584614	18:1c11	3.17e-08	AA	0.046	5.91	4.02e-09	2_2	0.0279	0.047	1_1	0.00221	0.548	1_2	-0.0043	0.297	2_1	-0.0115	0.108
1	Hapmap60003-rs29024905	rs29024905	11	ARS-BFGL-NGS-81863	rs110939132	18:1c11	1.6e-06	AA	0.0473	5.91	4.1e-09	2_2	0.0137	0.0886	1_1	0.00536	0.216	2_1	-0.0017	0.648	1_2	-0.0265	0.0479
10	ARS-BFGL-NGS-77430	rs108951721	29	ARS-BFGL-NGS-112954	rs110626102	18:1c11	2.51e-07	AA	0.0456	5.91	4.1e-09	2_2	0.0314	0.0349	1_1	0.0016	0.626	2_1	-0.00553	0.195	1_2	-0.00706	0.144
7	Hapmap34667-BES3_Contig253_417	rs43710063	23	BTB-00868129	rs42030613	18:1c11	3.13e-07	AA	0.0439	5.91	4.12e-09	1_1	0.022	0.0542	2_2	0.00235	0.548	1_2	-0.00391	0.319	2_1	-0.0157	0.0788
17	BTA-42058-no-rs	rs81111373	21	ARS-BFGL-NGS-73082	rs110185883	18:1c11	2.57e-07	AA	0.0448	5.91	4.12e-09	2_2	0.0266	0.0447	1_1	0.00197	0.613	1_2	-0.00512	0.233	2_1	-0.0111	0.109
8	BTA-81231-no-rs	rs41655539	18	BTA-24218-no-rs	rs41580724	18:1c11	1.55e-08	AA	0.0544	5.91	4.12e-09	2_2	0.0313	0.0383	1_1	0.00187	0.634	1_2	-0.00457	0.254	2_1	-0.0167	0.0736
10	ARS-BFGL-NGS-12842	rs109116907	29	ARS-BFGL-NGS-24259	rs109479831	18:1c11	7.63e-07	AA	0.0463	5.91	4.14e-09	2_2	0.0254	0.0431	1_1	0.00211	0.512	1_2	-0.00285	0.377	2_1	-0.016	0.0685
13	ARS-BFGL-NGS-108476	rs110106311	15	Hapmap52228-rs29018317	rs29018317	18:1c11	1.19e-07	AA	-0.0512	5.91	4.15e-09	1_2	0.0286	0.039	2_1	0.00207	0.546	2_2	-0.00322	0.351	1_1	-0.0173	0.0644
15	Hapmap27185-BTA-150760	rs42295417	19	ARS-BFGL-NGS-19756	rs111012032	18:1c11	2.91e-08	AA	-0.049	5.91	4.16e-09	1_2	0.0358	0.034	2_1	0.00163	0.584	2_2	-0.00484	0.212	1_1	-0.00671	0.17
4	ARS-BFGL-NGS-71657	rs110799261	21	ARS-BFGL-NGS-67514	rs109496361	18:1c11	3.63e-07	AA	0.0476	5.91	4.19e-09	1_1	0.0248	0.0473	2_2	0.00224	0.528	2_1	-0.0033	0.356	1_2	-0.0173	0.0682
21	ARS-BFGL-NGS-100558	rs41974898	24	ARS-BFGL-NGS-7067	rs42052364	18:1c11	4.1e-07	AA	-0.0523	5.91	4.2e-09	1_2	0.014	0.0886	2_1	0.00615	0.206	1_1	-0.00186	0.664	2_2	-0.0303	0.0417
2	ARS-BFGL-NGS-1113	rs110792452	5	Hapmap39213-BTA-98187	rs41664746	18:1c11	3e-08	AA	-0.0461	5.91	4.21e-09	1_2	0.0133	0.102	2_1	0.00466	0.294	1_1	-0.00247	0.551	2_2	-0.0257	0.0531
10	Hapmap32896-BTA-59412	rs41602305	19	ARS-BFGL-NGS-110373	rs110070222	18:1c11	8.71e-07	AA	0.0521	5.91	4.21e-09	2_2	0.0122	0.0864	1_1	0.00383	0.327	1_2	-0.0021	0.553	2_1	-0.034	0.0338
9	BTB-01374567	rs42500815	10	ARS-BFGL-NGS-100945	rs43618010	18:1c11	2.74e-08	AA	-0.0571	5.91	4.21e-09	2_1	0.0201	0.0555	1_2	0.00324	0.34	2_2	-0.00194	0.569	1_1	-0.0318	0.0349
8	BTA-73603-no-rs	rs41657507	15	ARS-BFGL-NGS-4325	rs41746880	18:1c11	1.93e-07	AA	-0.0467	5.91	4.22e-09	1_2	0.00874	0.142	2_1	0.00786	0.148	2_2	-0.00187	0.668	1_1	-0.0282	0.041
3	ARS-BFGL-NGS-14073	rs109745932	4	BTB-00183730	rs43398415	18:1c11	1.67e-07	AA	0.0464	5.91	4.25e-09	1_1	0.021	0.0557	2_2	0.00278	0.389	2_1	-0.00225	0.5	1_2	-0.0204	0.0552
9	ARS-BFGL-NGS-101758	rs110003490	18	ARS-BFGL-NGS-42247	rs110524196	18:1c11	1.76e-07	AA	-0.0476	5.9	4.29e-09	2_1	0.0304	0.0399	1_2	0.0019	0.642	1_1	-0.00704	0.173	2_2	-0.00831	0.146
2	Hapmap36094-SCAFFOLD96944_22403	rs29026592	21	ARS-BFGL-NGS-13898	rs108995299	18:1c11	8.32e-08	AA	0.0456	5.9	4.32e-09	1_1	0.0284	0.0439	2_2	0.00218	0.544	2_1	-0.00417	0.304	1_2	-0.0108	0.108
1	Hapmap43795-BTA-16918	rs41621057	8	BTA-73603-no-rs	rs41657507	18:1c11	1.52e-07	AA	0.0574	5.9	4.36e-09	2_2	0.014	0.0948	1_1	0.00816	0.145	1_2	-0.00169	0.722	2_1	-0.0335	0.0387
8	BTA-73603-no-rs	rs41657507	26	Hapmap33073-BTA-162864	rs81176389	18:1c11	3.27e-09	AA	0.044	5.9	4.36e-09	1_1	0.0279	0.0438	2_2	0.002	0.596	2_1	-0.00555	0.222	1_2	-0.00853	0.138
7	ARS-BFGL-NGS-114645	rs43324096	21	BTB-01106755	rs42265249	18:1c11	6.67e-07	AA	-0.0628	5.9	4.36e-09	2_1	0.0279	0.0332	1_2	0.002	0.489	2_2	-0.00214	0.447	1_1	-0.0307	0.0309
10	ARS-BFGL-NGS-84473	rs110330758	17	ARS-BFGL-NGS-69762	rs109964563	18:1c11	2.84e-08	AA	0.0451	5.9	4.44e-09	1_1	0.0182	0.0628	2_2	0.00288	0.376	2_1	-0.00217	0.509	1_2	-0.0218	0.0516
9	BTB-00385823	rs43590402	19	ARS-BFGL-NGS-2406	rs110038304	18:1c11	1.22e-07	AA	-0.0437	5.9	4.45e-09	1_2	0.0262	0.0566	2_1	0.00266	0.515	2_2	-0.00545	0.296	1_1	-0.00941	0.132
7	Hapmap51510-BTA-87075	rs41593284	18	ARS-BFGL-NGS-19011	rs109760078	18:1c11	8.46e-09	AA	-0.047	5.9	4.5e-09	2_1	0.0211	0.0482	1_2	0.00248	0.622	2_2	-0.00519	0.265	1_1	-0.0182	0.065
11	Hapmap60131-rs29023299	rs29023299	24	BTB-01989758	rs43094282	18:1c11	1.22e-07	AA	-0.0563	5.89	4.55e-09	2_1	0.0171	0.0637	1_2	0.00445	0.24	2_2	-0.00164	0.664	1_1	-0.0331	0.0322
6	Hapmap32205-BTC-033063	rs109097182	24	BTA-71136-no-rs	rs41652979	18:1c11	1.03e-07	AA	0.0443	5.89	4.58e-09	2_2	0.0261	0.048	1_1	0.00219	0.565	1_2	-0.00449	0.28	2_1	-0.0116	0.107
4	ARS-BFGL-NGS-109036	rs110473403	29	ARS-BFGL-NGS-15663	rs110692228	18:1c11	4.54e-08	AA	-0.0432	5.89	4.59e-09	2_1	0.0255	0.0539	1_2	0.00233	0.587	2_2	-0.00705	0.194	1_1	-0.00831	0.165
3	BTA-118429-no-rs	rs41572539	23	INRA-443	rs109761469	18:1c11	1.37e-06	AA	0.0452	5.89	4.63e-09	2_2	0.0297	0.049	1_1	0.00224	0.538	1_2	-0.00577	0.242	2_1	-0.00741	0.171
1	Hapmap57738-rs29023662	rs29023662	3	Hapmap53244-rs29026911	rs29026911	18:1c11	2.99e-07	AA	0.0506	5.89	4.64e-09	1_1	0.0303	0.0369	2_2	0.00186	0.612	2_1	-0.00415	0.272	1_2	-0.0143	0.0791
7	ARS-BFGL-NGS-21472	rs108966177	10	ARS-BFGL-NGS-87659	rs43618892	18:1c11	5.48e-08	AA	0.0535	5.89	4.66e-09	1_1	0.0297	0.0335	2_2	0.00199	0.468	1_2	-0.00211	0.449	2_1	-0.0198	0.0495
4	ARS-BFGL-NGS-71657	rs110799261	21	ARS-BFGL-NGS-24429	rs109142821	18:1c11	4.59e-07	AA	0.0471	5.89	4.69e-09	1_1	0.0244	0.0478	2_2	0.00222	0.529	2_1	-0.00328	0.355	1_2	-0.0172	0.068
1	Hapmap40421-BTA-39479	rs41639705	23	BTB-01381524	rs42510309	18:1c11	2.36e-07	AA	-0.0699	5.89	4.72e-09	2_1	0.0329	0.0402	1_2	0.00369	0.375	2_2	-0.00263	0.543	1_1	-0.0307	0.0416
4	ARS-BFGL-NGS-118823	rs110736335	10	Hapmap32896-BTA-59412	rs41602305	18:1c11	3.86e-06	AA	0.0592	5.89	4.75e-09	2_2	0.0383	0.0292	1_1	0.00174	0.698	2_1	-0.00642	0.181	1_2	-0.0128	0.0918
1	BTB-00030699	rs43245227	18	Hapmap58328-rs29013933	rs29013933	18:1c11	7.56e-08	AA	0.0521	5.89	4.76e-09	1_1	0.00976	0.137	2_2	0.0085	0.14	2_1	-0.00184	0.683	1_2	-0.032	0.0397
8	BTA-81231-no-rs	rs41655539	26	ARS-BFGL-NGS-111577	rs42085765	18:1c11	4.37e-07	AA	-0.0497	5.89	4.76e-09	2_1	0.0264	0.0489	1_2	0.0034	0.352	1_1	-0.00262	0.536	2_2	-0.0172	0.0628
8	BTB-00950287	rs42112718	22	ARS-BFGL-NGS-33348	rs42000996	18:1c11	1.58e-07	AA	-0.0474	5.89	4.76e-09	1_2	0.0249	0.0474	2_1	0.00225	0.524	2_2	-0.00329	0.359	1_1	-0.017	0.0696
12	ARS-BFGL-NGS-19408	rs109563730	26	BTB-00921053	rs42081225	18:1c11	2.95e-07	AA	0.0462	5.89	4.81e-09	2_2	0.0263	0.0482	1_1	0.00224	0.567	1_2	-0.0044	0.288	2_1	-0.0132	0.0963
7	BTB-00290974	rs43499490	18	ARS-BFGL-NGS-32392	rs109708541	18:1c11	5.9e-07	AA	0.0479	5.88	4.87e-09	1_1	0.00973	0.127	2_2	0.00593	0.209	1_2	-0.002	0.623	2_1	-0.0303	0.0406
1	BTA-31690-no-rs	rs41630825	18	Hapmap58328-rs29013933	rs29013933	18:1c11	3.87e-07	AA	0.0526	5.88	4.88e-09	1_1	0.0102	0.119	2_2	0.00754	0.145	2_1	-0.00165	0.701	1_2	-0.0332	0.0349
18	ARS-BFGL-NGS-37856	rs109081723	26	BTB-00921053	rs42081225	18:1c11	7.35e-07	AA	-0.0503	5.88	4.89e-09	1_2	0.0291	0.0393	2_1	0.00192	0.59	2_2	-0.00385	0.297	1_1	-0.0154	0.0733
1	ARS-BFGL-NGS-28489	rs110155930	11	UA-IFASA-7712	rs41587547	18:1c11	8.19e-07	AA	-0.0692	5.88	4.9e-09	2_1	0.0311	0.0302	1_2	0.00294	0.294	2_2	-0.00126	0.647	1_1	-0.0339	0.0291
2	BTB-01611164	rs42726892	6	Hapmap48129-BTA-95633	rs41598313	18:1c11	2.28e-07	AA	-0.0511	5.88	4.92e-09	2_1	0.0338	0.0316	1_2	0.00157	0.686	2_2	-0.00626	0.17	1_1	-0.00954	0.113
7	UA-IFASA-8448	rs110098428	11	Hapmap25380-BTA-95190	rs41607186	18:1c11	1.5e-07	AA	-0.0427	5.88	4.93e-09	1_2	0.0244	0.0534	2_1	0.00224	0.614	2_2	-0.00787	0.169	1_1	-0.00823	0.164
1	BTB-00033167	rs43243263	26	BTA-61038-no-rs	rs41589674	18:1c11	1.86e-07	AA	0.0464	5.88	4.98e-09	1_1	0.0201	0.0562	2_2	0.00302	0.385	1_2	-0.00231	0.505	2_1	-0.021	0.0539
22	ARS-BFGL-NGS-48952	rs109498680	28	ARS-BFGL-NGS-33459	rs109161892	18:1c11	6.21e-08	AA	0.0529	5.88	5.02e-09	1_1	0.0333	0.036	2_2	0.00186	0.656	2_1	-0.00597	0.207	1_2	-0.0118	0.101
1	Hapmap59820-rs29019798	rs29019798	4	Hapmap54947-rs29009770	rs29009770	18:1c11	9.37e-08	AA	0.0471	5.88	5.05e-09	2_2	0.0149	0.0705	1_1	0.00292	0.385	2_1	-0.00216	0.505	1_2	-0.0271	0.0399
4	BTB-02090805	rs43192772	18	Hapmap52589-rs29020496	rs29020496	18:1c11	3.65e-07	AA	-0.0471	5.88	5.05e-09	1_2	0.027	0.0493	2_1	0.00209	0.623	1_1	-0.00609	0.216	2_2	-0.0119	0.111
8	ARS-BFGL-NGS-103726	rs109793901	26	ARS-BFGL-NGS-32221	rs109263739	18:1c11	9.69e-07	AA	0.0576	5.88	5.09e-09	2_2	0.0154	0.0983	1_1	0.00794	0.148	1_2	-0.00199	0.715	2_1	-0.0323	0.039
5	Hapmap45312-BTA-74347	rs41652632	16	BTB-00186125	rs43392411	18:1c11	1.59e-07	AA	0.0451	5.87	5.12e-09	2_2	0.0278	0.0426	1_1	0.00232	0.544	2_1	-0.00429	0.308	1_2	-0.0107	0.105
8	Hapmap12476-BTA-90123	rs41663751	18	ARS-BFGL-NGS-43737	rs110897066	18:1c11	1.35e-07	AA	0.0564	5.87	5.13e-09	1_1	0.0169	0.064	2_2	0.00616	0.203	2_1	-0.00165	0.696	1_2	-0.0316	0.0374
8	ARS-BFGL-NGS-66565	rs109086305	26	BTB-00938365	rs42096384	18:1c11	1.29e-06	AA	-0.0466	5.87	5.21e-09	2_1	0.0279	0.0526	1_2	0.00229	0.529	1_1	-0.0043	0.306	2_2	-0.0121	0.113
8	BTB-02006625	rs43109452	18	ARS-BFGL-NGS-117369	rs41870540	18:1c11	5.17e-07	AA	-0.0424	5.87	5.26e-09	2_1	0.0215	0.057	1_2	0.00254	0.478	1_1	-0.00315	0.384	2_2	-0.0152	0.0806
14	Hapmap41241-BTA-35529	rs41633631	29	ARS-BFGL-NGS-3267	rs108977359	18:1c11	1.34e-07	AA	0.0429	5.87	5.27e-09	1_1	0.0252	0.0519	2_2	0.0022	0.606	1_2	-0.00708	0.188	2_1	-0.00846	0.154
4	ARS-BFGL-NGS-106987	rs109344042	17	ARS-BFGL-NGS-98816	rs110862484	18:1c11	3.57e-08	AA	0.0443	5.86	5.46e-09	2_2	0.0268	0.0442	1_1	0.00205	0.582	2_1	-0.00444	0.263	1_2	-0.011	0.111
16	BTA-25001-no-rs	rs110985764	27	Hapmap45084-BTA-113746	rs41573040	18:1c11	1.58e-07	AA	0.0513	5.86	5.5e-09	2_2	0.0304	0.0402	1_1	0.00131	0.676	1_2	-0.00478	0.209	2_1	-0.0147	0.0753
4	BTA-72244-no-rs	rs110393108	26	Hapmap39279-BTA-61630	rs41648647	18:1c11	6.42e-08	AA	0.0544	5.86	5.5e-09	2_2	0.0359	0.0307	1_1	0.00169	0.673	2_1	-0.00568	0.197	1_2	-0.0112	0.1
8	ARS-BFGL-NGS-103726	rs109793901	25	ARS-BFGL-NGS-67788	rs109754780	18:1c11	3.85e-06	AA	0.0501	5.86	5.51e-09	2_2	0.0283	0.0452	1_1	0.0025	0.501	1_2	-0.0034	0.376	2_1	-0.0159	0.0786
14	Hapmap59686-rs29020689	rs29020689	19	Hapmap50598-BTA-122724	rs41575075	18:1c11	3.57e-07	AA	-0.0557	5.86	5.53e-09	1_2	0.0313	0.0323	2_1	0.0016	0.631	2_2	-0.00345	0.283	1_1	-0.0193	0.0539
17	Hapmap49826-BTA-100596	rs110479395	24	ARS-BFGL-NGS-32590	rs110438382	18:1c11	1.27e-07	AA	0.0591	5.86	5.56e-09	2_2	0.0327	0.0381	1_1	0.00238	0.502	1_2	-0.00303	0.401	2_1	-0.021	0.0585
2	BTB-00093060	rs43302210	26	ARS-BFGL-NGS-32221	rs109263739	18:1c11	2.04e-07	AA	-0.0557	5.87	5.59e-09	1_2	0.0173	0.0885	2_1	0.00883	0.144	2_2	-0.00224	0.724	1_1	-0.0273	0.0435
2	ARS-BFGL-NGS-21164	rs110370590	8	ARS-BFGL-NGS-97053	rs110863724	18:1c11	3.51e-07	AA	-0.0471	5.86	5.59e-09	1_2	0.0249	0.0466	2_1	0.00223	0.517	2_2	-0.00314	0.368	1_1	-0.0168	0.0688
9	BTB-00389188	rs43594354	14	BTB-01336033	rs42456448	18:1c11	4.88e-08	AA	0.0486	5.86	5.64e-09	2_2	0.0333	0.0317	1_1	0.00157	0.662	1_2	-0.00672	0.158	2_1	-0.00698	0.148
1	ARS-BFGL-NGS-107359	rs110797517	20	ARS-BFGL-NGS-96125	rs42640153	18:1c11	1.31e-07	AD	0.047	5.85	5.8e-09	1_12	0.0152	0.157	2_11	0.00824	0.131	2_22	0.00614	0.209	2_12	-0.00758	0.339	1_22	-0.00989	0.115	1_11	-0.0241	0.0487
8	BTA-29456-no-rs	rs41632516	22	ARS-BFGL-NGS-33348	rs42000996	18:1c11	1.52e-07	AA	-0.0486	5.85	5.86e-09	1_2	0.0265	0.0436	2_1	0.00216	0.525	2_2	-0.00314	0.363	1_1	-0.0168	0.0683
8	BTB-01183118	rs43734714	18	ARS-BFGL-NGS-107749	rs109830113	18:1c11	9.97e-11	AA	-0.073	6.96	4.87e-12	1_2	0.0154	0.0779	2_1	0.0103	0.13	2_2	-0.00163	0.764	1_1	-0.0457	0.0284
7	ARS-BFGL-NGS-21472	rs108966177	10	Hapmap32023-BTA-125260	rs81115370	18:1c11	3.52e-09	AA	0.0783	6.91	6.61e-12	1_1	0.0512	0.019	2_2	0.00191	0.477	1_2	-0.00202	0.464	2_1	-0.0231	0.0408
9	ARS-BFGL-NGS-10572	rs109169391	17	ARS-BFGL-NGS-23779	rs41852476	18:1c11	9.24e-09	AA	0.0726	6.88	8.26e-12	2_2	0.0458	0.0276	1_1	0.00194	0.713	1_2	-0.00727	0.186	2_1	-0.0176	0.0738
1	BTB-00052826	rs43266535	10	ARS-BFGL-NGS-40292	rs110502992	18:1c11	1.9e-09	AA	0.0805	6.76	1.9e-11	2_2	0.0613	0.0176	1_1	0.00141	0.74	2_1	-0.00766	0.14	1_2	-0.0102	0.103
3	Hapmap33878-BES3_Contig472_2031	rs43702514	8	BTA-29456-no-rs	rs41632516	18:1c11	1.21e-09	AA	-0.0602	6.74	2.2e-11	2_1	0.0416	0.027	1_2	0.00171	0.617	2_2	-0.00396	0.271	1_1	-0.013	0.0849
8	Hapmap12476-BTA-90123	rs41663751	18	ARS-BFGL-NGS-107749	rs109830113	18:1c11	8.89e-10	AA	-0.071	6.62	4.68e-11	1_2	0.0157	0.0729	2_1	0.00995	0.13	2_2	-0.00156	0.769	1_1	-0.0438	0.0281
17	ARS-BFGL-NGS-56260	rs110096975	20	BTB-00549859	rs41718047	18:1c11	5.78e-09	AA	-0.103	6.55	7.59e-11	2_1	0.0423	0.0286	1_2	0.00877	0.0987	2_2	-0.00113	0.851	1_1	-0.0509	0.022
10	ARS-BFGL-NGS-1854	rs109291141	25	Hapmap41787-BTA-18214	rs41575588	18:1c11	6.69e-09	AA	-0.0658	6.47	1.3e-10	1_2	0.0235	0.043	2_1	0.00326	0.32	2_2	-0.00168	0.61	1_1	-0.0374	0.0275
9	BTB-00388274	rs43598341	10	Hapmap48017-BTA-60281	rs41644749	18:1c11	4.47e-09	AA	0.076	6.47	1.3e-10	1_1	0.0424	0.0234	2_2	0.00165	0.63	1_2	-0.00329	0.312	2_1	-0.0287	0.0348
3	Hapmap33878-BES3_Contig472_2031	rs43702514	8	BTB-00950287	rs42112718	18:1c11	9.57e-09	AA	-0.0562	6.42	1.8e-10	2_1	0.0382	0.0288	1_2	0.00171	0.613	2_2	-0.00394	0.27	1_1	-0.0124	0.0878
8	BTA-81231-no-rs	rs41655539	25	ARS-BFGL-NGS-7427	rs109654342	18:1c11	1.38e-08	AA	0.0652	6.42	1.8e-10	2_2	0.0491	0.0198	1_1	0.00154	0.644	1_2	-0.00418	0.246	2_1	-0.0104	0.09
1	BTB-01059241	rs42215216	4	BTB-00211341	rs43416981	18:1c11	5.98e-08	AA	-0.0775	6.34	3.02e-10	1_2	0.0604	0.0147	2_1	0.00114	0.762	1_1	-0.00695	0.125	2_2	-0.00903	0.0977
2	Hapmap48213-BTA-121240	rs41619971	13	ARS-BFGL-NGS-41119	rs109984473	18:1c11	2.02e-08	AA	0.059	6.32	3.36e-10	1_1	0.0393	0.026	2_2	0.00158	0.638	1_2	-0.00382	0.265	2_1	-0.0143	0.0713
8	Hapmap30023-BTA-150747	rs110211357	17	ARS-BFGL-NGS-94455	rs110191322	18:1c11	5.43e-08	AA	-0.0664	6.32	3.41e-10	1_2	0.0509	0.0174	2_1	0.00129	0.723	2_2	-0.00606	0.147	1_1	-0.00823	0.112
8	Hapmap12476-BTA-90123	rs41663751	10	Hapmap32896-BTA-59412	rs41602305	18:1c11	9.08e-08	AA	-0.0766	6.3	3.68e-10	1_2	0.0535	0.0182	2_1	0.00127	0.797	2_2	-0.00921	0.102	1_1	-0.0126	0.0826
2	DPI-47	rs109508142	23	Hapmap40179-BTA-56624	rs41588629	18:1c11	1.54e-07	AA	0.0753	6.3	3.72e-10	1_1	0.0525	0.0167	2_2	0.00125	0.761	1_2	-0.00552	0.164	2_1	-0.016	0.0582
7	ARS-BFGL-NGS-45049	rs110120112	29	Hapmap48311-BTA-38136	rs41633907	18:1c11	7.27e-07	AA	0.0612	6.29	4.09e-10	2_2	0.0116	0.0975	1_1	0.00566	0.214	1_2	-0.00179	0.661	2_1	-0.0422	0.0276
17	BTB-00674339	rs41838421	19	UA-IFASA-9790	rs41578682	18:1c11	2.54e-08	AA	0.0647	6.29	4.2e-10	2_2	0.0432	0.0288	1_1	0.00177	0.717	2_1	-0.00973	0.125	1_2	-0.00999	0.13
16	BTB-01843506	rs42950521	18	ARS-BFGL-NGS-37350	rs109482400	18:1c11	4.73e-08	AA	-0.0615	6.27	4.55e-10	1_2	0.0465	0.0223	2_1	0.00139	0.685	2_2	-0.00667	0.142	1_1	-0.00694	0.151
16	ARS-BFGL-NGS-43495	rs111006304	19	BTB-00753768	rs41916537	18:1c11	4.87e-09	AA	-0.0764	6.27	4.65e-10	1_2	0.0369	0.0273	2_1	0.00346	0.27	2_2	-0.00155	0.677	1_1	-0.0346	0.0257
3	BTB-01580562	rs42697235	25	ARS-BFGL-NGS-61709	rs109386053	18:1c11	3.52e-08	AA	-0.0685	6.25	5.27e-10	2_1	0.0223	0.0446	1_2	0.00369	0.205	2_2	-0.001	0.726	1_1	-0.0415	0.0246
12	ARS-BFGL-NGS-66329	rs110475901	17	BTB-00670329	rs41838044	18:1c11	1.57e-09	AA	-0.0588	6.24	5.55e-10	1_2	0.0156	0.0632	2_1	0.00371	0.265	2_2	-0.00152	0.646	1_1	-0.038	0.0259
2	ARS-BFGL-NGS-10610	rs110192273	8	BTA-81231-no-rs	rs41655539	18:1c11	3.74e-08	AA	0.0659	6.24	5.69e-10	2_2	0.00936	0.0934	1_1	0.00534	0.165	2_1	-0.00119	0.724	1_2	-0.05	0.0179
8	Hapmap60096-rs29025529	rs29025529	9	BTA-84831-no-rs	rs41599704	18:1c11	3.86e-10	AA	-0.0493	6.23	5.8e-10	1_2	0.0369	0.0273	2_1	0.00131	0.56	2_2	-0.0028	0.306	1_1	-0.0083	0.107
22	ARS-BFGL-NGS-35481	rs109388497	25	BTB-02018145	rs43119705	18:1c11	7.67e-09	AD	-0.0714	6.22	6.2e-10	1_11	0.0499	0.0186	2_12	0.00863	0.209	1_22	0.00512	0.206	2_22	-0.00241	0.408	1_12	-0.0149	0.134	2_11	-0.0383	0.0248
5	Hapmap49515-BTA-18233	rs41624892	9	ARS-BFGL-NGS-4766	rs110328766	18:1c11	2.03e-08	AA	-0.0823	6.22	6.22e-10	1_2	0.0618	0.0132	2_1	0.00106	0.791	2_2	-0.00618	0.133	1_1	-0.0133	0.0632
2	Hapmap54628-rs29021692	rs29021692	10	ARS-BFGL-NGS-100945	rs43618010	18:1c11	5.66e-08	AA	-0.0583	6.22	6.23e-10	2_1	0.0364	0.0278	1_2	0.00162	0.627	2_2	-0.00356	0.285	1_1	-0.0168	0.0603
13	Hapmap52629-rs29014811	rs29014811	20	BTB-00794487	rs41952279	18:1c11	9.58e-08	AD	-0.0673	6.22	6.28e-10	1_22	0.0328	0.0264	2_12	0.0161	0.124	1_11	0.00152	0.448	2_11	-0.00434	0.166	1_12	-0.0078	0.218	2_22	-0.0482	0.0174
9	ARS-BFGL-NGS-15799	rs110096435	14	UA-IFASA-8561	rs41612304	18:1c11	8.58e-09	DA	-0.0692	6.2	7.12e-10	22_1	0.0534	0.0159	11_1	0.0124	0.0654	12_2	0.00449	0.372	11_2	-0.00208	0.391	22_2	-0.00931	0.0913	12_1	-0.0261	0.0645
2	UA-IFASA-8340	rs41636984	8	ARS-BFGL-NGS-17327	rs43556653	18:1c11	2.66e-09	AA	0.0663	6.19	7.4e-10	2_2	0.0465	0.0204	1_1	0.00133	0.742	1_2	-0.00614	0.162	2_1	-0.0124	0.0764
3	ARS-BFGL-NGS-119366	rs109760682	9	Hapmap48558-BTA-101012	rs41613788	18:1c11	3.25e-09	AA	-0.085	6.19	7.45e-10	1_2	0.0606	0.0146	2_1	0.00112	0.795	2_2	-0.0064	0.138	1_1	-0.0169	0.0526
8	BTB-01183105	rs43734701	18	ARS-BFGL-NGS-107749	rs109830113	18:1c11	1.67e-08	AA	0.0593	6.19	7.7e-10	2_2	0.00867	0.121	1_1	0.00825	0.132	1_2	-0.00148	0.72	2_1	-0.0409	0.0263
2	ARS-BFGL-NGS-13938	rs110195189	23	Hapmap40179-BTA-56624	rs41588629	18:1c11	3.07e-07	AA	-0.0747	6.18	7.81e-10	2_1	0.0534	0.0159	1_2	0.00117	0.763	2_2	-0.00532	0.162	1_1	-0.0148	0.0591
3	BTB-01215981	rs42371486	9	Hapmap48558-BTA-101012	rs41613788	18:1c11	6.98e-09	AA	-0.075	6.18	7.87e-10	1_2	0.0528	0.0174	2_1	0.00124	0.781	2_2	-0.00711	0.135	1_1	-0.0138	0.0665
3	BTB-00138441	rs43347438	16	ARS-BFGL-NGS-43495	rs111006304	18:1c11	1.48e-08	AA	-0.0845	6.18	8.21e-10	2_1	0.0212	0.0385	1_2	0.00327	0.25	2_2	-0.00117	0.698	1_1	-0.0589	0.0138
8	BTB-01183105	rs43734701	10	Hapmap32896-BTA-59412	rs41602305	18:1c11	2.36e-07	AA	0.071	6.16	8.85e-10	2_2	0.0486	0.0232	1_1	0.00153	0.756	2_1	-0.00966	0.123	1_2	-0.0112	0.0973
1	BTB-00052826	rs43266535	2	Hapmap41880-BTA-47153	rs41581945	18:1c11	1.25e-08	AA	-0.0663	6.16	9.22e-10	2_1	0.0512	0.0193	1_2	0.00147	0.683	1_1	-0.00526	0.159	2_2	-0.00836	0.138
16	ARS-BFGL-BAC-19461	rs109095947	29	ARS-BFGL-NGS-113634	rs110975492	18:1c11	1.36e-07	AA	0.0754	6.15	9.49e-10	2_2	0.0521	0.0233	1_1	0.00175	0.719	1_2	-0.00725	0.172	2_1	-0.0143	0.0857
7	Hapmap9011-BTA-63465	rs41650229	18	ARS-BFGL-NGS-22368	rs110558900	18:1c11	3.51e-08	AA	-0.0687	6.15	9.63e-10	2_1	0.021	0.0485	1_2	0.00352	0.242	2_2	-0.0013	0.687	1_1	-0.0429	0.0228
12	BTB-00485323	rs43686820	20	BTB-01340958	rs42462040	18:1c11	4.81e-08	AA	0.0557	6.15	9.81e-10	1_1	0.0397	0.0266	2_2	0.00156	0.675	2_1	-0.00621	0.169	1_2	-0.00815	0.129
3	Hapmap60978-rs29013811	rs29013811	9	Hapmap48558-BTA-101012	rs41613788	18:1c11	2.17e-08	AA	-0.0753	6.13	1.09e-09	1_2	0.0501	0.0211	2_1	0.00146	0.777	2_2	-0.00863	0.132	1_1	-0.0151	0.0702
5	ARS-BFGL-NGS-25684	rs110696437	17	Hapmap49944-BTA-28345	rs41626940	18:1c11	4.9e-08	AA	0.0518	6.13	1.11e-09	1_1	0.0359	0.0284	2_2	0.00165	0.656	1_2	-0.00521	0.195	2_1	-0.00904	0.12
10	BTB-00433165	rs43637084	13	BTA-32199-no-rs	rs81111223	18:1c11	8.66e-08	AA	0.064	6.12	1.17e-09	1_1	0.0182	0.0609	2_2	0.00412	0.261	2_1	-0.00169	0.651	1_2	-0.0401	0.0271
8	ARS-BFGL-NGS-25285	rs110783907	10	Hapmap32896-BTA-59412	rs41602305	18:1c11	5.01e-08	AA	0.0546	6.12	1.17e-09	2_2	0.0104	0.0949	1_1	0.0045	0.239	2_1	-0.00165	0.639	1_2	-0.0381	0.0265
9	BTB-00388134	rs43596401	10	Hapmap48017-BTA-60281	rs41644749	18:1c11	6.27e-08	AA	0.0745	6.11	1.27e-09	1_1	0.0455	0.02	2_2	0.00143	0.661	1_2	-0.00332	0.281	2_1	-0.0243	0.038
15	ARS-BFGL-NGS-113049	rs109488431	17	ARS-BFGL-NGS-94455	rs110191322	18:1c11	6.15e-08	AA	0.0801	6.1	1.31e-09	2_2	0.0636	0.0141	1_1	0.00126	0.734	1_2	-0.0058	0.151	2_1	-0.00941	0.101
9	ARS-BFGL-NGS-89132	rs109724036	17	ARS-BFGL-NGS-23779	rs41852476	18:1c11	1.3e-08	AA	-0.0541	6.09	1.36e-09	1_2	0.039	0.0251	2_1	0.0014	0.675	2_2	-0.00511	0.189	1_1	-0.0086	0.112
2	ARS-BFGL-NGS-10610	rs110192273	6	Hapmap48465-BTA-77654	rs41654115	18:1c11	1.05e-07	AA	-0.0622	6.09	1.37e-09	2_1	0.0128	0.08	1_2	0.00636	0.16	2_2	-0.00142	0.737	1_1	-0.0416	0.0238
5	BTB-00217507	rs43422605	15	ARS-BFGL-NGS-113225	rs42840377	18:1c11	8.11e-09	AA	0.0723	6.09	1.39e-09	1_1	0.0474	0.0188	2_2	0.00138	0.594	2_1	-0.00238	0.346	1_2	-0.0212	0.0419
2	ARS-BFGL-NGS-83761	rs109110796	7	BTA-113434-no-rs	rs41571949	18:1c11	3.75e-07	AA	-0.0622	6.08	1.46e-09	1_2	0.0473	0.0208	2_1	0.00129	0.696	1_1	-0.00546	0.162	2_2	-0.0082	0.121
4	BTB-01450748	rs42572206	9	ARS-BFGL-BAC-35400	rs41256036	18:1c11	1.78e-08	AA	-0.0757	6.08	1.47e-09	2_1	0.0115	0.0814	1_2	0.00938	0.0941	1_1	-0.00107	0.807	2_2	-0.0538	0.0178
12	BTB-01237697	rs41651556	13	ARS-BFGL-NGS-29144	rs41689621	18:1c11	1.54e-07	AA	-0.0712	6.07	1.58e-09	2_1	0.045	0.0223	1_2	0.00151	0.797	2_2	-0.011	0.0996	1_1	-0.0137	0.0811
8	BTB-01139387	rs42295642	13	ARS-BFGL-NGS-116013	rs110934511	18:1c11	2.34e-08	AA	0.0535	6.06	1.66e-09	1_1	0.0375	0.0271	2_2	0.00161	0.622	2_1	-0.00416	0.259	1_2	-0.0102	0.0919
9	BTB-00388155	rs43596422	10	Hapmap48017-BTA-60281	rs41644749	18:1c11	1.94e-07	AA	0.0716	6.06	1.67e-09	1_1	0.0362	0.0265	2_2	0.00176	0.567	1_2	-0.00265	0.376	2_1	-0.031	0.0309
2	BTB-01774593	rs42889305	26	BTB-00937875	rs42099790	18:1c11	8.68e-08	AA	-0.0551	6.05	1.84e-09	1_2	0.0375	0.0287	2_1	0.00155	0.622	2_2	-0.00368	0.263	1_1	-0.0124	0.0867
11	ARS-BFGL-NGS-94265	rs110506424	12	ARS-BFGL-NGS-115747	rs110188428	18:1c11	1.9e-07	DA	-0.0871	6.05	1.88e-09	12_2	0.0589	0.0281	22_1	0.00421	0.235	11_1	0.00151	0.434	11_2	-0.00505	0.127	22_2	-0.0137	0.073	12_1	-0.016	0.103
6	ARS-BFGL-NGS-62682	rs110963919	14	Hapmap26328-BTC-063507	rs42398670	18:1c11	4.01e-09	AA	-0.0639	6.04	1.93e-09	2_1	0.0476	0.0181	1_2	0.00115	0.744	1_1	-0.0059	0.145	2_2	-0.00922	0.0932
3	Hapmap54039-ss46526101	rs41255245	11	ARS-BFGL-NGS-106368	rs110416219	18:1c11	7.18e-06	DA	0.0893	6.04	1.95e-09	22_2	0.0449	0.012	11_2	0.00981	0.103	12_1	0.00666	0.26	11_1	-0.00176	0.526	22_1	-0.0116	0.0644	12_2	-0.0485	0.0353
1	ARS-BFGL-BAC-5834	rs42341853	21	ARS-BFGL-NGS-54451	rs109256215	18:1c11	1.66e-07	AA	0.0891	6.04	1.96e-09	2_2	0.068	0.0161	1_1	0.00143	0.754	2_1	-0.00803	0.135	1_2	-0.0116	0.0943
10	Hapmap48017-BTA-60281	rs41644749	13	ARS-BFGL-NGS-53356	rs109075576	18:1c11	1.1e-07	AA	-0.0807	6.02	2.11e-09	1_2	0.0212	0.0429	2_1	0.00463	0.169	2_2	-0.00111	0.773	1_1	-0.0538	0.0154
9	BTA-84258-no-rs	rs41663466	13	Hapmap35375-SCAFFOLD206_10369	rs29019775	18:1c11	2.55e-07	AA	0.0847	6.02	2.13e-09	1_1	0.0431	0.0219	2_2	0.00283	0.267	2_1	-0.00122	0.689	1_2	-0.0376	0.0229
8	ARS-BFGL-NGS-101907	rs42908163	12	ARS-BFGL-NGS-66329	rs110475901	18:1c11	5.77e-09	AA	0.0571	6.02	2.15e-09	1_1	0.0355	0.0284	2_2	0.00153	0.657	1_2	-0.00403	0.252	2_1	-0.016	0.0624
4	ARS-BFGL-NGS-22697	rs109660569	20	ARS-BFGL-NGS-28691	rs108973711	18:1c11	6.75e-07	DA	0.0732	6.01	2.22e-09	22_2	0.0537	0.0158	11_2	0.0104	0.0765	12_1	0.00521	0.345	11_1	-0.00199	0.443	22_1	-0.0148	0.0607	12_2	-0.0275	0.0583
2	ARS-BFGL-NGS-41994	rs109094432	12	Hapmap39246-BTA-102737	rs41612076	18:1c11	3.95e-07	AA	0.0647	6.01	2.23e-09	1_1	0.015	0.0644	2_2	0.00524	0.188	1_2	-0.00133	0.725	2_1	-0.0431	0.0229
13	BTA-32981-no-rs	rs41630656	20	BTB-00794487	rs41952279	18:1c11	2.83e-07	AD	-0.0645	6.01	2.27e-09	1_22	0.0318	0.0263	2_12	0.0155	0.122	1_11	0.0014	0.448	2_11	-0.00386	0.168	1_12	-0.00745	0.218	2_22	-0.046	0.0178
7	ARS-BFGL-NGS-28272	rs110062597	10	ARS-BFGL-NGS-106905	rs109667700	18:1c11	3.93e-08	AA	-0.0597	6.01	2.29e-09	2_1	0.0456	0.0221	1_2	0.00139	0.672	1_1	-0.00565	0.155	2_2	-0.00708	0.15
13	Hapmap39481-BTA-32742	rs41629955	17	BTA-87270-no-rs	rs41660257	18:1c11	8.56e-07	AA	0.0806	6.01	2.38e-09	2_2	0.061	0.0148	1_1	0.00121	0.784	2_1	-0.00909	0.102	1_2	-0.00931	0.0997
5	BTA-98453-no-rs	rs41594003	26	Hapmap38583-BTA-16451	rs41626217	18:1c11	3.75e-07	AD	-0.0527	6	2.39e-09	1_11	0.0375	0.0271	2_12	0.0075	0.266	1_22	0.00543	0.184	2_22	-0.00335	0.298	1_12	-0.0112	0.178	2_11	-0.0216	0.0467
2	ARS-BFGL-NGS-10610	rs110192273	11	ARS-BFGL-NGS-14040	rs109980809	18:1c11	1.19e-07	AA	0.0547	6	2.39e-09	1_1	0.0395	0.0249	2_2	0.00157	0.675	1_2	-0.00641	0.159	2_1	-0.00728	0.142
6	Hapmap32205-BTC-033063	rs109097182	26	BTB-01880011	rs42989777	18:1c11	7.6e-10	AA	0.053	6	2.45e-09	2_2	0.0392	0.0272	1_1	0.00175	0.582	1_2	-0.00399	0.263	2_1	-0.00808	0.128
2	BTB-01808519	rs42923902	12	Hapmap27382-BTA-127292	rs81119468	18:1c11	1.49e-07	AA	-0.0635	6	2.48e-09	1_2	0.0475	0.0239	2_1	0.00175	0.654	1_1	-0.00642	0.174	2_2	-0.0079	0.148
9	ARS-BFGL-NGS-95470	rs108961308	10	Hapmap48017-BTA-60281	rs41644749	18:1c11	2.59e-07	AA	0.0741	5.99	2.49e-09	1_1	0.028	0.0348	2_2	0.00335	0.264	1_2	-0.00134	0.678	2_1	-0.0414	0.023
16	ARS-BFGL-BAC-19461	rs109095947	17	ARS-BFGL-NGS-4202	rs109473668	18:1c11	2.73e-07	AA	0.0652	5.99	2.56e-09	2_2	0.0471	0.0215	1_1	0.00149	0.674	1_2	-0.00435	0.219	2_1	-0.0123	0.0859
6	BTA-88763-no-rs	rs43746588	16	Hapmap43504-BTA-18760	rs41623083	18:1c11	1.55e-07	AA	0.0605	5.99	2.64e-09	2_2	0.0502	0.0157	1_1	0.000951	0.665	2_1	-0.00351	0.188	1_2	-0.00578	0.132
13	Hapmap24336-BTA-128283	rs109282585	28	ARS-BFGL-NGS-22855	rs110512293	18:1c11	5.72e-09	AA	0.0632	5.99	2.65e-09	1_1	0.0356	0.0268	2_2	0.00163	0.705	2_1	-0.00492	0.219	1_2	-0.021	0.0487
9	BTB-00396414	rs43602118	20	Hapmap58642-rs29010253	rs29010253	18:1c11	5.84e-08	AA	0.063	5.98	2.72e-09	1_1	0.0352	0.0263	2_2	0.00171	0.471	2_1	-0.00179	0.466	1_2	-0.0243	0.0367
3	UA-IFASA-9724	rs41572038	9	Hapmap48558-BTA-101012	rs41613788	18:1c11	6.25e-07	AA	-0.0658	5.98	2.79e-09	1_2	0.0511	0.0167	2_1	0.00115	0.732	2_2	-0.0062	0.136	1_1	-0.00738	0.115
10	ARS-BFGL-NGS-119194	rs109204901	26	ARS-BFGL-NGS-25126	rs109465094	18:1c11	5.66e-08	AA	0.0571	5.97	2.85e-09	1_1	0.00893	0.114	2_2	0.00631	0.16	2_1	-0.00145	0.702	1_2	-0.0404	0.025
2	ARS-BFGL-NGS-13938	rs110195189	23	BTB-00867599	rs42032586	18:1c11	4.97e-07	AA	-0.0711	5.97	2.88e-09	2_1	0.0509	0.0159	1_2	0.00112	0.762	2_2	-0.00506	0.163	1_1	-0.0139	0.06
1	BTA-120277-no-rs	rs41572691	3	ARS-BFGL-NGS-114548	rs110472708	18:1c11	5.13e-08	AA	-0.0647	5.96	3.14e-09	2_1	0.0434	0.0242	1_2	0.00143	0.719	2_2	-0.00562	0.184	1_1	-0.0143	0.0731
4	Hapmap60675-ss46526399	rs41256864	22	ARS-BFGL-NGS-12981	rs110505480	18:1c11	1.76e-07	AA	-0.0677	5.95	3.16e-09	2_1	0.0262	0.033	1_2	0.00217	0.408	2_2	-0.00163	0.536	1_1	-0.0377	0.0232
4	BTB-01450748	rs42572206	6	Hapmap50774-BTA-76325	rs41652877	18:1c11	1.71e-07	AA	0.0556	5.95	3.31e-09	2_2	0.036	0.0288	1_1	0.00162	0.613	1_2	-0.00346	0.287	2_1	-0.0145	0.0718
8	BTA-82231-no-rs	rs110526931	16	ARS-BFGL-NGS-116074	rs41811366	18:1c11	2.66e-08	AA	-0.0918	5.95	3.32e-09	1_2	0.0479	0.0137	2_1	0.00134	0.446	2_2	-0.0011	0.524	1_1	-0.0414	0.0164
23	Hapmap53349-ss46526376	ss46526376	29	ARS-BFGL-NGS-86293	rs110256066	18:1c11	6.29e-08	AA	-0.0595	5.95	3.34e-09	2_1	0.0159	0.0624	1_2	0.00474	0.229	2_2	-0.00152	0.68	1_1	-0.0372	0.0282
3	BTB-01215981	rs42371486	9	Hapmap31122-BTA-146680	rs81154851	18:1c11	6.82e-07	AA	-0.0599	5.94	3.41e-09	1_2	0.038	0.0251	2_1	0.00147	0.668	2_2	-0.00394	0.25	1_1	-0.0165	0.0576
9	BTB-00396414	rs43602118	17	Hapmap47607-BTA-41787	rs41577481	18:1c11	2.05e-08	AA	-0.065	5.94	3.42e-09	1_2	0.0232	0.0384	2_1	0.00241	0.392	2_2	-0.00169	0.546	1_1	-0.0377	0.0241
16	ARS-BFGL-NGS-43246	rs110404147	23	Hapmap54795-rs29014478	rs29014478	18:1c11	1.05e-07	AA	-0.0772	5.94	3.43e-09	1_2	0.0529	0.0158	2_1	0.00127	0.652	2_2	-0.00285	0.291	1_1	-0.0201	0.0416
8	BTB-01183118	rs43734714	10	Hapmap32896-BTA-59412	rs41602305	18:1c11	3.24e-08	AA	-0.0718	5.94	3.44e-09	1_2	0.0518	0.017	2_1	0.00114	0.792	2_2	-0.00852	0.101	1_1	-0.0103	0.0896
3	BTB-01626711	rs42737929	4	ARS-BFGL-NGS-15769	rs110936013	18:1c11	7.05e-08	AA	-0.0657	5.93	3.73e-09	1_2	0.00973	0.1	2_1	0.00672	0.146	2_2	-0.00133	0.733	1_1	-0.0479	0.0204
14	ARS-BFGL-NGS-14172	rs41724060	27	ARS-BFGL-NGS-110790	rs110175723	18:1c11	2.52e-07	AA	-0.0647	5.92	3.8e-09	1_2	0.0187	0.0667	2_1	0.00691	0.15	2_2	-0.00168	0.757	1_1	-0.0374	0.0271
5	Hapmap41929-BTA-66620	rs43708406	6	Hapmap26004-BTC-040877	rs109032578	18:1c11	3.61e-07	AA	0.0686	5.92	3.81e-09	1_1	0.0363	0.023	2_2	0.00171	0.653	2_1	-0.00358	0.291	1_2	-0.027	0.0337
6	BTB-00259302	rs43465257	21	ARS-BFGL-NGS-109804	rs42991125	18:1c11	1.92e-08	AD	-0.0566	5.92	3.96e-09	1_11	0.0217	0.0498	2_12	0.0156	0.118	1_22	0.00168	0.38	1_12	-0.00628	0.294	2_22	-0.00637	0.132	2_11	-0.0396	0.0257
9	ARS-BFGL-NGS-106238	rs42852184	25	Hapmap48503-BTA-87356	rs41671240	18:1c11	5.47e-08	DD	-0.0807	5.91	4.04e-09	12_11	0.0392	0.0325	22_12	0.0287	0.0473	11_12	0.00923	0.133	12_22	0.00486	0.269	11_22	-0.00265	0.217	22_22	-0.00647	0.0876	12_12	-0.0147	0.179	11_11	-0.029	0.0207	22_11	-0.0616	0.013
2	ARS-BFGL-NGS-10610	rs110192273	11	ARS-BFGL-NGS-14449	rs110407523	18:1c11	3.53e-07	AA	0.0556	5.91	4.06e-09	1_1	0.041	0.0228	2_2	0.00153	0.674	1_2	-0.00606	0.161	2_1	-0.007	0.142
2	BTB-01367355	rs42486527	10	Hapmap48017-BTA-60281	rs41644749	18:1c11	1.87e-07	AA	-0.0752	5.91	4.13e-09	2_1	0.0219	0.0401	1_2	0.00392	0.204	2_2	-0.00112	0.739	1_1	-0.0483	0.0175
3	Hapmap41492-BTA-26349	rs41624680	9	ARS-BFGL-NGS-22883	rs110184218	18:1c11	2.67e-08	AA	-0.0778	5.91	4.18e-09	1_2	0.0294	0.0264	2_1	0.00186	0.451	2_2	-0.00163	0.505	1_1	-0.0449	0.0176
4	ARS-BFGL-NGS-35354	rs110695243	9	Hapmap49802-BTA-93290	rs41664303	18:1c11	5.4e-08	AA	0.0548	5.9	4.26e-09	1_1	0.0118	0.0883	2_2	0.0049	0.209	2_1	-0.00153	0.675	1_2	-0.0365	0.0283
3	ARS-BFGL-NGS-77516	rs110479806	16	ARS-BFGL-NGS-112110	rs42946812	18:1c11	6.38e-08	AA	0.061	5.9	4.32e-09	2_2	0.0439	0.024	1_1	0.0016	0.625	1_2	-0.00372	0.26	2_1	-0.0118	0.0919
6	BTB-01700063	rs42815429	26	ARS-BFGL-NGS-73202	rs110559938	18:1c11	2.97e-07	AA	0.0705	5.9	4.33e-09	2_2	0.0493	0.0202	1_1	0.00141	0.77	2_1	-0.00943	0.109	1_2	-0.0104	0.101
3	ARS-BFGL-NGS-74948	rs41585925	5	ARS-BFGL-NGS-35987	rs109034605	18:1c11	6.24e-07	AA	-0.0635	5.9	4.42e-09	2_1	0.0403	0.0223	1_2	0.00141	0.689	2_2	-0.00405	0.237	1_1	-0.0177	0.0516
5	ARS-BFGL-NGS-71971	rs109265381	18	Hapmap56958-ss46526466	rs41256930	18:1c11	1.87e-07	AA	-0.0757	5.89	4.67e-09	1_2	0.0561	0.0153	2_1	0.00115	0.745	2_2	-0.00483	0.177	1_1	-0.0136	0.0628
6	Hapmap42836-BTA-120227	rs41621435	14	ARS-BFGL-BAC-25853	rs108945635	18:1c11	3.37e-07	DA	0.067	5.89	4.81e-09	11_2	0.0509	0.0168	12_1	0.00948	0.183	22_2	0.00284	0.3	22_1	-0.00274	0.328	12_2	-0.0117	0.148	11_1	-0.0352	0.0241
13	ARS-BFGL-NGS-24069	rs109166324	26	ARS-BFGL-NGS-40914	rs109518793	18:1c11	1.17e-07	AA	-0.0541	5.88	4.93e-09	2_1	0.01	0.107	1_2	0.00598	0.173	1_1	-0.00152	0.69	2_2	-0.0366	0.0289
7	ARS-BFGL-NGS-28272	rs110062597	10	Hapmap47352-BTA-62263	rs41584743	18:1c11	7.57e-07	AA	0.0597	5.88	4.97e-09	2_2	0.0407	0.0267	1_1	0.00158	0.714	2_1	-0.00748	0.146	1_2	-0.00987	0.113
9	BTB-01769540	rs42886388	19	ARS-BFGL-NGS-97881	rs110697544	18:1c11	7.68e-09	AA	0.0632	5.88	5.04e-09	1_1	0.0355	0.0266	2_2	0.00159	0.576	1_2	-0.00259	0.358	2_1	-0.0235	0.0396
1	BTB-01215066	rs42370682	18	Hapmap38226-BTA-44032	rs41582526	18:1c11	1.36e-07	AD	-0.0861	5.88	5.1e-09	1_11	0.059	0.0116	1_22	0.0245	0.0236	2_12	0.00268	0.469	2_22	-0.0019	0.331	2_11	-0.00508	0.129	1_12	-0.0382	0.0355
2	ARS-BFGL-NGS-26680	rs110799523	5	ARS-BFGL-NGS-66991	rs110968902	18:1c11	3.07e-07	AD	-0.0573	5.87	5.18e-09	2_12	0.0184	0.101	1_22	0.00846	0.111	1_11	0.00376	0.259	1_12	-0.00418	0.451	2_11	-0.0178	0.0544	2_22	-0.0395	0.0232
14	Hapmap41517-BTA-35994	rs41627795	20	ARS-BFGL-NGS-19230	rs110359583	18:1c11	5.99e-07	AA	-0.0573	5.87	5.34e-09	1_2	0.039	0.0275	2_1	0.00157	0.709	1_1	-0.00757	0.145	2_2	-0.0092	0.118
10	ARS-BFGL-NGS-119194	rs109204901	26	ARS-BFGL-NGS-116902	rs109442564	18:1c11	9.13e-08	AA	-0.0574	5.87	5.35e-09	1_2	0.00842	0.115	2_1	0.00697	0.142	2_2	-0.00135	0.719	1_1	-0.0406	0.0242
1	BTA-31690-no-rs	rs41630825	2	ARS-BFGL-NGS-22911	rs110069373	18:1c11	1.13e-07	AA	0.0611	5.86	5.44e-09	2_2	0.011	0.0939	1_1	0.00937	0.124	2_1	-0.00143	0.754	1_2	-0.0393	0.0284
4	BTA-121647-no-rs	rs41622261	28	ARS-BFGL-NGS-18023	rs42140351	18:1c11	1.24e-07	AA	-0.0634	5.86	5.46e-09	1_2	0.0404	0.0245	2_1	0.00155	0.644	2_2	-0.00361	0.275	1_1	-0.0178	0.0557
16	ARS-BFGL-NGS-43495	rs111006304	19	ARS-BFGL-NGS-60717	rs109086091	18:1c11	3e-08	AA	0.0701	5.86	5.57e-09	1_1	0.0377	0.0221	2_2	0.00205	0.423	2_1	-0.00161	0.526	1_2	-0.0287	0.0296
4	BTA-119205-no-rs	rs81110861	20	BTB-00549859	rs41718047	18:1c11	9.61e-06	AA	-0.0759	5.86	5.66e-09	2_1	0.043	0.0202	1_2	0.00164	0.498	2_2	-0.00181	0.452	1_1	-0.0294	0.0296
5	ARS-BFGL-NGS-365	rs111019063	14	Hapmap41742-BTA-107716	rs41617802	18:1c11	8.95e-07	AA	0.0566	5.86	5.67e-09	2_2	0.0395	0.0288	1_1	0.00166	0.669	2_1	-0.00625	0.183	1_2	-0.00924	0.119
7	ARS-BFGL-NGS-45049	rs110120112	19	UA-IFASA-7520	rs41641951	18:1c11	1.02e-06	AA	0.0571	5.85	5.82e-09	2_2	0.0103	0.101	1_1	0.006	0.157	1_2	-0.0014	0.717	2_1	-0.0394	0.0249
2	Hapmap61059-rs29019426	rs29019426	13	Hapmap35375-SCAFFOLD206_10369	rs29019775	18:1c11	1.85e-13	AA	0.0439	7.63	3.96e-14	2_2	0.0118	0.178	1_1	0.00888	0.242	2_1	-0.00465	0.469	1_2	-0.0186	0.111
8	ARS-BFGL-NGS-110505	rs109539350	10	ARS-BFGL-BAC-11616	rs110097338	18:1c11	1.9e-11	AA	-0.043	7.11	1.74e-12	2_1	0.0129	0.137	1_2	0.00495	0.367	2_2	-0.00448	0.411	1_1	-0.0206	0.0851
8	BTA-38269-no-rs	rs41634692	22	ARS-BFGL-NGS-33348	rs42000996	18:1c11	2.65e-10	AA	-0.0411	7.08	2.15e-12	1_2	0.0188	0.103	2_1	0.00453	0.426	2_2	-0.00644	0.303	1_1	-0.0114	0.168
6	Hapmap32218-BTC-040966	rs110296537	12	Hapmap51372-BTA-101786	rs41609540	18:1c11	1.53e-10	AA	0.0368	7.04	2.85e-12	1_1	0.0114	0.167	2_2	0.00601	0.346	2_1	-0.00592	0.341	1_2	-0.0134	0.146
11	ARS-BFGL-NGS-31097	rs110436636	29	BTA-66033-no-rs	rs42193661	18:1c11	2.27e-10	AA	-0.0486	6.98	4.15e-12	1_2	0.0197	0.0858	2_1	0.00463	0.347	2_2	-0.00335	0.487	1_1	-0.0209	0.0797
16	ARS-BFGL-NGS-3487	rs109866817	22	ARS-BFGL-NGS-83675	rs43722137	18:1c11	2.02e-10	AA	0.0441	6.98	4.32e-12	1_1	0.0202	0.0877	2_2	0.00426	0.382	2_1	-0.00401	0.421	1_2	-0.0156	0.109
7	ARS-BFGL-NGS-41092	rs110322446	17	ARS-BFGL-NGS-43717	rs109554760	18:1c11	1.61e-09	AA	0.0428	6.95	5.15e-12	2_2	0.021	0.093	1_1	0.00405	0.467	1_2	-0.00782	0.246	2_1	-0.00992	0.194
8	Hapmap41653-BTA-82121	rs41590582	26	ARS-BFGL-NGS-111577	rs42085765	18:1c11	2.55e-10	AA	-0.0581	6.95	5.38e-12	2_1	0.0289	0.0595	1_2	0.00468	0.344	1_1	-0.00348	0.525	2_2	-0.0211	0.0714
1	ARS-BFGL-NGS-56582	rs43268059	10	ARS-BFGL-NGS-39078	rs42335000	18:1c11	1.56e-10	AA	0.0446	6.94	5.47e-12	1_1	0.0218	0.0778	2_2	0.00346	0.486	2_1	-0.00537	0.314	1_2	-0.0139	0.122
8	BTB-01885821	rs41578594	26	ARS-BFGL-NGS-111577	rs42085765	18:1c11	9.74e-10	AA	-0.0394	6.93	5.98e-12	2_1	0.0116	0.2	1_2	0.00957	0.237	1_1	-0.00659	0.386	2_2	-0.0116	0.177
1	BTB-00059126	rs43275292	10	ARS-BFGL-NGS-39078	rs42335000	18:1c11	7e-10	AA	0.0466	6.92	6.61e-12	1_1	0.0233	0.0723	2_2	0.00337	0.495	2_1	-0.00524	0.319	1_2	-0.0147	0.114
6	BTA-77886-no-rs	rs41655747	25	Hapmap57304-rs29013565	rs29013565	18:1c11	3.73e-10	AA	-0.048	6.89	7.81e-12	1_2	0.0256	0.0583	2_1	0.00281	0.53	2_2	-0.00479	0.311	1_1	-0.0149	0.1
1	BTA-53040-no-rs	rs41637809	10	ARS-BFGL-NGS-39078	rs42335000	18:1c11	5.62e-10	AA	0.0443	6.83	1.19e-11	1_1	0.0215	0.0781	2_2	0.00346	0.487	2_1	-0.00537	0.314	1_2	-0.0139	0.121
8	BTB-00361164	rs43564933	26	ARS-BFGL-NGS-111577	rs42085765	18:1c11	1.89e-09	AA	-0.0459	6.83	1.23e-11	2_1	0.0217	0.0923	1_2	0.00594	0.298	1_1	-0.00439	0.494	2_2	-0.0139	0.116
6	Hapmap26004-BTC-040877	rs109032578	12	Hapmap51372-BTA-101786	rs41609540	18:1c11	1.51e-10	AA	0.035	6.82	1.28e-11	1_1	0.0108	0.167	2_2	0.00573	0.349	2_1	-0.00572	0.338	1_2	-0.0128	0.146
1	ARS-BFGL-NGS-44907	rs109968527	8	BTA-73603-no-rs	rs41657507	18:1c11	3.63e-10	AA	-0.0445	6.79	1.54e-11	2_1	0.0226	0.0723	1_2	0.00348	0.448	2_2	-0.00448	0.369	1_1	-0.0139	0.111
8	ARS-BFGL-NGS-90582	rs110877218	26	ARS-BFGL-NGS-111577	rs42085765	18:1c11	2.9e-10	AA	-0.0439	6.69	3.06e-11	2_1	0.0167	0.124	1_2	0.00685	0.295	1_1	-0.0049	0.46	2_2	-0.0154	0.12
1	ARS-BFGL-NGS-56582	rs43268059	10	ARS-BFGL-NGS-106042	rs109636937	18:1c11	3.14e-09	AA	-0.0441	6.69	3.12e-11	1_2	0.0214	0.0795	2_1	0.0035	0.481	2_2	-0.00533	0.317	1_1	-0.0139	0.122
8	Hapmap39358-BTA-82003	rs41609462	26	ARS-BFGL-NGS-111577	rs42085765	18:1c11	6.1e-09	AA	0.0454	6.68	3.25e-11	1_1	0.0207	0.0949	2_2	0.00605	0.301	2_1	-0.00442	0.489	1_2	-0.0142	0.115
11	ARS-BFGL-NGS-39999	rs109692165	16	ARS-BFGL-NGS-2382	rs110307413	18:1c11	2.14e-09	AA	0.0382	6.68	3.3e-11	2_2	0.0102	0.175	1_1	0.0078	0.251	1_2	-0.00418	0.46	2_1	-0.0161	0.114
1	BTB-00043898	rs43258773	29	ARS-BFGL-NGS-60509	rs110726258	18:1c11	7.91e-10	AA	-0.0395	6.66	3.6e-11	1_2	0.0169	0.104	2_1	0.00388	0.463	2_2	-0.00619	0.293	1_1	-0.0125	0.14
1	BTA-53040-no-rs	rs41637809	10	ARS-BFGL-NGS-106042	rs109636937	18:1c11	9.4e-09	AA	-0.0443	6.64	4.19e-11	1_2	0.0212	0.0801	2_1	0.00355	0.483	2_2	-0.00538	0.317	1_1	-0.0142	0.12
1	ARS-BFGL-NGS-44907	rs109968527	8	Hapmap43063-BTA-81810	rs41589904	18:1c11	4.94e-10	AA	0.0421	6.62	4.94e-11	2_2	0.0214	0.0696	1_1	0.00312	0.455	2_1	-0.00402	0.37	1_2	-0.0136	0.105
2	BTB-00112997	rs43320289	17	BTB-02004836	rs43109411	18:1c11	4.15e-09	AA	0.0324	6.61	5.01e-11	2_2	0.00883	0.237	1_1	0.0081	0.24	1_2	-0.00743	0.271	2_1	-0.00805	0.252
8	ARS-BFGL-NGS-43641	rs43571257	26	ARS-BFGL-NGS-111577	rs42085765	18:1c11	1.02e-08	AA	-0.0452	6.6	5.59e-11	2_1	0.0205	0.0997	1_2	0.00535	0.302	1_1	-0.00397	0.486	2_2	-0.0154	0.113
16	Hapmap49429-BTA-107409	rs41604494	20	ARS-BFGL-NGS-13902	rs110811867	18:1c11	9.74e-09	AA	0.0352	6.58	6.16e-11	2_2	0.0166	0.103	1_1	0.00425	0.411	2_1	-0.00683	0.271	1_2	-0.00754	0.214
9	BTA-83934-no-rs	rs81110483	16	Hapmap55901-rs29024589	rs29024589	18:1c11	6.61e-10	AA	-0.0426	6.58	6.37e-11	2_1	0.0207	0.0755	1_2	0.0034	0.441	2_2	-0.00398	0.376	1_1	-0.0146	0.107
11	ARS-BFGL-NGS-83556	rs110491515	16	ARS-BFGL-NGS-2382	rs110307413	18:1c11	8.46e-11	AA	-0.0372	6.57	6.86e-11	1_2	0.01	0.173	2_1	0.00726	0.255	2_2	-0.00395	0.462	1_1	-0.016	0.11
7	ARS-BFGL-NGS-25855	rs43501063	10	Hapmap42119-BTA-16944	rs41579354	18:1c11	7.85e-09	AA	0.0524	6.57	6.9e-11	1_1	0.0246	0.0641	2_2	0.0034	0.452	1_2	-0.00379	0.407	2_1	-0.0206	0.0762
2	ARS-BFGL-NGS-1113	rs110792452	8	ARS-BFGL-NGS-60015	rs110612774	18:1c11	3.68e-08	AA	0.0307	6.53	8.96e-11	1_1	0.00915	0.177	2_2	0.00837	0.202	1_2	-0.00421	0.476	2_1	-0.00901	0.145
18	BTA-44411-no-rs	rs41583721	26	Hapmap33073-BTA-162864	rs81176389	18:1c11	9.82e-09	AA	0.0415	6.52	9.18e-11	1_1	0.0114	0.169	2_2	0.00768	0.222	1_2	-0.00356	0.512	2_1	-0.0188	0.0967
8	BTB-00361164	rs43564933	18	ARS-BFGL-NGS-43737	rs110897066	18:1c11	5.67e-09	AA	-0.046	6.51	1.02e-10	2_1	0.0109	0.13	1_2	0.0105	0.167	1_1	-0.00244	0.629	2_2	-0.0221	0.0739
8	Hapmap41653-BTA-82121	rs41590582	26	ARS-BFGL-NGS-101911	rs42091196	18:1c11	4.76e-09	AA	0.0494	6.51	1.02e-10	2_2	0.0222	0.0646	1_1	0.00301	0.491	1_2	-0.00386	0.372	2_1	-0.0203	0.0726
15	ARS-BFGL-NGS-24582	rs109932511	28	BTA-64181-no-rs	rs41587472	18:1c11	1.26e-08	AA	0.0488	6.5	1.03e-10	2_2	0.0165	0.0972	1_1	0.00577	0.289	2_1	-0.00294	0.543	1_2	-0.0235	0.0713
8	ARS-BFGL-NGS-66565	rs109086305	26	ARS-BFGL-NGS-111577	rs42085765	18:1c11	3.64e-09	AA	-0.0487	6.5	1.09e-10	2_1	0.0209	0.0849	1_2	0.0042	0.334	1_1	-0.00307	0.502	2_2	-0.0206	0.0793
1	BTB-01663737	rs42774696	24	Hapmap48000-BTA-57409	rs41643722	18:1c11	1.85e-08	AA	0.0496	6.5	1.09e-10	2_2	0.0235	0.0601	1_1	0.00301	0.462	1_2	-0.00344	0.406	2_1	-0.0196	0.0713
10	BTB-01203270	rs42360239	11	ARS-BFGL-NGS-111166	rs41624469	18:1c11	1.56e-08	AA	-0.0383	6.49	1.11e-10	1_2	0.0178	0.107	2_1	0.00423	0.414	2_2	-0.00626	0.295	1_1	-0.00993	0.183
8	ARS-BFGL-NGS-12138	rs109909107	18	Hapmap26655-BTA-132218	rs81128638	18:1c11	1.2e-08	AA	-0.0458	6.48	1.18e-10	2_1	0.0175	0.0839	1_2	0.0045	0.3	2_2	-0.00252	0.549	1_1	-0.0213	0.0674
2	ARS-BFGL-NGS-61127	rs110452801	10	ARS-BFGL-NGS-23526	rs109494680	18:1c11	7.03e-09	AA	0.0504	6.47	1.26e-10	1_1	0.0203	0.0622	2_2	0.00307	0.568	2_1	-0.00537	0.308	1_2	-0.0217	0.0624
2	ARS-BFGL-NGS-95329	rs110280729	12	BTB-00503845	rs41667815	18:1c11	4.04e-10	AA	0.0398	6.47	1.28e-10	2_2	0.0155	0.105	1_1	0.00466	0.347	2_1	-0.00368	0.447	1_2	-0.0159	0.101
8	BTB-02006625	rs43109452	18	ARS-BFGL-NGS-107813	rs110174722	18:1c11	1.45e-08	AA	0.0472	6.47	1.28e-10	2_2	0.0235	0.058	1_1	0.00289	0.471	1_2	-0.00344	0.391	2_1	-0.0173	0.0795
13	ARS-BFGL-NGS-101531	rs41689493	19	ARS-BFGL-NGS-32338	rs41922560	18:1c11	2.25e-09	AA	-0.0456	6.47	1.29e-10	2_1	0.0163	0.0886	1_2	0.00331	0.428	2_2	-0.00333	0.419	1_1	-0.0226	0.0645
12	ARS-BFGL-NGS-23454	rs110384438	13	ARS-BFGL-NGS-92946	rs41679621	18:1c11	2.71e-09	AA	-0.0367	6.47	1.32e-10	1_2	0.0144	0.125	2_1	0.00422	0.453	1_1	-0.00788	0.253	2_2	-0.0102	0.169
8	Hapmap59091-rs29024524	rs29024524	13	ARS-BFGL-NGS-23356	rs110490432	18:1c11	8.66e-09	AA	0.0365	6.46	1.34e-10	2_2	0.0161	0.126	1_1	0.00512	0.366	1_2	-0.00768	0.253	2_1	-0.00769	0.254
3	ARS-BFGL-NGS-5408	rs43357389	26	ARS-BFGL-NGS-38894	rs109257502	18:1c11	1.69e-07	AA	0.0324	6.46	1.34e-10	2_2	0.00941	0.194	1_1	0.00678	0.186	2_1	-0.00184	0.463	1_2	-0.0143	0.156
5	Hapmap60525-rs29019791	rs29019791	16	ARS-BFGL-NGS-111268	rs110864447	18:1c11	1.87e-09	AA	0.0404	6.44	1.52e-10	2_2	0.0129	0.132	1_1	0.00587	0.266	1_2	-0.00316	0.513	2_1	-0.0185	0.0885
2	ARS-BFGL-NGS-32446	rs109290807	22	ARS-BFGL-NGS-113174	rs109471023	18:1c11	7.27e-09	AA	0.0435	6.44	1.54e-10	1_1	0.0197	0.0855	2_2	0.00501	0.323	2_1	-0.00361	0.49	1_2	-0.0152	0.101
11	BTB-01397452	rs42519995	28	ARS-BFGL-NGS-102858	rs109533669	18:1c11	1.42e-08	AA	0.0384	6.44	1.55e-10	1_1	0.00985	0.188	2_2	0.0083	0.226	2_1	-0.00387	0.468	1_2	-0.0163	0.117
16	Hapmap47279-BTA-38917	rs41579697	19	ARS-BFGL-NGS-14641	rs109022242	18:1c11	6.56e-10	AA	0.0334	6.43	1.73e-10	2_2	0.00879	0.22	1_1	0.00805	0.236	2_1	-0.0049	0.369	1_2	-0.0116	0.175
2	Hapmap48633-BTA-118034	rs41618615	19	ARS-BFGL-NGS-53378	rs110359025	18:1c11	1.12e-08	AA	-0.042	6.42	1.77e-10	2_1	0.0174	0.0897	1_2	0.00342	0.518	2_2	-0.0059	0.283	1_1	-0.0153	0.109
8	Hapmap43063-BTA-81810	rs41589904	26	ARS-BFGL-NGS-25217	rs42087940	18:1c11	2.35e-08	AA	-0.0447	6.42	1.78e-10	2_1	0.0189	0.0906	1_2	0.00527	0.276	1_1	-0.00313	0.551	2_2	-0.0174	0.0826
2	BTB-01621450	rs42736712	26	ARS-BFGL-NGS-100468	rs109584982	18:1c11	5.49e-09	AA	-0.0429	6.42	1.81e-10	1_2	0.0215	0.0622	2_1	0.00378	0.439	1_1	-0.00396	0.394	2_2	-0.0137	0.104
2	ARS-BFGL-NGS-75279	rs109792739	13	Hapmap35375-SCAFFOLD206_10369	rs29019775	18:1c11	2.69e-08	AA	0.0386	6.41	1.85e-10	2_2	0.0109	0.161	1_1	0.00922	0.227	2_1	-0.00409	0.483	1_2	-0.0144	0.129
8	BTA-73603-no-rs	rs41657507	25	ARS-BFGL-NGS-16206	rs109576642	18:1c11	5.07e-09	AA	-0.0427	6.4	1.99e-10	1_2	0.0131	0.114	2_1	0.00499	0.297	2_2	-0.00287	0.522	1_1	-0.0218	0.0677
14	Hapmap51129-BTA-104919	rs41613080	21	ARS-BFGL-NGS-82201	rs41980790	18:1c11	4.56e-09	AA	0.0338	6.4	2.04e-10	2_2	0.0115	0.168	1_1	0.00574	0.336	2_1	-0.0063	0.308	1_2	-0.0103	0.188
8	BTA-118293-no-rs	rs43708063	26	ARS-BFGL-NGS-111577	rs42085765	18:1c11	6.99e-08	AA	-0.0502	6.4	2.09e-10	2_1	0.0244	0.0651	1_2	0.00379	0.342	1_1	-0.00288	0.52	2_2	-0.0191	0.0729
1	ARS-BFGL-NGS-45064	rs109147157	22	ARS-BFGL-NGS-76123	rs110071861	18:1c11	1.41e-08	AA	0.0336	6.39	2.1e-10	2_2	0.00863	0.231	1_1	0.00806	0.245	2_1	-0.00576	0.346	1_2	-0.0112	0.177
2	BTB-01621450	rs42736712	26	Hapmap57696-rs29024036	rs29024036	18:1c11	1.73e-08	AA	-0.0376	6.39	2.11e-10	1_2	0.0163	0.0962	2_1	0.00466	0.401	1_1	-0.00494	0.36	2_2	-0.0116	0.143
9	ARS-BFGL-NGS-114310	rs109011503	16	ARS-BFGL-NGS-116657	rs109462811	18:1c11	1.17e-08	AA	0.0308	6.39	2.17e-10	1_1	0.00791	0.239	2_2	0.00786	0.248	2_1	-0.00717	0.267	1_2	-0.00782	0.247
15	ARS-BFGL-NGS-44370	rs111021385	28	ARS-BFGL-NGS-28764	rs111013526	18:1c11	3.89e-08	AA	0.0473	6.36	2.53e-10	2_2	0.0119	0.127	1_1	0.00714	0.196	2_1	-0.00224	0.619	1_2	-0.026	0.0582
8	ARS-BFGL-NGS-116489	rs108960169	18	ARS-BFGL-NGS-8204	rs110994833	18:1c11	5.23e-09	AA	-0.04	6.36	2.6e-10	1_2	0.0216	0.0756	2_1	0.00393	0.393	2_2	-0.0045	0.39	1_1	-0.01	0.141
8	ARS-BFGL-NGS-28432	rs42267353	29	ARS-BFGL-NGS-69761	rs42978266	18:1c11	1.49e-08	AA	-0.0341	6.36	2.66e-10	1_2	0.00925	0.203	2_1	0.00824	0.249	1_1	-0.00521	0.376	2_2	-0.0114	0.172
1	Hapmap59820-rs29019798	rs29019798	4	ARS-BFGL-NGS-90711	rs110801866	18:1c11	1.39e-10	AA	-0.0376	6.35	2.75e-10	2_1	0.0123	0.13	1_2	0.00488	0.33	2_2	-0.00362	0.444	1_1	-0.0167	0.0961
2	Hapmap61059-rs29019426	rs29019426	13	BTA-32199-no-rs	rs81111223	18:1c11	1.66e-08	AA	0.0377	6.35	2.84e-10	2_2	0.0097	0.183	1_1	0.00726	0.248	2_1	-0.00392	0.463	1_2	-0.0168	0.105
14	Hapmap26328-BTC-063507	rs42398670	22	ARS-BFGL-NGS-17638	rs42015566	18:1c11	2.5e-08	AA	-0.0408	6.34	2.97e-10	1_2	0.0159	0.0867	2_1	0.00351	0.397	2_2	-0.00315	0.44	1_1	-0.0182	0.0761
4	ARS-BFGL-NGS-90974	rs110163880	8	ARS-BFGL-NGS-66945	rs110122341	18:1c11	1.04e-08	AA	0.0399	6.34	3.01e-10	1_1	0.00886	0.182	2_2	0.00582	0.242	1_2	-0.00297	0.508	2_1	-0.0223	0.0677
1	ARS-BFGL-NGS-61565	rs42610902	10	Hapmap32896-BTA-59412	rs41602305	18:1c11	1.71e-06	AA	0.0511	6.33	3.11e-10	2_2	0.0227	0.0591	1_1	0.00298	0.461	2_1	-0.00326	0.419	1_2	-0.0221	0.0612
7	ARS-BFGL-NGS-12110	rs110146526	10	Hapmap42119-BTA-16944	rs41579354	18:1c11	2.99e-08	AA	-0.0539	6.34	3.14e-10	2_1	0.0275	0.0599	1_2	0.00351	0.373	2_2	-0.00278	0.487	1_1	-0.0201	0.0793
4	ARS-BFGL-NGS-117872	rs43382298	5	Hapmap51983-BTA-73224	rs41655930	18:1c11	2.6e-08	AA	-0.0434	6.33	3.29e-10	2_1	0.0231	0.0713	1_2	0.00324	0.492	1_1	-0.00541	0.295	2_2	-0.0117	0.142
8	Hapmap60592-rs29025478	rs29025478	26	ARS-BFGL-NGS-118712	rs42095154	18:1c11	2.99e-09	AA	-0.0438	6.32	3.37e-10	2_1	0.025	0.0591	1_2	0.00259	0.573	1_1	-0.00763	0.194	2_2	-0.0085	0.174
9	Hapmap49339-BTA-84110	rs41662464	13	ARS-USMARC-Parent-EF026087-rs2901	rs29011643	18:1c11	3.69e-08	AA	0.0326	6.31	3.5e-10	2_2	0.0113	0.152	1_1	0.00684	0.287	2_1	-0.00516	0.373	1_2	-0.00932	0.188
16	BTB-00640892	rs41808168	19	ARS-BFGL-NGS-14641	rs109022242	18:1c11	2.22e-09	AA	0.0331	6.31	3.52e-10	2_2	0.00856	0.224	1_1	0.00799	0.236	2_1	-0.00489	0.37	1_2	-0.0117	0.17
7	ARS-BFGL-NGS-103483	rs110801385	8	BTB-02017947	rs43127846	18:1c11	2.41e-08	AA	-0.04	6.31	3.54e-10	2_1	0.0134	0.122	1_2	0.005	0.321	2_2	-0.00347	0.467	1_1	-0.0181	0.0896
13	ARS-BFGL-BAC-13827	rs109621404	25	ARS-BFGL-NGS-12473	rs110359346	18:1c11	1.07e-08	AA	0.0345	6.3	3.71e-10	2_2	0.0168	0.111	1_1	0.00366	0.396	2_1	-0.00557	0.296	1_2	-0.00845	0.197
8	Hapmap43063-BTA-81810	rs41589904	25	ARS-BFGL-NGS-67788	rs109754780	18:1c11	3.36e-08	AA	0.0461	6.3	3.83e-10	2_2	0.0255	0.0605	1_1	0.0032	0.466	1_2	-0.00426	0.36	2_1	-0.0132	0.114
1	BTB-00059126	rs43275292	10	ARS-BFGL-NGS-106042	rs109636937	18:1c11	1.29e-07	AA	-0.0439	6.3	3.95e-10	1_2	0.0225	0.0713	2_1	0.00309	0.487	2_2	-0.00476	0.326	1_1	-0.0135	0.115
8	Hapmap43063-BTA-81810	rs41589904	16	Hapmap51359-BTA-96781	rs41663052	18:1c11	4.13e-08	AA	0.0449	6.29	4.07e-10	2_2	0.0158	0.099	1_1	0.00616	0.244	1_2	-0.00268	0.583	2_1	-0.0202	0.0744
8	ARS-USMARC-Parent-DQ650636-rs2902	rs29024525	13	ARS-BFGL-NGS-23356	rs110490432	18:1c11	3.27e-08	AA	0.0357	6.29	4.13e-10	2_2	0.0157	0.127	1_1	0.00503	0.363	2_1	-0.00742	0.258	1_2	-0.00757	0.252
4	Hapmap49350-BTA-86626	rs41657739	17	Hapmap60554-rs29024448	rs29024448	18:1c11	1.8e-08	AA	-0.0344	6.28	4.33e-10	1_2	0.0147	0.111	2_1	0.00351	0.474	1_1	-0.00705	0.236	2_2	-0.00909	0.179
8	Hapmap44621-BTA-81252	rs41655553	13	Hapmap48136-BTA-96744	rs41663038	18:1c11	1.89e-08	AA	0.0377	6.28	4.37e-10	2_2	0.0169	0.0967	1_1	0.0036	0.455	1_2	-0.00527	0.31	2_1	-0.0119	0.138
10	ARS-BFGL-NGS-19848	rs109999004	12	Hapmap51425-BTA-24269	rs41581843	18:1c11	9.19e-10	AA	0.0367	6.28	4.4e-10	2_2	0.0143	0.122	1_1	0.00474	0.345	1_2	-0.00418	0.41	2_1	-0.0134	0.123
7	ARS-BFGL-NGS-41092	rs110322446	17	Hapmap49561-BTA-29504	rs41565310	18:1c11	2.43e-08	AA	-0.037	6.26	4.93e-10	2_1	0.0175	0.104	1_2	0.0041	0.41	1_1	-0.00575	0.304	2_2	-0.00965	0.182
12	BTB-00497918	rs43703753	23	ARS-BFGL-NGS-28356	rs110342632	18:1c11	1.14e-08	AA	-0.0459	6.25	5.26e-10	2_1	0.0234	0.0595	1_2	0.00274	0.499	2_2	-0.00386	0.354	1_1	-0.0159	0.0876
1	BTB-01976950	rs43086367	22	Hapmap47345-BTA-60915	rs41589647	18:1c11	1.36e-08	AA	-0.0319	6.25	5.28e-10	1_2	0.01	0.191	2_1	0.00605	0.316	1_1	-0.00696	0.276	2_2	-0.00885	0.216
1	ARS-BFGL-NGS-41287	rs110640077	23	Hapmap47328-BTA-56087	rs41566364	18:1c11	6.06e-08	AA	0.0329	6.24	5.44e-10	2_2	0.0106	0.191	1_1	0.00663	0.276	2_1	-0.00556	0.341	1_2	-0.0101	0.193
2	Hapmap47972-BTA-48849	rs41644202	7	ARS-BFGL-NGS-105324	rs110366340	18:1c11	1.55e-07	AA	0.0436	6.24	5.47e-10	2_2	0.0188	0.0827	1_1	0.00322	0.586	2_1	-0.00813	0.19	1_2	-0.0134	0.142
14	UA-IFASA-7855	rs41570085	21	ARS-BFGL-NGS-82201	rs41980790	18:1c11	1.31e-08	AA	-0.0332	6.24	5.49e-10	1_2	0.0116	0.165	2_1	0.00562	0.335	1_1	-0.00628	0.305	2_2	-0.00972	0.194
2	ARS-BFGL-NGS-61938	rs41646074	8	Hapmap24789-BTA-109852	rs43711268	18:1c11	8.64e-10	AA	-0.0397	6.23	5.87e-10	2_1	0.016	0.102	1_2	0.00366	0.446	2_2	-0.00474	0.346	1_1	-0.0152	0.106
14	ARS-BFGL-NGS-85411	rs110130542	29	Hapmap54158-rs29026721	rs29026721	18:1c11	1.74e-08	AA	-0.0318	6.23	5.88e-10	1_2	0.0121	0.138	2_1	0.00479	0.354	1_1	-0.00493	0.34	2_2	-0.01	0.168
8	BTB-01506818	rs42626251	18	ARS-BFGL-NGS-55550	rs41866759	18:1c11	2.46e-09	AA	0.0479	6.23	5.92e-10	2_2	0.0133	0.115	1_1	0.00668	0.203	2_1	-0.00221	0.623	1_2	-0.0256	0.0588
2	BTB-00093465	rs43305615	25	Hapmap26254-BTC-024038	rs81124322	18:1c11	3.16e-08	AA	0.041	6.23	6.06e-10	2_2	0.023	0.0628	1_1	0.00294	0.524	2_1	-0.00607	0.252	1_2	-0.009	0.162
20	Hapmap43222-BTA-27738	rs41632087	22	BTA-14388-rs29023151	rs29023151	18:1c11	3.93e-08	AA	0.0406	6.22	6.17e-10	1_1	0.0167	0.0844	2_2	0.00386	0.388	2_1	-0.00321	0.438	1_2	-0.0168	0.0893
1	BTA-51376-no-rs	rs41637112	10	ARS-BFGL-NGS-39078	rs42335000	18:1c11	6.32e-08	AA	0.04	6.22	6.31e-10	1_1	0.0197	0.0817	2_2	0.00324	0.476	2_1	-0.00506	0.311	1_2	-0.012	0.131
2	BTB-00112997	rs43320289	17	BTA-122662-no-rs	rs41619808	18:1c11	9.68e-09	AA	-0.037	6.22	6.34e-10	2_1	0.0162	0.0985	1_2	0.00418	0.388	2_2	-0.00436	0.389	1_1	-0.0122	0.125
3	ARS-BFGL-NGS-24326	rs110344975	5	ARS-BFGL-NGS-115403	rs110399505	18:1c11	3.23e-08	AA	-0.0391	6.22	6.36e-10	2_1	0.0193	0.085	1_2	0.00371	0.426	2_2	-0.00452	0.346	1_1	-0.0115	0.144
8	ARS-BFGL-NGS-90266	rs110801629	18	ARS-BFGL-NGS-55550	rs41866759	18:1c11	3.22e-08	AA	0.045	6.21	6.52e-10	2_2	0.0146	0.106	1_1	0.0055	0.249	2_1	-0.0025	0.578	1_2	-0.0224	0.066
2	ARS-BFGL-NGS-61938	rs41646074	8	ARS-BFGL-NGS-30858	rs109162338	18:1c11	6.51e-10	AA	-0.04	6.21	6.56e-10	2_1	0.0162	0.1	1_2	0.00366	0.448	2_2	-0.00476	0.347	1_1	-0.0154	0.105
10	ARS-BFGL-NGS-53564	rs42346355	13	ARS-BFGL-NGS-116758	rs41674868	18:1c11	6.18e-09	AA	-0.0357	6.21	6.58e-10	2_1	0.0146	0.102	1_2	0.00481	0.362	2_2	-0.00425	0.411	1_1	-0.012	0.124
1	ARS-BFGL-NGS-74692	rs43225412	20	BTA-50642-no-rs	rs41641083	18:1c11	1.28e-07	AA	-0.0405	6.21	6.64e-10	2_1	0.0244	0.0593	1_2	0.00243	0.538	2_2	-0.00672	0.21	1_1	-0.00697	0.192
2	Hapmap40659-BTA-116165	rs41614605	17	ARS-BFGL-NGS-95598	rs110701468	18:1c11	5.89e-08	AA	-0.0303	6.21	6.82e-10	1_2	0.00819	0.219	2_1	0.00602	0.287	2_2	-0.00533	0.329	1_1	-0.0107	0.165
13	BTA-31957-no-rs	rs41632343	19	ARS-BFGL-NGS-113401	rs41909234	18:1c11	1.34e-07	AA	0.0454	6.21	6.9e-10	1_1	0.0218	0.0646	2_2	0.0027	0.532	2_1	-0.00452	0.318	1_2	-0.0164	0.0855
1	BTB-02069463	rs43168866	9	ARS-BFGL-NGS-95470	rs108961308	18:1c11	2.53e-09	AA	0.0363	6.2	7.2e-10	2_2	0.0155	0.115	1_1	0.00431	0.418	2_1	-0.00609	0.294	1_2	-0.0104	0.172
14	Hapmap27057-BTC-008527	rs109807031	15	UA-IFASA-4389	rs29027412	18:1c11	8.34e-08	AA	-0.0403	6.2	7.21e-10	1_2	0.00968	0.15	2_1	0.00536	0.297	2_2	-0.00331	0.488	1_1	-0.022	0.0648
5	ARS-BFGL-NGS-98512	rs111031481	23	ARS-BFGL-NGS-101393	rs110970866	18:1c11	8.39e-09	AA	0.038	6.19	7.34e-10	2_2	0.0095	0.153	1_1	0.00594	0.242	1_2	-0.00273	0.532	2_1	-0.0198	0.0727
8	BTB-01506818	rs42626251	26	ARS-BFGL-NGS-111577	rs42085765	18:1c11	1.46e-08	AA	0.0406	6.2	7.37e-10	1_1	0.0165	0.127	2_2	0.0067	0.276	2_1	-0.00478	0.46	1_2	-0.0126	0.138
4	ARS-BFGL-NGS-109036	rs110473403	18	ARS-BFGL-NGS-91355	rs41584614	18:1c11	5.43e-09	AA	0.0391	6.19	7.39e-10	2_2	0.0223	0.0727	1_1	0.00282	0.481	1_2	-0.00545	0.272	2_1	-0.00854	0.175
8	BTB-00361164	rs43564933	18	ARS-BFGL-NGS-107813	rs110174722	18:1c11	3.69e-09	AA	0.0376	6.19	7.64e-10	2_2	0.0172	0.0862	1_1	0.00351	0.434	1_2	-0.00417	0.362	2_1	-0.0127	0.118
8	Hapmap43063-BTA-81810	rs41589904	25	ARS-BFGL-NGS-16206	rs109576642	18:1c11	7.11e-08	AA	0.0422	6.19	7.76e-10	2_2	0.0141	0.104	1_1	0.00476	0.295	1_2	-0.00276	0.532	2_1	-0.0206	0.0687
10	BTA-25531-no-rs	rs41630444	15	ARS-BFGL-NGS-99299	rs111002873	18:1c11	3.08e-08	AA	-0.0381	6.18	7.88e-10	1_2	0.017	0.0918	2_1	0.00382	0.382	1_1	-0.00373	0.418	2_2	-0.0135	0.108
9	ARS-BFGL-NGS-40061	rs111006060	15	Hapmap54889-rs29024088	rs29024088	18:1c11	1.44e-07	AA	0.0408	6.18	8.05e-10	2_2	0.0233	0.0619	1_1	0.00263	0.517	2_1	-0.00494	0.275	1_2	-0.00989	0.146
8	BTB-02006625	rs43109452	22	ARS-BFGL-NGS-33348	rs42000996	18:1c11	1.12e-08	AA	0.0474	6.18	8.07e-10	2_2	0.0208	0.0666	1_1	0.00278	0.521	1_2	-0.00415	0.34	2_1	-0.0196	0.0724
4	Hapmap35657-SCAFFOLD15929_9264	rs29010977	29	ARS-BFGL-NGS-80026	rs109689869	18:1c11	5.14e-08	AA	-0.0388	6.18	8.14e-10	2_1	0.0153	0.114	1_2	0.0051	0.317	1_1	-0.0037	0.454	2_2	-0.0146	0.115
4	ARS-BFGL-NGS-25615	rs110628789	5	BTA-111865-no-rs	rs41611296	18:1c11	1.75e-08	AA	-0.0447	6.18	8.24e-10	1_2	0.0162	0.0864	2_1	0.00567	0.278	2_2	-0.00288	0.568	1_1	-0.0199	0.0676
8	BTB-00079735	rs43289386	10	ARS-BFGL-BAC-11616	rs110097338	18:1c11	8.13e-09	AA	0.0376	6.18	8.3e-10	1_1	0.0122	0.133	2_2	0.00401	0.394	1_2	-0.00441	0.385	2_1	-0.017	0.0883
7	ARS-BFGL-NGS-116640	rs110174982	11	Hapmap50632-BTA-26315	rs41624662	18:1c11	6.06e-08	AA	-0.0403	6.17	8.59e-10	2_1	0.0147	0.0912	1_2	0.00346	0.475	2_2	-0.00434	0.352	1_1	-0.0178	0.0818
8	ARS-BFGL-NGS-68189	rs109215249	13	Hapmap51715-BTA-32830	rs41629994	18:1c11	1.11e-07	AA	0.0343	6.17	8.64e-10	2_2	0.0127	0.136	1_1	0.00468	0.42	2_1	-0.0074	0.251	1_2	-0.00956	0.193
4	ARS-BFGL-NGS-90974	rs110163880	8	ARS-BFGL-NGS-113176	rs109151014	18:1c11	2.06e-08	AA	-0.0366	6.17	8.71e-10	1_2	0.0074	0.251	2_1	0.0069	0.218	1_1	-0.00374	0.439	2_2	-0.0186	0.0922
2	Hapmap42031-BTA-04949	rs29015299	12	ARS-BFGL-BAC-16276	rs109408500	18:1c11	1.43e-07	AA	-0.0324	6.17	8.81e-10	2_1	0.0128	0.139	1_2	0.00449	0.393	1_1	-0.0075	0.236	2_2	-0.00762	0.233
2	ARS-BFGL-NGS-95329	rs110280729	12	Hapmap50646-BTA-29027	rs41580354	18:1c11	3.84e-09	AA	-0.0392	6.17	8.85e-10	2_1	0.0159	0.0982	1_2	0.00452	0.348	2_2	-0.00351	0.454	1_1	-0.0153	0.1
6	BTA-20903-no-rs	rs41580222	20	UA-IFASA-9433	rs41611821	18:1c11	1.41e-07	AA	0.0333	6.16	8.87e-10	2_2	0.0113	0.136	1_1	0.00414	0.372	2_1	-0.00412	0.384	1_2	-0.0137	0.108
1	ARS-BFGL-NGS-72670	rs109279785	11	ARS-BFGL-NGS-32646	rs110878797	18:1c11	2.23e-09	AA	0.0341	6.16	8.89e-10	2_2	0.0151	0.113	1_1	0.00389	0.436	2_1	-0.0074	0.231	1_2	-0.00773	0.219
5	ARS-BFGL-NGS-40375	rs109314119	9	BTB-00389746	rs43592015	18:1c11	9.61e-08	AA	-0.0363	6.16	8.93e-10	2_1	0.0132	0.135	1_2	0.00481	0.376	2_2	-0.00514	0.354	1_1	-0.0131	0.136
2	ARS-BFGL-NGS-11319	rs109084201	7	ARS-BFGL-NGS-116640	rs110174982	18:1c11	1.16e-07	AA	0.0416	6.16	8.96e-10	2_2	0.0173	0.0832	1_1	0.00345	0.466	1_2	-0.00433	0.36	2_1	-0.0165	0.0903
2	ARS-BFGL-NGS-60573	rs109970075	13	Hapmap32862-BTA-159304	rs42398026	18:1c11	1.11e-08	AA	-0.0454	6.16	9.04e-10	1_2	0.0199	0.0708	2_1	0.00484	0.283	2_2	-0.00258	0.575	1_1	-0.0181	0.0719
14	ARS-BFGL-NGS-115837	rs110405331	29	ARS-BFGL-NGS-1125	rs42177257	18:1c11	8.88e-08	AA	0.0357	6.16	9.29e-10	1_1	0.0157	0.106	2_2	0.00356	0.451	1_2	-0.00553	0.293	2_1	-0.0109	0.15
17	BTB-01990000	rs43095916	21	ARS-BFGL-BAC-34557	rs42496268	18:1c11	6.17e-08	AA	-0.0337	6.16	9.31e-10	2_1	0.0142	0.133	1_2	0.005	0.354	1_1	-0.00615	0.282	2_2	-0.00833	0.231
8	Hapmap57092-ss46526915	ss46526915	16	Hapmap33837-BES10_Contig687_1379	rs41789542	18:1c11	8.45e-09	AA	-0.0404	6.15	9.37e-10	1_2	0.0166	0.0963	2_1	0.00434	0.37	1_1	-0.00371	0.431	2_2	-0.0157	0.102
1	BTA-113021-no-rs	rs41617261	16	ARS-BFGL-NGS-40670	rs110789202	18:1c11	1.14e-08	AA	-0.0401	6.16	9.42e-10	2_1	0.012	0.128	1_2	0.00584	0.26	2_2	-0.00291	0.534	1_1	-0.0193	0.0779
17	BTB-01647275	rs42760248	23	ARS-BFGL-NGS-21242	rs109555389	18:1c11	1.01e-07	AA	0.0314	6.15	9.44e-10	1_1	0.0114	0.162	2_2	0.00607	0.306	1_2	-0.00669	0.269	2_1	-0.00727	0.263
11	BTB-01448887	rs42569290	20	ARS-BFGL-NGS-20134	rs110305559	18:1c11	2.95e-08	AA	0.0371	6.16	9.47e-10	2_2	0.0152	0.115	1_1	0.00378	0.48	2_1	-0.00757	0.23	1_2	-0.0105	0.174
16	BTB-00634312	rs41797394	22	Hapmap60772-rs29020976	rs29020976	18:1c11	3.35e-08	AA	0.0348	6.15	9.64e-10	1_1	0.0133	0.12	2_2	0.00413	0.423	2_1	-0.00534	0.32	1_2	-0.012	0.136
7	BTB-01798822	rs42907354	29	ARS-BFGL-NGS-29788	rs110100712	18:1c11	4.46e-08	AA	0.04	6.15	9.66e-10	2_2	0.0138	0.0947	1_1	0.00501	0.303	2_1	-0.00277	0.529	1_2	-0.0184	0.0739
13	ARS-BFGL-BAC-13827	rs109621404	25	ARS-BFGL-NGS-8420	rs110081488	18:1c11	4.36e-08	AA	-0.0346	6.15	9.75e-10	2_1	0.0173	0.106	1_2	0.00352	0.399	2_2	-0.00539	0.301	1_1	-0.00838	0.194
10	Hapmap48018-BTA-60331	rs41587818	19	Hapmap47955-BTA-44807	rs41607270	18:1c11	6.86e-08	AA	-0.0385	6.15	9.76e-10	2_1	0.0183	0.0785	1_2	0.00315	0.45	2_2	-0.00391	0.364	1_1	-0.0132	0.108
16	Hapmap58094-rs29011293	rs29011293	19	UA-IFASA-6219	rs41607278	18:1c11	2.4e-09	AA	0.0345	6.14	1.01e-09	1_1	0.0131	0.137	2_2	0.00549	0.303	1_2	-0.00424	0.415	2_1	-0.0117	0.144
3	ARS-BFGL-NGS-32157	rs110725562	8	Hapmap55644-rs29017545	rs29017545	18:1c11	2.27e-07	AA	0.0379	6.14	1.01e-09	2_2	0.0124	0.126	1_1	0.00466	0.394	2_1	-0.00443	0.373	1_2	-0.0164	0.107
8	BTB-00079683	rs43289334	10	ARS-BFGL-BAC-11616	rs110097338	18:1c11	8.4e-09	AA	0.0384	6.14	1.03e-09	1_1	0.0176	0.0873	2_2	0.003	0.527	1_2	-0.00634	0.252	2_1	-0.0114	0.134
14	ARS-BFGL-NGS-114178	rs109099963	24	Hapmap48000-BTA-57409	rs41643722	18:1c11	1.15e-07	AA	0.0405	6.14	1.03e-09	2_2	0.0166	0.0938	1_1	0.00369	0.435	1_2	-0.00423	0.373	2_1	-0.016	0.0988
1	BTA-97271-no-rs	rs41565968	10	Hapmap32896-BTA-59412	rs41602305	18:1c11	3.05e-06	AA	0.0495	6.14	1.04e-09	2_2	0.0221	0.0591	1_1	0.00289	0.46	2_1	-0.00315	0.419	1_2	-0.0214	0.0612
1	BTB-01976950	rs43086367	8	BTB-00950287	rs42112718	18:1c11	1.42e-07	AA	-0.0444	6.14	1.05e-09	2_1	0.0203	0.058	1_2	0.00269	0.406	2_2	-0.00241	0.476	1_1	-0.019	0.0593
2	BTB-00089002	rs43296564	19	ARS-BFGL-NGS-101671	rs109472545	18:1c11	1.46e-07	AA	0.0418	6.13	1.07e-09	1_1	0.0232	0.0595	2_2	0.00302	0.49	2_1	-0.00462	0.328	1_2	-0.011	0.123
8	BTB-00361164	rs43564933	26	ARS-BFGL-NGS-25217	rs42087940	18:1c11	1.05e-07	AA	-0.0403	6.13	1.07e-09	2_1	0.0162	0.108	1_2	0.00586	0.262	1_1	-0.0035	0.533	2_2	-0.0147	0.0965
7	BTB-00300821	rs43507728	10	Hapmap42119-BTA-16944	rs41579354	18:1c11	9.67e-08	AA	0.0517	6.14	1.07e-09	1_1	0.0263	0.0607	2_2	0.0034	0.374	1_2	-0.00277	0.486	2_1	-0.0192	0.0791
1	Hapmap42138-BTA-21868	rs41627902	8	BTA-73603-no-rs	rs41657507	18:1c11	4.94e-08	AA	0.0414	6.13	1.08e-09	1_1	0.0141	0.107	2_2	0.00503	0.295	1_2	-0.00293	0.521	2_1	-0.0193	0.0764
1	BTB-00034202	rs43245775	2	ARS-BFGL-NGS-13789	rs42297742	18:1c11	1.49e-08	AA	0.0308	6.13	1.11e-09	1_1	0.0103	0.18	2_2	0.00498	0.35	1_2	-0.00691	0.265	2_1	-0.00861	0.205
14	UA-IFASA-7855	rs41570085	21	BTA-116337-no-rs	rs41567411	18:1c11	6.33e-09	AA	0.0321	6.13	1.11e-09	1_1	0.0108	0.165	2_2	0.00523	0.35	1_2	-0.00585	0.308	2_1	-0.0103	0.176
9	ARS-BFGL-NGS-44527	rs110049648	24	Hapmap58305-ss46526972	rs41257418	18:1c11	5.4e-08	AA	-0.0331	6.13	1.12e-09	2_1	0.00997	0.172	1_2	0.00654	0.281	1_1	-0.00437	0.4	2_2	-0.0123	0.147
6	ARS-BFGL-NGS-119362	rs110875592	10	Hapmap60208-ss46526487	rs41256950	18:1c11	1.61e-08	AA	-0.0358	6.13	1.13e-09	1_2	0.0152	0.133	2_1	0.00562	0.329	1_1	-0.00623	0.332	2_2	-0.00876	0.206
4	ARS-BFGL-NGS-108354	rs42615311	10	ARS-BFGL-NGS-112908	rs110842645	18:1c11	4.72e-08	AA	-0.0476	6.13	1.13e-09	1_2	0.0206	0.0619	2_1	0.00378	0.31	1_1	-0.00202	0.566	2_2	-0.0212	0.0616
3	INRA-510	rs110142098	28	UA-IFASA-4794	rs29019749	18:1c11	4.05e-08	AA	-0.0439	6.12	1.13e-09	1_2	0.0124	0.113	2_1	0.00493	0.285	1_1	-0.00259	0.543	2_2	-0.024	0.0586
16	ARS-BFGL-NGS-40844	rs41807699	19	ARS-BFGL-NGS-14641	rs109022242	18:1c11	2.44e-08	AA	-0.0321	6.12	1.14e-09	1_2	0.00826	0.22	2_1	0.00806	0.23	1_1	-0.00448	0.373	2_2	-0.0113	0.177
17	BTB-01647275	rs42760248	23	ARS-BFGL-NGS-83665	rs110635888	18:1c11	1.32e-07	AA	-0.0313	6.12	1.16e-09	1_2	0.0076	0.25	2_1	0.00752	0.247	2_2	-0.00586	0.322	1_1	-0.0103	0.181
4	UA-IFASA-7669	rs41648794	5	Hapmap51983-BTA-73224	rs41655930	18:1c11	9.02e-08	AA	0.041	6.12	1.16e-09	1_1	0.0218	0.0711	2_2	0.00305	0.493	2_1	-0.00508	0.297	1_2	-0.0111	0.139
14	Hapmap23304-BTC-069412	rs109698446	22	ARS-BFGL-NGS-17638	rs42015566	18:1c11	2.57e-08	AA	-0.043	6.12	1.16e-09	1_2	0.016	0.0761	2_1	0.00311	0.416	2_2	-0.00282	0.449	1_1	-0.0211	0.059
13	ARS-BFGL-NGS-70502	rs109797421	14	BTB-00566183	rs41728493	18:1c11	1.61e-07	AA	-0.0309	6.12	1.17e-09	2_1	0.00937	0.2	1_2	0.00614	0.304	1_1	-0.00662	0.283	2_2	-0.00877	0.213
2	Hapmap50149-BTA-90491	rs41592510	26	Hapmap57696-rs29024036	rs29024036	18:1c11	5.44e-08	AA	0.0352	6.12	1.17e-09	2_2	0.014	0.103	1_1	0.00518	0.361	2_1	-0.00429	0.4	1_2	-0.0118	0.136
22	Hapmap58148-rs29020564	rs29020564	28	ARS-BFGL-NGS-28913	rs42155131	18:1c11	4.88e-08	AA	0.0464	6.12	1.17e-09	2_2	0.0171	0.0767	1_1	0.00305	0.456	2_1	-0.00336	0.409	1_2	-0.0229	0.0582
13	Hapmap40029-BTA-87430	rs41660868	15	ARS-BFGL-NGS-100136	rs109584130	18:1c11	7.04e-08	AA	0.0346	6.12	1.19e-09	2_2	0.0164	0.092	1_1	0.0034	0.447	2_1	-0.00497	0.309	1_2	-0.00979	0.153
12	BTB-00266144	rs43472696	24	ARS-BFGL-NGS-73573	rs109959888	18:1c11	9.01e-08	AA	0.04	6.11	1.23e-09	1_1	0.0117	0.135	2_2	0.00671	0.229	1_2	-0.00287	0.553	2_1	-0.0187	0.0822
10	ARS-BFGL-NGS-19848	rs109999004	12	Hapmap52179-rs29018440	rs29018440	18:1c11	1.18e-07	AA	0.0365	6.1	1.3e-09	2_2	0.0112	0.145	1_1	0.00523	0.317	1_2	-0.00374	0.436	2_1	-0.0163	0.101
8	ARS-BFGL-NGS-53683	rs109652471	18	ARS-BFGL-NGS-117369	rs41870540	18:1c11	1.36e-07	AA	0.0419	6.1	1.3e-09	1_1	0.0217	0.0584	2_2	0.00282	0.468	2_1	-0.00343	0.382	1_2	-0.0139	0.0915
3	BTB-00136736	rs43346939	4	ARS-BFGL-NGS-2354	rs109313960	18:1c11	4.17e-08	AA	-0.0321	6.1	1.31e-09	2_1	0.0111	0.168	1_2	0.00537	0.345	1_1	-0.00655	0.283	2_2	-0.0091	0.204
1	Hapmap38720-BTA-105046	rs41614035	11	Hapmap52927-rs29019310	rs29019310	18:1c11	1.12e-07	AA	0.0317	6.1	1.32e-09	1_1	0.01	0.19	2_2	0.00578	0.33	2_1	-0.00777	0.244	1_2	-0.00811	0.236
10	Hapmap13194-BTA-96646	rs41591285	19	ARS-BFGL-NGS-79637	rs109034339	18:1c11	6.83e-08	AA	0.0362	6.1	1.32e-09	1_1	0.0167	0.0986	2_2	0.00366	0.443	1_2	-0.00544	0.302	2_1	-0.0104	0.156
4	BTB-00181826	rs43389354	29	BTA-65205-no-rs	rs41584957	18:1c11	2.4e-07	AA	0.0392	6.1	1.32e-09	2_2	0.0146	0.0997	1_1	0.00396	0.501	2_1	-0.00627	0.282	1_2	-0.0143	0.117
8	ARS-BFGL-NGS-53683	rs109652471	18	ARS-BFGL-NGS-31705	rs41873228	18:1c11	9.04e-08	AA	0.0419	6.1	1.33e-09	1_1	0.019	0.0669	2_2	0.00353	0.398	2_1	-0.0029	0.451	1_2	-0.0164	0.0835
4	BTA-121623-no-rs	rs41622240	12	ARS-BFGL-NGS-35078	rs110888670	18:1c11	1.45e-07	AA	0.0305	6.1	1.34e-09	2_2	0.00851	0.224	1_1	0.00659	0.284	1_2	-0.00765	0.247	2_1	-0.00771	0.245
9	ARS-BFGL-NGS-102706	rs42929290	22	ARS-BFGL-NGS-33348	rs42000996	18:1c11	1.05e-07	AA	-0.0354	6.1	1.34e-09	1_2	0.0138	0.139	2_1	0.00467	0.4	2_2	-0.00694	0.268	1_1	-0.00996	0.193
2	ARS-BFGL-NGS-63264	rs43314636	16	ARS-BFGL-NGS-34090	rs110371264	18:1c11	1.58e-07	AA	0.0371	6.1	1.34e-09	1_1	0.0132	0.113	2_2	0.00375	0.403	1_2	-0.00394	0.396	2_1	-0.0163	0.0877
4	BTB-01652821	rs42765191	29	BTA-65205-no-rs	rs41584957	18:1c11	2.58e-08	AA	0.0406	6.09	1.39e-09	2_2	0.0175	0.0848	1_1	0.00348	0.541	2_1	-0.00713	0.243	1_2	-0.0124	0.131
13	ARS-BFGL-NGS-22053	rs41695680	21	ARS-BFGL-NGS-58825	rs110500361	18:1c11	1.49e-08	AA	0.0352	6.09	1.4e-09	1_1	0.0144	0.116	2_2	0.00521	0.345	2_1	-0.0046	0.382	1_2	-0.0109	0.157
2	Hapmap58903-rs29012194	rs29012194	13	Hapmap35375-SCAFFOLD206_10369	rs29019775	18:1c11	1.25e-08	AA	0.0388	6.09	1.41e-09	1_1	0.00982	0.174	2_2	0.00887	0.195	2_1	-0.00349	0.537	1_2	-0.0167	0.0938
2	ARS-BFGL-NGS-10872	rs110581784	27	ARS-BFGL-NGS-110084	rs110473592	18:1c11	2.94e-07	AA	-0.0367	6.09	1.42e-09	1_2	0.0151	0.11	2_1	0.0032	0.439	2_2	-0.00431	0.337	1_1	-0.0141	0.114
8	Hapmap43063-BTA-81810	rs41589904	26	ARS-BFGL-NGS-107546	rs42088115	18:1c11	2.33e-07	AA	0.0422	6.09	1.44e-09	2_2	0.0198	0.0765	1_1	0.00337	0.435	1_2	-0.00385	0.392	2_1	-0.0152	0.0967
1	Hapmap44333-BTA-104611	rs41611740	6	Hapmap43043-BTA-76799	rs41653830	18:1c11	3.96e-07	AA	0.0447	6.09	1.44e-09	1_1	0.0174	0.0731	2_2	0.00318	0.506	2_1	-0.00444	0.353	1_2	-0.0196	0.0671
1	BTA-28028-no-rs	rs41633932	3	Hapmap41056-BTA-67710	rs43712268	18:1c11	2.43e-07	AA	0.0435	6.08	1.48e-09	2_2	0.0202	0.0757	1_1	0.00335	0.448	1_2	-0.00393	0.382	2_1	-0.0161	0.095
16	ARS-BFGL-NGS-77702	rs110879445	19	ARS-BFGL-NGS-31468	rs110573103	18:1c11	9.46e-08	AA	0.0382	6.08	1.48e-09	1_1	0.0133	0.124	2_2	0.00568	0.262	2_1	-0.0032	0.521	1_2	-0.016	0.0922
2	ARS-BFGL-NGS-1113	rs110792452	21	ARS-BFGL-NGS-37012	rs110737839	18:1c11	5.33e-08	AA	-0.0341	6.08	1.51e-09	2_1	0.0131	0.142	1_2	0.00516	0.372	1_1	-0.00683	0.279	2_2	-0.00907	0.207
1	BTB-00059569	rs43272238	16	ARS-BFGL-BAC-35318	rs41256275	18:1c11	7.85e-08	AA	-0.0378	6.08	1.52e-09	1_2	0.012	0.12	2_1	0.0043	0.349	2_2	-0.00327	0.45	1_1	-0.0182	0.0809
18	ARS-BFGL-NGS-116475	rs110052429	27	Hapmap57132-rs29011225	rs29011225	18:1c11	8.7e-10	AA	0.0322	6.07	1.56e-09	2_2	0.00917	0.173	1_1	0.00596	0.261	2_1	-0.00341	0.449	1_2	-0.0137	0.117
8	BTB-01139387	rs42295642	16	ARS-BFGL-NGS-116657	rs109462811	18:1c11	1.68e-07	AA	-0.046	6.07	1.56e-09	1_2	0.0199	0.0601	2_1	0.00265	0.449	2_2	-0.00272	0.433	1_1	-0.0207	0.058
2	BTA-48412-no-rs	rs41640516	14	BTB-00672453	rs41840337	18:1c11	1.16e-07	AA	0.0414	6.07	1.57e-09	2_2	0.0216	0.0679	1_1	0.0028	0.553	1_2	-0.0064	0.239	2_1	-0.0106	0.14
2	ARS-BFGL-NGS-32707	rs111028560	5	ARS-BFGL-NGS-118406	rs109312447	18:1c11	1.8e-07	AA	0.0402	6.07	1.59e-09	1_1	0.0101	0.152	2_2	0.00774	0.214	2_1	-0.00282	0.551	1_2	-0.0195	0.0841
13	BTB-00527031	rs41691591	15	Hapmap39826-BTA-37247	rs41633586	18:1c11	2.07e-07	AA	0.0343	6.07	1.6e-09	2_2	0.0082	0.227	1_1	0.00792	0.227	1_2	-0.0044	0.412	2_1	-0.0138	0.134
2	ARS-BFGL-NGS-118313	rs110161155	11	Hapmap59461-rs29011156	rs29011156	18:1c11	4.24e-08	AA	-0.0415	6.07	1.6e-09	1_2	0.0098	0.162	2_1	0.00705	0.22	2_2	-0.00289	0.546	1_1	-0.0218	0.0718
18	ARS-BFGL-NGS-35793	rs109621990	20	ARS-BFGL-NGS-8048	rs110620934	18:1c11	1.39e-08	AA	-0.0348	6.07	1.62e-09	2_1	0.00805	0.215	1_2	0.00455	0.254	2_2	-0.00317	0.454	1_1	-0.019	0.0762
14	ARS-BFGL-NGS-117012	rs108968111	16	Hapmap33837-BES10_Contig687_1379	rs41789542	18:1c11	1.15e-08	AA	0.0393	6.06	1.63e-09	2_2	0.019	0.0788	1_1	0.00315	0.478	2_1	-0.00466	0.322	1_2	-0.0125	0.121
7	BTB-01219206	rs42374197	8	ARS-BFGL-NGS-63309	rs109194263	18:1c11	8.52e-08	AA	0.0314	6.06	1.64e-09	2_2	0.00899	0.2	1_1	0.0069	0.263	2_1	-0.00494	0.365	1_2	-0.0105	0.172
3	Hapmap50439-BTA-68100	rs43708016	6	ARS-BFGL-NGS-31881	rs110678422	18:1c11	6.85e-08	AA	0.0368	6.06	1.64e-09	1_1	0.0121	0.148	2_2	0.00573	0.315	1_2	-0.00431	0.413	2_1	-0.0146	0.124
6	BTB-01322092	rs42446712	29	BTB-01030615	rs42190085	18:1c11	1.27e-08	AA	-0.0397	6.06	1.64e-09	1_2	0.0199	0.0795	2_1	0.00337	0.404	1_1	-0.00349	0.396	2_2	-0.0129	0.121
13	ARS-BFGL-BAC-11867	rs109888417	19	ARS-BFGL-NGS-3870	rs110473026	18:1c11	3.08e-08	AA	0.035	6.06	1.67e-09	2_2	0.0118	0.157	1_1	0.00536	0.364	1_2	-0.00598	0.314	2_1	-0.0118	0.165
1	ARS-BFGL-NGS-108336	rs109408005	8	BTA-73603-no-rs	rs41657507	18:1c11	1.07e-07	AA	-0.0411	6.06	1.68e-09	2_1	0.0196	0.0782	1_2	0.00426	0.351	2_2	-0.00338	0.466	1_1	-0.0138	0.105
4	ARS-BFGL-NGS-57945	rs110820819	24	BTA-100770-no-rs	rs41597804	18:1c11	9.86e-08	AA	-0.0379	6.06	1.69e-09	1_2	0.00885	0.173	2_1	0.00723	0.196	2_2	-0.00253	0.551	1_1	-0.0193	0.0805
18	ARS-BFGL-NGS-43902	rs109945424	20	Hapmap44601-BTA-50620	rs81111485	18:1c11	2.19e-08	AD	0.0448	6.06	1.72e-09	2_22	0.014	0.0949	2_11	0.0126	0.108	1_12	0.00971	0.288	1_11	-0.00921	0.15	1_22	-0.00999	0.138	2_12	-0.0122	0.221
1	BTB-00043898	rs43258773	29	BTB-00511910	rs41676502	18:1c11	9.64e-09	AA	-0.0385	6.06	1.72e-09	1_2	0.0222	0.0618	2_1	0.00259	0.53	2_2	-0.00591	0.225	1_1	-0.00775	0.183
5	BTB-01700084	rs42816250	16	BTB-01511566	rs42629574	18:1c11	6.59e-08	AA	0.0422	6.06	1.72e-09	1_1	0.0226	0.0666	2_2	0.00272	0.57	2_1	-0.00837	0.184	1_2	-0.00847	0.179
21	Hapmap58285-rs29022862	rs29022862	22	ARS-BFGL-NGS-110176	rs41999714	18:1c11	5.87e-08	AA	-0.0384	6.06	1.72e-09	1_2	0.0124	0.126	2_1	0.00514	0.304	2_2	-0.0032	0.48	1_1	-0.0177	0.0896
3	ARS-BFGL-NGS-117779	rs110369755	28	BTB-01917985	rs43025417	18:1c11	5.71e-08	AA	0.0424	6.06	1.73e-09	2_2	0.0187	0.0914	1_1	0.00351	0.506	1_2	-0.0064	0.277	2_1	-0.0137	0.125
2	ARS-BFGL-NGS-112535	rs110547058	8	BTB-00733204	rs41897801	18:1c11	2.78e-09	AA	0.0335	6.05	1.76e-09	1_1	0.0104	0.184	2_2	0.00682	0.283	1_2	-0.00529	0.352	2_1	-0.0109	0.182
8	Hapmap43063-BTA-81810	rs41589904	9	BTA-84727-no-rs	rs41595013	18:1c11	1.25e-07	AA	0.0464	6.05	1.78e-09	2_2	0.0182	0.0894	1_1	0.00791	0.186	1_2	-0.00254	0.641	2_1	-0.0177	0.0832
2	ARS-BFGL-NGS-3079	rs111028820	8	ARS-BFGL-NGS-66565	rs109086305	18:1c11	4.56e-07	AA	0.0437	6.05	1.78e-09	2_2	0.0161	0.0942	1_1	0.0041	0.344	2_1	-0.00296	0.49	1_2	-0.0205	0.0719
3	BTB-01155362	rs42312244	28	BTA-64483-no-rs	rs41588344	18:1c11	2.55e-08	AA	-0.0376	6.05	1.79e-09	2_1	0.0189	0.0791	1_2	0.00296	0.515	2_2	-0.00595	0.252	1_1	-0.00985	0.154
8	BTB-01332332	rs42454958	19	Hapmap40357-BTA-46514	rs41641479	18:1c11	2.04e-07	AA	0.0381	6.05	1.81e-09	2_2	0.0208	0.0776	1_1	0.00297	0.458	2_1	-0.00474	0.307	1_2	-0.00966	0.157
4	ARS-BFGL-NGS-53034	rs43418414	11	ARS-BFGL-NGS-101505	rs109810674	18:1c11	1.61e-07	AA	0.0395	6.05	1.84e-09	2_2	0.0191	0.0799	1_1	0.00323	0.46	1_2	-0.00435	0.342	2_1	-0.0128	0.118
14	ARS-BFGL-NGS-26028	rs108992948	29	ARS-BFGL-NGS-24800	rs42188649	18:1c11	1.86e-07	AA	0.0411	6.04	1.85e-09	2_2	0.022	0.0674	1_1	0.00278	0.53	1_2	-0.00558	0.265	2_1	-0.0108	0.137
15	ARS-BFGL-NGS-24582	rs109932511	28	ARS-BFGL-NGS-28764	rs111013526	18:1c11	2.06e-07	AA	0.0438	6.04	1.87e-09	2_2	0.0147	0.106	1_1	0.00546	0.282	2_1	-0.00272	0.534	1_2	-0.0209	0.0785
15	ARS-BFGL-NGS-39003	rs110351063	25	Hapmap26254-BTC-024038	rs81124322	18:1c11	9.16e-08	AA	-0.0435	6.04	1.88e-09	2_1	0.0113	0.135	1_2	0.00947	0.159	1_1	-0.00271	0.642	2_2	-0.02	0.0644
10	Hapmap60219-rs29009655	rs29009655	25	ARS-BFGL-NGS-67788	rs109754780	18:1c11	9.31e-08	AA	-0.0342	6.04	1.94e-09	1_2	0.0147	0.114	2_1	0.00419	0.408	2_2	-0.00568	0.305	1_1	-0.00963	0.173
3	Hapmap48544-BTA-98418	rs41665543	8	ARS-BFGL-NGS-53683	rs109652471	18:1c11	5.68e-08	AA	-0.04	6.03	1.96e-09	2_1	0.0194	0.0644	1_2	0.00269	0.459	2_2	-0.00323	0.393	1_1	-0.0147	0.0833
10	Hapmap31071-BTA-125074	rs108983323	21	ARS-BFGL-NGS-82201	rs41980790	18:1c11	5.46e-07	AA	0.0388	6.03	1.98e-09	2_2	0.0171	0.0926	1_1	0.00339	0.508	1_2	-0.00651	0.265	2_1	-0.0118	0.134
8	Hapmap59091-rs29024524	rs29024524	13	ARS-BFGL-NGS-69781	rs110756213	18:1c11	2.36e-08	AA	0.033	6.03	2e-09	2_2	0.0129	0.151	1_1	0.00532	0.34	1_2	-0.00674	0.278	2_1	-0.00812	0.231
1	BTB-02069463	rs43168866	9	ARS-BFGL-NGS-105703	rs109619659	18:1c11	5.74e-08	AA	0.0345	6.03	2e-09	2_2	0.0141	0.127	1_1	0.00458	0.398	2_1	-0.00644	0.281	1_2	-0.00934	0.194
9	ARS-BFGL-NGS-106714	rs109782877	16	Hapmap55901-rs29024589	rs29024589	18:1c11	8.25e-09	AA	0.0398	6.03	2.01e-09	1_1	0.0193	0.0748	2_2	0.00314	0.45	1_2	-0.00379	0.369	2_1	-0.0136	0.107
5	ARS-BFGL-NGS-2133	rs110846591	20	Hapmap48608-BTA-111028	rs41618066	18:1c11	4.99e-07	AA	-0.0456	6.03	2.04e-09	2_1	0.0207	0.0728	1_2	0.00329	0.549	2_2	-0.00621	0.275	1_1	-0.0155	0.103
6	BTB-01902778	rs43014084	16	ARS-BFGL-NGS-53805	rs109726076	18:1c11	3.81e-07	AA	0.0344	6.02	2.08e-09	2_2	0.0132	0.124	1_1	0.00377	0.466	2_1	-0.0071	0.256	1_2	-0.0103	0.154
17	ARS-BFGL-NGS-99210	rs110578763	28	BTB-00994028	rs42153049	18:1c11	3.64e-07	AA	0.0412	6.02	2.08e-09	1_1	0.0173	0.0913	2_2	0.00357	0.446	1_2	-0.00434	0.362	2_1	-0.016	0.101
13	ARS-BFGL-NGS-70502	rs109797421	14	UA-IFASA-6849	rs41595912	18:1c11	2.55e-07	AA	-0.0307	6.02	2.09e-09	2_1	0.00883	0.213	1_2	0.00617	0.297	1_1	-0.00642	0.289	2_2	-0.00926	0.2
3	BTB-01098205	rs42255841	17	ARS-BFGL-NGS-23779	rs41852476	18:1c11	6.19e-09	AA	-0.0399	6.02	2.09e-09	1_2	0.0234	0.0598	2_1	0.00255	0.516	1_1	-0.00496	0.272	2_2	-0.00899	0.152
3	BTB-01359472	rs42482471	12	Hapmap28034-BTA-116850	rs43707407	18:1c11	4.06e-08	AA	0.0383	6.02	2.1e-09	1_1	0.00798	0.184	2_2	0.00665	0.247	2_1	-0.00318	0.493	1_2	-0.0205	0.0754
7	UA-IFASA-1699	rs29013729	11	ARS-BFGL-NGS-110532	rs110252425	18:1c11	3.96e-06	AA	0.0378	6.02	2.11e-09	2_2	0.0131	0.121	1_1	0.00459	0.367	1_2	-0.00397	0.413	2_1	-0.0162	0.1
8	BTB-01593919	rs42711594	26	ARS-BFGL-NGS-111577	rs42085765	18:1c11	3.39e-07	AA	0.0388	6.02	2.12e-09	1_1	0.0161	0.121	2_2	0.0058	0.286	2_1	-0.00426	0.464	1_2	-0.0127	0.129
3	ARS-BFGL-NGS-114557	rs110006988	9	BTA-28590-no-rs	rs41628074	18:1c11	4.35e-07	AA	-0.0419	6.02	2.13e-09	1_2	0.0227	0.0611	2_1	0.00255	0.57	2_2	-0.00605	0.234	1_1	-0.0106	0.135
2	ARS-BFGL-NGS-95329	rs110280729	12	BTA-28075-no-rs	rs41633956	18:1c11	1.6e-07	AA	0.033	6.02	2.15e-09	2_2	0.0117	0.136	1_1	0.00486	0.325	2_1	-0.00386	0.415	1_2	-0.0126	0.124
2	BTA-97970-no-rs	rs41593604	7	ARS-BFGL-NGS-35623	rs110065578	18:1c11	9.6e-08	AA	-0.0419	6.02	2.15e-09	1_2	0.0089	0.174	2_1	0.00801	0.187	2_2	-0.00268	0.572	1_1	-0.0223	0.0676
4	BTB-01186204	rs42343558	14	BTB-00553641	rs41721757	18:1c11	4.39e-09	AA	0.0321	6.02	2.16e-09	2_2	0.00774	0.23	1_1	0.00695	0.287	2_1	-0.006	0.32	1_2	-0.0114	0.163
1	ARS-BFGL-NGS-1705	rs109868693	18	ARS-BFGL-NGS-116232	rs109822692	18:1c11	6.52e-07	AA	-0.0355	6.02	2.16e-09	2_1	0.0125	0.129	1_2	0.00459	0.348	2_2	-0.0039	0.412	1_1	-0.0145	0.111
11	ARS-BFGL-NGS-116293	rs109697605	12	ARS-BFGL-NGS-78056	rs109951607	18:1c11	3.33e-08	AA	-0.0378	6.02	2.18e-09	1_2	0.0191	0.0825	2_1	0.00312	0.473	2_2	-0.00509	0.299	1_1	-0.0105	0.146
5	Hapmap39213-BTA-98187	rs41664746	10	Hapmap48701-BTA-26317	rs41624664	18:1c11	3.96e-07	AA	0.0428	6.02	2.19e-09	2_2	0.0209	0.069	1_1	0.00314	0.423	1_2	-0.00323	0.416	2_1	-0.0156	0.0917
8	BTB-02000008	rs43107279	10	ARS-BFGL-BAC-11616	rs110097338	18:1c11	2.79e-08	AA	-0.036	6.02	2.2e-09	2_1	0.0165	0.0904	1_2	0.00305	0.49	2_2	-0.00528	0.289	1_1	-0.0111	0.132
8	BTB-00361164	rs43564933	13	Hapmap60738-rs29023086	rs29023086	18:1c11	3.76e-08	AA	0.0392	6.02	2.2e-09	2_2	0.0131	0.123	1_1	0.00599	0.244	1_2	-0.00304	0.552	2_1	-0.017	0.082
8	Hapmap52331-rs29021338	rs29021338	28	BTB-02041711	rs43146014	18:1c11	2.07e-07	AA	-0.0426	6.02	2.21e-09	1_2	0.0145	0.0891	2_1	0.00354	0.475	2_2	-0.00406	0.363	1_1	-0.0205	0.0731
8	Hapmap60592-rs29025478	rs29025478	26	ARS-BFGL-NGS-111577	rs42085765	18:1c11	1.63e-07	AA	-0.0387	6.02	2.22e-09	2_1	0.0177	0.11	1_2	0.00485	0.288	1_1	-0.00373	0.476	2_2	-0.0125	0.126
1	BTA-44249-no-rs	rs41638865	22	ARS-BFGL-NGS-18749	rs108982586	18:1c11	5.04e-08	AA	0.0336	6.01	2.23e-09	2_2	0.0112	0.165	1_1	0.00572	0.32	1_2	-0.00516	0.358	2_1	-0.0116	0.157
2	ARS-BFGL-NGS-61938	rs41646074	8	Hapmap48603-BTA-110501	rs41664847	18:1c11	3.8e-09	AA	-0.0388	6.01	2.25e-09	2_1	0.0158	0.0992	1_2	0.00349	0.449	2_2	-0.00454	0.348	1_1	-0.015	0.104
3	BTA-69143-no-rs	rs41585112	6	BTB-01096206	rs42257561	18:1c11	8.99e-08	AA	-0.0367	6.01	2.26e-09	1_2	0.0173	0.0926	2_1	0.00337	0.48	2_2	-0.00602	0.267	1_1	-0.0101	0.159
6	Hapmap25168-BTC-033275	rs110246722	24	Hapmap48000-BTA-57409	rs41643722	18:1c11	1.07e-07	AA	0.0416	6.01	2.26e-09	2_2	0.0189	0.0811	1_1	0.00345	0.436	1_2	-0.00396	0.384	2_1	-0.0153	0.0987
21	ARS-BFGL-NGS-118513	rs110175183	26	ARS-BFGL-NGS-38894	rs109257502	18:1c11	4.73e-06	AA	0.0324	6.01	2.28e-09	2_2	0.0138	0.123	1_1	0.00395	0.419	2_1	-0.00708	0.235	1_2	-0.00756	0.223
14	Hapmap57857-rs29019922	rs29019922	17	BTB-01393971	rs42513136	18:1c11	7.73e-08	AA	-0.0335	6.01	2.28e-09	2_1	0.0135	0.125	1_2	0.00425	0.4	2_2	-0.00545	0.31	1_1	-0.0103	0.164
8	BTB-00285566	rs43498124	27	ARS-BFGL-NGS-1389	rs110517496	18:1c11	1.41e-06	AA	0.032	6.01	2.31e-09	2_2	0.0107	0.153	1_1	0.00504	0.399	1_2	-0.00766	0.237	2_1	-0.00868	0.211
2	BTB-01085343	rs42238130	7	Hapmap3177-BTA-16454	rs41577424	18:1c11	1.03e-08	AA	-0.0291	6.01	2.32e-09	2_1	0.00916	0.186	1_2	0.00541	0.306	1_1	-0.00506	0.331	2_2	-0.00946	0.177
3	ARS-BFGL-NGS-40486	rs110994516	18	ARS-BFGL-NGS-55550	rs41866759	18:1c11	1.28e-07	AA	0.0434	6.01	2.32e-09	2_2	0.0252	0.0598	1_1	0.00271	0.437	2_1	-0.00337	0.39	1_2	-0.0121	0.114
2	BTA-104779-no-rs	rs41611823	3	ARS-BFGL-NGS-119309	rs110043221	18:1c11	5.2e-07	AA	0.031	6.01	2.33e-09	2_2	0.00887	0.209	1_1	0.0066	0.271	2_1	-0.00532	0.342	1_2	-0.0103	0.178
16	ARS-BFGL-NGS-100673	rs110309957	19	ARS-BFGL-NGS-31468	rs110573103	18:1c11	1.35e-07	AA	-0.0416	6.01	2.33e-09	2_1	0.0162	0.0975	1_2	0.00465	0.277	1_1	-0.00268	0.548	2_2	-0.0181	0.0777
1	ARS-BFGL-NGS-44348	rs110692739	4	BTA-71054-no-rs	rs41668916	18:1c11	1.96e-07	AA	0.0347	6.01	2.34e-09	1_1	0.0166	0.0906	2_2	0.0039	0.443	2_1	-0.00601	0.27	1_2	-0.00821	0.196
7	Hapmap60436-ss46526689	rs41257143	29	ARS-BFGL-NGS-89746	rs110415182	18:1c11	2.58e-07	AA	0.0347	6.01	2.34e-09	2_2	0.0135	0.131	1_1	0.00456	0.379	2_1	-0.00519	0.336	1_2	-0.0114	0.154
11	Hapmap39736-BTA-26188	rs41633408	24	ARS-BFGL-NGS-26183	rs109708715	18:1c11	2.87e-08	AA	0.0352	6.01	2.34e-09	2_2	0.0158	0.103	1_1	0.00432	0.37	1_2	-0.00431	0.379	2_1	-0.0107	0.148
7	ARS-BFGL-NGS-103483	rs110801385	8	BTB-01616745	rs42731426	18:1c11	8.58e-08	AA	0.036	6	2.36e-09	2_2	0.0109	0.151	1_1	0.00537	0.309	2_1	-0.00377	0.438	1_2	-0.016	0.103
2	BTB-00089002	rs43296564	27	ARS-BFGL-NGS-53829	rs110238162	18:1c11	3.02e-07	AA	-0.04	6	2.38e-09	1_2	0.0131	0.104	2_1	0.00604	0.268	2_2	-0.00284	0.549	1_1	-0.018	0.0788
18	ARS-BFGL-NGS-55550	rs41866759	20	ARS-BFGL-NGS-38258	rs109191208	18:1c11	8.14e-09	AA	0.042	6	2.41e-09	2_2	0.0201	0.0788	1_1	0.00382	0.322	1_2	-0.00267	0.504	2_1	-0.0154	0.0951
2	ARS-BFGL-NGS-118313	rs110161155	7	ARS-BFGL-NGS-116640	rs110174982	18:1c11	1.07e-07	AA	-0.0365	6	2.42e-09	1_2	0.0143	0.112	2_1	0.00389	0.433	2_2	-0.0049	0.332	1_1	-0.0134	0.124
1	ARS-BFGL-NGS-20624	rs43220854	9	ARS-BFGL-NGS-104763	rs110707592	18:1c11	2.33e-08	AA	0.0334	6	2.45e-09	2_2	0.00773	0.225	1_1	0.00716	0.251	1_2	-0.00439	0.396	2_1	-0.0141	0.128
2	BTA-97970-no-rs	rs41593604	11	ARS-BFGL-NGS-57932	rs43656452	18:1c11	2.06e-07	AA	-0.0411	6	2.46e-09	1_2	0.0116	0.154	2_1	0.00777	0.193	2_2	-0.00308	0.571	1_1	-0.0186	0.0821
2	ARS-BFGL-NGS-18261	rs109723347	24	ARS-BFGL-NGS-115196	rs110918537	18:1c11	1.31e-06	AA	-0.0418	6	2.46e-09	1_2	0.0113	0.118	2_1	0.00584	0.244	2_2	-0.00238	0.576	1_1	-0.0222	0.0626
4	ARS-BFGL-NGS-13575	rs42505493	17	BTB-01381127	rs42506024	18:1c11	1.3e-07	AA	0.0381	5.99	2.49e-09	2_2	0.0155	0.0938	1_1	0.00356	0.415	1_2	-0.00369	0.396	2_1	-0.0154	0.0953
5	UA-IFASA-8960	rs41654470	17	BTB-00676077	rs41839246	18:1c11	1.54e-07	AA	-0.0364	5.99	2.5e-09	1_2	0.0108	0.142	2_1	0.00505	0.331	2_2	-0.0038	0.434	1_1	-0.0167	0.0932
5	ARS-BFGL-NGS-21052	rs109414192	19	ARS-BFGL-NGS-117290	rs110446126	18:1c11	5.09e-07	AA	-0.0377	5.99	2.52e-09	1_2	0.0164	0.0994	2_1	0.00372	0.439	2_2	-0.00491	0.332	1_1	-0.0126	0.129
9	ARS-BFGL-NGS-22128	rs110222146	19	Hapmap29819-BTA-133320	rs81130692	18:1c11	1.37e-07	AA	-0.0423	6	2.54e-09	1_2	0.0171	0.102	2_1	0.0043	0.422	1_1	-0.00491	0.366	2_2	-0.016	0.11
18	ARS-BFGL-NGS-101742	rs110827618	20	ARS-BFGL-NGS-118253	rs42243754	18:1c11	2.34e-08	AA	0.0344	5.99	2.56e-09	2_2	0.011	0.146	1_1	0.00467	0.401	1_2	-0.00563	0.328	2_1	-0.0131	0.124
4	ARS-BFGL-NGS-20161	rs109796864	8	BTB-00366560	rs43572784	18:1c11	1.57e-08	AA	0.0417	5.99	2.58e-09	2_2	0.0153	0.0846	1_1	0.00351	0.372	2_1	-0.00271	0.48	1_2	-0.0202	0.0643
2	BTB-00112997	rs43320289	16	ARS-BFGL-NGS-41905	rs110257825	18:1c11	1e-07	AA	0.0325	5.99	2.59e-09	2_2	0.0113	0.151	1_1	0.00479	0.36	2_1	-0.00505	0.337	1_2	-0.0114	0.152
5	BTB-01278306	rs42406600	12	ARS-BFGL-NGS-30197	rs109087236	18:1c11	5.45e-09	AA	-0.0328	5.99	2.59e-09	1_2	0.00824	0.21	2_1	0.00775	0.241	1_1	-0.00447	0.404	2_2	-0.0124	0.145
16	BTB-00640662	rs41807038	19	ARS-BFGL-NGS-14641	rs109022242	18:1c11	2.23e-08	AA	-0.0317	5.99	2.63e-09	1_2	0.00817	0.219	2_1	0.00798	0.228	1_1	-0.00433	0.375	2_2	-0.0112	0.178
13	BTB-00525974	rs41691438	19	ARS-BFGL-NGS-32338	rs41922560	18:1c11	6.37e-08	AA	0.0423	5.99	2.63e-09	1_1	0.0159	0.086	2_2	0.00293	0.445	1_2	-0.00329	0.402	2_1	-0.0201	0.0671
5	ARS-BFGL-NGS-90522	rs110351284	20	BTB-01423688	rs42543907	18:1c11	2.63e-07	AA	-0.0421	5.98	2.64e-09	2_1	0.0207	0.0675	1_2	0.00298	0.47	1_1	-0.00378	0.366	2_2	-0.0146	0.0963
19	ARS-BFGL-NGS-20801	rs109026531	22	UA-IFASA-5556	rs43745256	18:1c11	9.16e-07	AA	0.0329	5.98	2.64e-09	2_2	0.00787	0.185	1_1	0.00599	0.257	2_1	-0.0032	0.463	1_2	-0.0158	0.0954
2	BTA-20378-no-rs	rs41605667	8	ARS-BFGL-NGS-30858	rs109162338	18:1c11	2.01e-08	AA	0.0383	5.98	2.67e-09	1_1	0.0146	0.107	2_2	0.00365	0.434	1_2	-0.0044	0.36	2_1	-0.0156	0.0997
10	Hapmap43813-BTA-22578	rs41624356	15	ARS-BFGL-NGS-99299	rs111002873	18:1c11	9.88e-08	AA	-0.0372	5.98	2.7e-09	1_2	0.0163	0.0951	2_1	0.00382	0.373	1_1	-0.0036	0.426	2_2	-0.0135	0.107
16	BTB-00634312	rs41797394	22	Hapmap41413-BTA-106121	rs41611975	18:1c11	2.9e-08	AA	0.0343	5.98	2.71e-09	1_1	0.0133	0.119	2_2	0.00403	0.421	2_1	-0.00516	0.323	1_2	-0.0118	0.137
1	BTA-54318-no-rs	rs41643380	8	ARS-BFGL-NGS-10175	rs109493204	18:1c11	9.44e-08	AA	0.0369	5.98	2.75e-09	2_2	0.0097	0.168	1_1	0.00898	0.174	2_1	-0.00263	0.545	1_2	-0.0156	0.113
7	BTA-78638-no-rs	rs41593140	12	Hapmap48235-BTA-17587	rs41622482	18:1c11	1.53e-07	AA	0.041	5.98	2.75e-09	1_1	0.0178	0.0791	2_2	0.00327	0.423	2_1	-0.00338	0.413	1_2	-0.0165	0.0845
8	Hapmap51398-BTA-116046	rs41567337	10	Hapmap48888-BTA-77296	rs41655405	18:1c11	3.93e-08	AA	0.0372	5.98	2.77e-09	2_2	0.0207	0.0693	1_1	0.00277	0.514	1_2	-0.00679	0.213	2_1	-0.00694	0.203
5	ARS-BFGL-NGS-30677	rs110873570	9	ARS-BFGL-NGS-6230	rs109000945	18:1c11	5.93e-08	AA	0.0321	5.98	2.77e-09	1_1	0.0108	0.155	2_2	0.00765	0.262	2_1	-0.00515	0.39	1_2	-0.00858	0.194
2	Hapmap58903-rs29012194	rs29012194	13	BTA-32199-no-rs	rs81111223	18:1c11	8.77e-09	AA	0.0385	5.98	2.77e-09	1_1	0.00969	0.177	2_2	0.00858	0.196	2_1	-0.00348	0.535	1_2	-0.0167	0.0916
4	ARS-BFGL-NGS-19836	rs109946138	13	ARS-BFGL-NGS-112445	rs109846375	18:1c11	7.3e-08	AA	0.0349	5.98	2.78e-09	1_1	0.0151	0.106	2_2	0.00533	0.348	1_2	-0.00479	0.375	2_1	-0.00966	0.171
8	BTA-28204-no-rs	rs41626045	15	Hapmap46540-BTA-93429	rs41665369	18:1c11	2.5e-07	AA	0.0366	5.98	2.78e-09	2_2	0.0162	0.0872	1_1	0.00427	0.339	2_1	-0.00323	0.471	1_2	-0.0129	0.103
4	ARS-BFGL-NGS-33824	rs109452530	9	BTA-83741-no-rs	rs41593369	18:1c11	6.53e-07	AA	-0.0348	5.98	2.8e-09	1_2	0.0158	0.124	2_1	0.00555	0.301	2_2	-0.00538	0.377	1_1	-0.00809	0.198
13	BTB-01376014	rs42497759	19	BTB-00758263	rs41919011	18:1c11	4.93e-08	AA	-0.0304	5.97	2.82e-09	1_2	0.00884	0.194	2_1	0.00563	0.315	2_2	-0.00532	0.323	1_1	-0.0106	0.167
7	UA-IFASA-8448	rs110098428	20	BTB-01104158	rs42262460	18:1c11	1.38e-09	AA	-0.0394	5.97	2.86e-09	1_2	0.0217	0.0647	2_1	0.00256	0.547	2_2	-0.00592	0.236	1_1	-0.00923	0.152
6	ARS-BFGL-NGS-112242	rs43490545	10	BTB-01653149	rs42768815	18:1c11	2.59e-07	AA	0.0397	5.97	2.87e-09	2_2	0.0218	0.0722	1_1	0.00313	0.501	1_2	-0.00711	0.223	2_1	-0.00766	0.204
21	ARS-BFGL-NGS-30167	rs110449542	28	BTB-02041711	rs43146014	18:1c11	2.96e-07	AA	0.0442	5.97	2.87e-09	2_2	0.0198	0.0697	1_1	0.00307	0.468	1_2	-0.0037	0.382	2_1	-0.0176	0.0802
16	ARS-BFGL-NGS-10682	rs110787474	19	ARS-BFGL-NGS-114002	rs109138394	18:1c11	6.12e-07	AA	-0.0401	5.97	2.89e-09	1_2	0.0232	0.0603	2_1	0.00285	0.52	1_1	-0.00617	0.246	2_2	-0.0079	0.173
6	BTB-01326697	rs42447209	22	BTB-00837920	rs42001139	18:1c11	6.59e-08	AA	-0.0345	5.97	2.89e-09	1_2	0.0149	0.103	2_1	0.00384	0.387	1_1	-0.004	0.386	2_2	-0.0118	0.125
16	BTB-00654373	rs41824236	20	ARS-BFGL-NGS-32376	rs110504165	18:1c11	8.18e-08	AA	0.0449	5.98	2.9e-09	2_2	0.00879	0.198	1_1	0.00842	0.202	1_2	-0.00327	0.531	2_1	-0.0245	0.0696
2	BTB-01790271	rs42904778	15	BTB-01173692	rs42329208	18:1c11	9.29e-08	AA	0.0404	5.97	2.91e-09	2_2	0.0206	0.0783	1_1	0.00305	0.532	2_1	-0.0076	0.216	1_2	-0.00918	0.174
8	BTB-02006625	rs43109452	17	Hapmap54282-ss46526199	rs41255339	18:1c11	8.4e-08	AA	-0.0451	5.97	2.93e-09	2_1	0.0182	0.0727	1_2	0.00401	0.329	1_1	-0.00242	0.532	2_2	-0.0205	0.0663
1	BTA-31638-no-rs	rs41582541	21	Hapmap50721-BTA-52111	rs41641673	18:1c11	9.25e-08	AA	0.0305	5.97	2.94e-09	1_1	0.00811	0.208	2_2	0.00603	0.282	2_1	-0.00474	0.371	1_2	-0.0117	0.139
9	ARS-BFGL-NGS-115260	rs109910252	20	ARS-BFGL-NGS-20999	rs109629781	18:1c11	5.03e-08	AA	0.0339	5.97	2.97e-09	2_2	0.00968	0.206	1_1	0.00738	0.232	1_2	-0.00441	0.409	2_1	-0.0125	0.153
8	Hapmap60592-rs29025478	rs29025478	13	Hapmap60738-rs29023086	rs29023086	18:1c11	1.08e-07	AA	0.037	5.97	2.97e-09	2_2	0.0103	0.152	1_1	0.00591	0.243	1_2	-0.00292	0.523	2_1	-0.0179	0.0829
9	ARS-BFGL-NGS-18228	rs109208828	29	Hapmap51754-BTA-66496	rs43708332	18:1c11	4.33e-07	AA	0.0341	5.97	2.98e-09	2_2	0.0133	0.121	1_1	0.00416	0.456	2_1	-0.00776	0.233	1_2	-0.00889	0.19
12	ARS-BFGL-BAC-11821	rs109068181	16	ARS-BFGL-NGS-100673	rs110309957	18:1c11	4.27e-07	AA	-0.0401	5.97	2.98e-09	1_2	0.0187	0.0759	2_1	0.00302	0.471	1_1	-0.00401	0.355	2_2	-0.0144	0.098
14	Hapmap39171-BTA-35277	rs41632207	18	ARS-BFGL-BAC-35698	rs110968910	18:1c11	1.04e-07	AA	0.045	5.97	2.98e-09	1_1	0.0156	0.0942	2_2	0.0058	0.24	2_1	-0.0024	0.598	1_2	-0.0212	0.0676
5	BTB-00221620	rs43427698	29	ARS-BFGL-NGS-65789	rs109338075	18:1c11	4.19e-09	AA	0.0399	5.98	3.01e-09	2_2	0.018	0.114	1_1	0.00466	0.419	2_1	-0.00814	0.248	1_2	-0.00905	0.219
8	BTA-73603-no-rs	rs41657507	25	ARS-BFGL-NGS-67788	rs109754780	18:1c11	1.55e-07	AA	-0.0424	5.96	3.04e-09	1_2	0.0241	0.0598	2_1	0.00308	0.457	2_2	-0.00409	0.36	1_1	-0.0112	0.123
9	ARS-BFGL-NGS-59162	rs110971289	11	BTA-16600-no-rs	rs41603588	18:1c11	1.55e-08	AA	-0.0409	5.96	3.06e-09	2_1	0.0123	0.114	1_2	0.00707	0.256	2_2	-0.00312	0.549	1_1	-0.0184	0.0812
7	BTB-01207246	rs42365868	10	ARS-BFGL-NGS-94247	rs110963111	18:1c11	1.72e-07	AA	0.0359	5.96	3.13e-09	1_1	0.00875	0.174	2_2	0.00631	0.239	2_1	-0.00299	0.501	1_2	-0.0178	0.086
8	Hapmap39358-BTA-82003	rs41609462	18	ARS-BFGL-NGS-43737	rs110897066	18:1c11	1.53e-07	AA	0.0423	5.96	3.14e-09	2_2	0.00998	0.166	1_1	0.00976	0.131	2_1	-0.00227	0.629	1_2	-0.0203	0.0744
15	UA-IFASA-5331	rs41632782	25	BTB-02018145	rs43119705	18:1c11	7.78e-10	AA	0.0371	5.96	3.15e-09	1_1	0.0122	0.125	2_2	0.00476	0.321	1_2	-0.00331	0.463	2_1	-0.0168	0.0911
13	BTA-34161-no-rs	rs41627486	27	ARS-BFGL-NGS-117324	rs109341373	18:1c11	8.73e-08	AA	-0.0316	5.96	3.16e-09	2_1	0.00858	0.214	1_2	0.00678	0.303	1_1	-0.00759	0.262	2_2	-0.00865	0.22
2	BTA-20378-no-rs	rs41605667	8	Hapmap24789-BTA-109852	rs43711268	18:1c11	2.58e-08	AA	0.038	5.95	3.18e-09	1_1	0.0145	0.107	2_2	0.00366	0.432	1_2	-0.00438	0.359	2_1	-0.0154	0.102
8	Hapmap57319-rs29012379	rs29012379	20	Hapmap44305-BTA-88458	rs41665093	18:1c11	7.73e-08	AA	-0.0348	5.95	3.27e-09	2_1	0.0121	0.128	1_2	0.00444	0.349	1_1	-0.00372	0.416	2_2	-0.0145	0.107
21	ARS-BFGL-NGS-115287	rs110871261	28	Hapmap56893-rs29013584	rs29013584	18:1c11	3.53e-08	AA	0.0409	5.95	3.28e-09	2_2	0.0196	0.0716	1_1	0.00307	0.453	1_2	-0.00369	0.38	2_1	-0.0146	0.0953
9	BTA-89158-no-rs	rs41602913	14	ARS-BFGL-NGS-36955	rs108968599	18:1c11	2e-08	AA	-0.0363	5.95	3.3e-09	1_2	0.0136	0.121	2_1	0.00522	0.287	2_2	-0.00336	0.485	1_1	-0.0141	0.107
1	BTB-00067270	rs43275844	4	BTB-01054433	rs42211846	18:1c11	3.02e-07	AA	0.0364	5.95	3.32e-09	1_1	0.0143	0.114	2_2	0.00389	0.456	2_1	-0.00598	0.3	1_2	-0.0123	0.13
14	Hapmap51129-BTA-104919	rs41613080	21	BTA-116337-no-rs	rs41567411	18:1c11	5.02e-08	AA	-0.0312	5.95	3.33e-09	2_1	0.0103	0.167	1_2	0.0051	0.35	2_2	-0.00564	0.31	1_1	-0.0101	0.173
11	Hapmap34643-BES1_Contig588_854	rs43708515	26	ARS-BFGL-NGS-13248	rs109405943	18:1c11	1.69e-07	AA	0.0326	5.95	3.33e-09	2_2	0.00834	0.218	1_1	0.0072	0.254	2_1	-0.00481	0.379	1_2	-0.0123	0.149
3	ARS-BFGL-NGS-111118	rs108937915	12	Hapmap38290-BTA-120916	rs41624035	18:1c11	1.62e-07	AA	0.0378	5.95	3.33e-09	2_2	0.0153	0.0919	1_1	0.00333	0.451	1_2	-0.00399	0.361	2_1	-0.0152	0.0961
9	ARS-BFGL-NGS-116510	rs110663814	10	Hapmap27210-BTA-158247	rs110770389	18:1c11	3.01e-07	AA	0.0309	5.95	3.35e-09	1_1	0.0103	0.178	2_2	0.0055	0.333	1_2	-0.00686	0.267	2_1	-0.00826	0.222
9	BTA-83341-no-rs	rs41592677	11	Hapmap633-BTA-104291	rs109433858	18:1c11	2.01e-08	AA	0.0389	5.95	3.35e-09	1_1	0.0103	0.15	2_2	0.00784	0.208	2_1	-0.00307	0.559	1_2	-0.0176	0.083
10	BTB-00416033	rs43619084	21	Hapmap50721-BTA-52111	rs41641673	18:1c11	1.61e-07	AA	0.0404	5.94	3.4e-09	2_2	0.0218	0.0639	1_1	0.00286	0.468	1_2	-0.00399	0.357	2_1	-0.0117	0.112
2	BTA-48498-no-rs	rs41564971	10	ARS-BFGL-NGS-6924	rs110113761	18:1c11	6.23e-08	AA	-0.0329	5.94	3.43e-09	1_2	0.0116	0.138	2_1	0.00453	0.357	2_2	-0.00433	0.376	1_1	-0.0124	0.129
2	ARS-BFGL-NGS-1113	rs110792452	17	ARS-BFGL-NGS-98816	rs110862484	18:1c11	2.38e-07	AA	-0.0443	5.94	3.44e-09	1_2	0.0159	0.0907	2_1	0.00465	0.284	1_1	-0.00251	0.562	2_2	-0.0213	0.0634
1	Hapmap59820-rs29019798	rs29019798	4	ARS-BFGL-NGS-112234	rs110008693	18:1c11	1.65e-07	AA	-0.0339	5.94	3.45e-09	2_1	0.0112	0.147	1_2	0.00521	0.305	2_2	-0.00377	0.429	1_1	-0.0137	0.119
4	ARS-BFGL-NGS-111415	rs111003765	6	ARS-BFGL-NGS-94720	rs109879890	18:1c11	3.36e-06	AA	0.0364	5.94	3.51e-09	1_1	0.0138	0.118	2_2	0.00417	0.476	2_1	-0.00755	0.246	1_2	-0.0109	0.16
6	BTA-76826-no-rs	rs41654346	23	Hapmap43293-BTA-55610	rs41604166	18:1c11	8.17e-08	AA	0.035	5.94	3.52e-09	2_2	0.0076	0.2	1_1	0.00722	0.213	1_2	-0.00305	0.497	2_1	-0.0171	0.0901
3	Hapmap46912-BTA-104565	rs41603378	17	ARS-BFGL-BAC-34362	rs109880498	18:1c11	5.25e-07	AA	-0.0422	5.94	3.54e-09	2_1	0.0229	0.0638	1_2	0.00253	0.586	1_1	-0.00834	0.179	2_2	-0.00846	0.171
14	ARS-BFGL-NGS-69925	rs110553458	29	UA-IFASA-7440	rs41621937	18:1c11	6.18e-08	AA	-0.0369	5.94	3.54e-09	2_1	0.00851	0.165	1_2	0.00653	0.222	1_1	-0.00262	0.538	2_2	-0.0193	0.0748
7	ARS-BFGL-NGS-103483	rs110801385	8	ARS-BFGL-NGS-37680	rs43773249	18:1c11	1.17e-07	AA	0.0363	5.94	3.55e-09	2_2	0.0112	0.141	1_1	0.00507	0.315	2_1	-0.00356	0.447	1_2	-0.0164	0.0968
14	Hapmap34587-BES7_Contig136_464	rs43708433	24	BTB-00875512	rs42038370	18:1c11	9.6e-08	AA	-0.041	5.93	3.56e-09	2_1	0.0176	0.0803	1_2	0.00326	0.454	2_2	-0.00385	0.377	1_1	-0.0162	0.0888
2	ARS-BFGL-NGS-14778	rs110160147	19	ARS-BFGL-NGS-117290	rs110446126	18:1c11	3.02e-07	AA	0.0308	5.93	3.64e-09	1_1	0.00777	0.24	2_2	0.00676	0.262	2_1	-0.00564	0.329	1_2	-0.0106	0.168
2	ARS-BFGL-NGS-95329	rs110280729	12	ARS-BFGL-NGS-45730	rs110182125	18:1c11	2.52e-07	AA	0.0373	5.93	3.68e-09	2_2	0.0144	0.119	1_1	0.00494	0.332	2_1	-0.00391	0.431	1_2	-0.014	0.118
1	Hapmap42138-BTA-21868	rs41627902	8	ARS-BFGL-NGS-22891	rs109113990	18:1c11	4.01e-07	AA	0.0429	5.93	3.69e-09	1_1	0.0175	0.0829	2_2	0.00419	0.303	1_2	-0.00252	0.541	2_1	-0.0186	0.073
2	BTA-20378-no-rs	rs41605667	8	BTB-01687547	rs42801482	18:1c11	6.72e-07	AA	-0.0308	5.93	3.71e-09	1_2	0.00844	0.218	2_1	0.00639	0.307	1_1	-0.00775	0.25	2_2	-0.00827	0.225
1	ARS-BFGL-NGS-28489	rs110155930	23	Hapmap28130-BTA-137222	rs81137838	18:1c11	1.95e-07	AA	0.0381	5.93	3.74e-09	2_2	0.0105	0.144	1_1	0.00652	0.235	2_1	-0.00274	0.534	1_2	-0.0183	0.0865
8	ARS-BFGL-NGS-77930	rs41661176	24	BTA-58112-no-rs	rs41584294	18:1c11	4.42e-07	AA	0.0369	5.93	3.75e-09	2_2	0.0165	0.0986	1_1	0.00374	0.431	1_2	-0.00489	0.335	2_1	-0.0118	0.136
21	ARS-BFGL-NGS-54399	rs110435250	23	ARS-BFGL-NGS-104089	rs109710217	18:1c11	1.78e-08	AA	0.0505	5.93	3.76e-09	2_2	0.0218	0.0639	1_1	0.00334	0.463	1_2	-0.00371	0.408	2_1	-0.0217	0.0657
7	BTB-01130043	rs42284383	24	ARS-BFGL-NGS-1521	rs109333345	18:1c11	2.95e-07	AA	0.0335	5.93	3.78e-09	1_1	0.0101	0.156	2_2	0.00536	0.286	1_2	-0.00339	0.451	2_1	-0.0147	0.107
8	ARS-BFGL-NGS-113635	rs110441445	16	ARS-BFGL-NGS-13919	rs41793330	18:1c11	1.99e-07	AA	0.0364	5.92	3.8e-09	2_2	0.0141	0.104	1_1	0.00377	0.39	2_1	-0.00363	0.406	1_2	-0.0148	0.0994
16	ARS-BFGL-NGS-113069	rs42343462	19	ARS-BFGL-NGS-112304	rs109142568	18:1c11	4.43e-07	AA	-0.0358	5.92	3.82e-09	1_2	0.0176	0.086	2_1	0.00331	0.462	2_2	-0.00514	0.298	1_1	-0.00981	0.154
7	ARS-BFGL-NGS-103483	rs110801385	8	ARS-BFGL-NGS-76732	rs42731386	18:1c11	1.13e-07	AA	-0.0379	5.92	3.84e-09	2_1	0.0129	0.119	1_2	0.00464	0.323	2_2	-0.00323	0.469	1_1	-0.0171	0.0885
22	ARS-BFGL-NGS-118520	rs111021020	25	ARS-BFGL-NGS-15260	rs43117936	18:1c11	3.71e-07	AA	0.0393	5.92	3.85e-09	2_2	0.0116	0.139	1_1	0.00656	0.246	2_1	-0.00292	0.522	1_2	-0.0182	0.0935
2	ARS-BFGL-NGS-27703	rs109089031	14	UA-IFASA-9431	rs41611812	18:1c11	3.99e-07	AA	-0.0295	5.92	3.86e-09	1_2	0.0109	0.17	2_1	0.00529	0.302	1_1	-0.00571	0.301	2_2	-0.00763	0.227
1	ARS-BFGL-NGS-105884	rs43279751	21	ARS-BFGL-NGS-103854	rs109431787	18:1c11	1e-07	AA	-0.0366	5.92	3.88e-09	2_1	0.0121	0.115	1_2	0.00339	0.439	2_2	-0.00376	0.357	1_1	-0.0174	0.0884
8	Hapmap39358-BTA-82003	rs41609462	9	ARS-BFGL-NGS-96838	rs109992232	18:1c11	1.93e-07	AA	0.039	5.92	3.89e-09	1_1	0.0223	0.0633	2_2	0.00288	0.479	2_1	-0.00469	0.315	1_2	-0.00915	0.143
16	ARS-BFGL-NGS-22382	rs110216528	26	Hapmap53362-rs29013727	rs29013727	18:1c11	3.95e-08	AA	-0.0345	5.92	3.92e-09	2_1	0.013	0.11	1_2	0.00373	0.479	2_2	-0.00576	0.277	1_1	-0.0121	0.134
8	ARS-BFGL-NGS-43641	rs43571257	26	ARS-BFGL-NGS-25217	rs42087940	18:1c11	2.08e-06	AA	-0.0395	5.92	3.94e-09	2_1	0.0167	0.109	1_2	0.00505	0.259	1_1	-0.00311	0.532	2_2	-0.0146	0.101
6	BTA-22096-no-rs	rs41629221	26	ARS-BFGL-NGS-114149	rs42093978	18:1c11	1.97e-07	AA	-0.0421	5.92	3.96e-09	2_1	0.0155	0.0927	1_2	0.00406	0.55	2_2	-0.00856	0.245	1_1	-0.014	0.113
5	ARS-BFGL-NGS-117102	rs110635677	10	BTB-00441709	rs43651043	18:1c11	3.63e-07	AA	0.0319	5.92	3.97e-09	2_2	0.0091	0.197	1_1	0.00638	0.275	1_2	-0.00468	0.376	2_1	-0.0117	0.153
17	ARS-BFGL-NGS-46768	rs109905730	22	ARS-BFGL-NGS-17889	rs109822019	18:1c11	5.19e-07	AA	0.0394	5.92	3.97e-09	1_1	0.0221	0.0583	2_2	0.00266	0.497	2_1	-0.00405	0.319	1_2	-0.0106	0.125
7	BTB-01597787	rs42713772	13	ARS-USMARC-Parent-EF026087-rs2901	rs29011643	18:1c11	7.04e-08	AA	0.0355	5.92	4.01e-09	2_2	0.0188	0.0755	1_1	0.0031	0.48	1_2	-0.00537	0.263	2_1	-0.00824	0.181
3	ARS-BFGL-NGS-79371	rs109364955	12	BTB-01202260	rs42361932	18:1c11	3.51e-07	AA	0.0293	5.91	4.03e-09	1_1	0.00892	0.201	2_2	0.00563	0.316	2_1	-0.00723	0.244	1_2	-0.00754	0.24
3	ARS-BFGL-NGS-115246	rs109572605	16	BTB-01481993	rs42605732	18:1c11	2.37e-07	AA	0.0402	5.91	4.07e-09	1_1	0.0101	0.18	2_2	0.00738	0.243	1_2	-0.00372	0.48	2_1	-0.019	0.0965
1	BTA-49414-no-rs	rs41578214	2	ARS-BFGL-NGS-56651	rs110493382	18:1c11	1.83e-07	AA	-0.0359	5.91	4.11e-09	2_1	0.0122	0.12	1_2	0.00371	0.39	2_2	-0.00367	0.403	1_1	-0.0163	0.0877
9	Hapmap49773-BTA-84060	rs41594135	11	Hapmap41117-BTA-99065	rs41667907	18:1c11	9.05e-08	AA	-0.0379	5.91	4.11e-09	1_2	0.0123	0.113	2_1	0.00495	0.296	2_2	-0.00278	0.512	1_1	-0.0179	0.0801
2	Hapmap47972-BTA-48849	rs41644202	7	ARS-BFGL-NGS-89239	rs109855003	18:1c11	3.72e-06	AA	-0.0351	5.91	4.15e-09	2_1	0.0107	0.139	1_2	0.00472	0.448	1_1	-0.00669	0.279	2_2	-0.013	0.134
8	ARS-USMARC-Parent-DQ650636-rs2902	rs29024525	13	ARS-BFGL-NGS-69781	rs110756213	18:1c11	7.09e-08	AA	0.0324	5.91	4.17e-09	2_2	0.0127	0.151	1_1	0.00524	0.337	1_2	-0.00663	0.278	2_1	-0.00782	0.235
9	ARS-BFGL-NGS-32066	rs110950497	18	ARS-BFGL-NGS-36647	rs109696065	18:1c11	3.25e-07	AA	0.0394	5.91	4.17e-09	2_2	0.0178	0.078	1_1	0.00288	0.517	2_1	-0.00493	0.305	1_2	-0.0138	0.0995
5	ARS-BFGL-NGS-5790	rs110457668	16	ARS-BFGL-BAC-34703	rs110014733	18:1c11	1.73e-07	AA	0.0353	5.91	4.2e-09	2_2	0.0176	0.0893	1_1	0.00333	0.455	1_2	-0.00544	0.287	2_1	-0.00897	0.169
9	BTB-01592448	rs42707394	11	UA-IFASA-5940	rs41578350	18:1c11	2.98e-08	AA	-0.0388	5.91	4.2e-09	2_1	0.0213	0.0594	1_2	0.00236	0.542	2_2	-0.00457	0.28	1_1	-0.0106	0.119
2	ARS-BFGL-NGS-103955	rs109282822	14	Hapmap42187-BTA-34463	rs41579052	18:1c11	2.31e-07	AA	-0.0309	5.91	4.21e-09	2_1	0.0121	0.148	1_2	0.00485	0.349	2_2	-0.00652	0.271	1_1	-0.00743	0.232
1	BTB-01976950	rs43086367	22	Hapmap52799-ss46526060	rs41255207	18:1c11	4.43e-07	AA	-0.0292	5.91	4.22e-09	1_2	0.0088	0.203	2_1	0.00606	0.297	1_1	-0.00671	0.264	2_2	-0.00768	0.236
7	ARS-BFGL-NGS-76638	rs109150599	12	Hapmap48235-BTA-17587	rs41622482	18:1c11	2.49e-07	AA	0.0424	5.91	4.22e-09	1_1	0.0186	0.0719	2_2	0.00306	0.433	2_1	-0.00318	0.419	1_2	-0.0176	0.0757
8	ARS-BFGL-NGS-16472	rs42185123	11	ARS-BFGL-NGS-104712	rs109884644	18:1c11	4.37e-07	AA	0.041	5.91	4.24e-09	1_1	0.00976	0.152	2_2	0.00671	0.212	2_1	-0.00249	0.568	1_2	-0.022	0.0676
1	ARS-BFGL-NGS-20624	rs43220854	9	BTB-01374567	rs42500815	18:1c11	2.72e-07	AA	0.0348	5.91	4.25e-09	2_2	0.00764	0.236	1_1	0.00741	0.253	1_2	-0.00472	0.388	2_1	-0.0151	0.123
3	ARS-BFGL-NGS-112083	rs109623041	5	ARS-BFGL-NGS-5790	rs110457668	18:1c11	2.88e-08	AA	0.0348	5.91	4.26e-09	2_2	0.0143	0.113	1_1	0.00365	0.448	2_1	-0.0055	0.297	1_2	-0.0114	0.142
9	ARS-BFGL-NGS-32066	rs110950497	18	ARS-BFGL-NGS-113719	rs110879471	18:1c11	3.05e-07	AA	0.0348	5.9	4.28e-09	2_2	0.0148	0.0991	1_1	0.00335	0.483	2_1	-0.00575	0.285	1_2	-0.0109	0.133
12	ARS-BFGL-NGS-73460	rs110681617	18	ARS-BFGL-NGS-91355	rs41584614	18:1c11	2.49e-07	AA	-0.0378	5.9	4.3e-09	1_2	0.0207	0.0707	2_1	0.0027	0.506	2_2	-0.00525	0.27	1_1	-0.0092	0.153
13	Hapmap46901-BTA-05645	rs29019803	28	Hapmap54360-rs29014681	rs29014681	18:1c11	5.75e-07	AA	0.0382	5.91	4.34e-09	1_1	0.0109	0.218	2_2	0.00838	0.267	1_2	-0.00725	0.32	2_1	-0.0117	0.195
11	ARS-BFGL-NGS-42574	rs42948402	16	Hapmap55901-rs29024589	rs29024589	18:1c11	4.84e-07	AA	0.0391	5.9	4.34e-09	1_1	0.0128	0.109	2_2	0.00386	0.385	1_2	-0.00342	0.433	2_1	-0.019	0.0735
2	ARS-USMARC-Parent-AY776154-no-rs	rs41257512	23	ARS-BFGL-NGS-59707	rs110357416	18:1c11	7e-08	AA	0.0292	5.9	4.35e-09	1_1	0.00759	0.237	2_2	0.00693	0.256	2_1	-0.00589	0.302	1_2	-0.00876	0.205
3	ARS-BFGL-NGS-41773	rs110310568	12	BTB-01202260	rs42361932	18:1c11	3.49e-07	AA	-0.0293	5.9	4.36e-09	2_1	0.0092	0.193	1_2	0.00553	0.32	1_1	-0.00703	0.25	2_2	-0.00756	0.236
3	ARS-BFGL-NGS-115757	rs42916815	4	Hapmap44212-BTA-122090	rs41568116	18:1c11	8.73e-08	AA	-0.0332	5.9	4.36e-09	1_2	0.00878	0.175	2_1	0.00574	0.324	1_1	-0.00444	0.381	2_2	-0.0142	0.12
4	ARS-BFGL-NGS-36252	rs42358394	22	ARS-BFGL-NGS-34917	rs110872531	18:1c11	5.36e-10	AA	-0.0308	5.9	4.37e-09	2_1	0.00833	0.224	1_2	0.00665	0.273	1_1	-0.00578	0.317	2_2	-0.00999	0.186
3	ARS-BFGL-NGS-6556	rs110243399	25	ARS-BFGL-NGS-82152	rs110927692	18:1c11	2.83e-07	AA	-0.0394	5.9	4.38e-09	1_2	0.0175	0.0794	2_1	0.0029	0.512	2_2	-0.0047	0.31	1_1	-0.0143	0.0989
2	BTB-01790320	rs42904827	15	BTB-01173692	rs42329208	18:1c11	2.23e-07	AA	0.0402	5.9	4.4e-09	2_2	0.0209	0.0751	1_1	0.00292	0.537	2_1	-0.00751	0.213	1_2	-0.00885	0.175
1	ARS-BFGL-NGS-117882	rs110438618	11	ARS-BFGL-NGS-16700	rs109945988	18:1c11	4.62e-07	AA	0.0385	5.9	4.4e-09	1_1	0.0137	0.0931	2_2	0.00527	0.308	1_2	-0.00295	0.517	2_1	-0.0166	0.0827
1	BTB-00030699	rs43245227	18	BTA-44392-no-rs	rs41639940	18:1c11	1.36e-08	AA	-0.0409	5.9	4.4e-09	1_2	0.0147	0.101	2_1	0.00432	0.327	2_2	-0.0029	0.495	1_1	-0.019	0.0768
8	ARS-BFGL-NGS-78877	rs110285462	21	Hapmap50722-BTA-52191	rs41641725	18:1c11	5e-07	AA	-0.0385	5.9	4.42e-09	2_1	0.0202	0.0792	1_2	0.00317	0.497	2_2	-0.00675	0.236	1_1	-0.00839	0.188
10	ARS-BFGL-NGS-18531	rs109114232	18	ARS-BFGL-NGS-77590	rs41867905	18:1c11	3.77e-07	AA	0.0427	5.9	4.42e-09	2_2	0.0174	0.0733	1_1	0.00325	0.397	1_2	-0.00276	0.464	2_1	-0.0193	0.0662
1	BTB-01976950	rs43086367	8	ARS-BFGL-NGS-43641	rs43571257	18:1c11	3.11e-07	AA	0.0351	5.9	4.43e-09	2_2	0.0129	0.112	1_1	0.00392	0.368	2_1	-0.00342	0.423	1_2	-0.0148	0.0974
9	BTB-00403553	rs43608525	26	ARS-BFGL-NGS-25217	rs42087940	18:1c11	3.18e-07	AA	0.0411	5.9	4.43e-09	1_1	0.0137	0.102	2_2	0.00452	0.293	2_1	-0.00259	0.539	1_2	-0.0202	0.0656
9	BTA-83267-no-rs	rs41656790	23	ARS-BFGL-NGS-71037	rs108971189	18:1c11	3.04e-08	AA	0.0398	5.9	4.45e-09	1_1	0.0184	0.0843	2_2	0.00339	0.499	1_2	-0.00571	0.284	2_1	-0.0122	0.133
22	Hapmap47345-BTA-60915	rs41589647	25	Hapmap31267-BTC-020423	rs81123164	18:1c11	2.73e-07	AA	-0.0302	5.9	4.48e-09	2_1	0.0109	0.158	1_2	0.00471	0.368	2_2	-0.00689	0.249	1_1	-0.00773	0.225
1	ARS-BFGL-NGS-20368	rs110885866	13	ARS-BFGL-NGS-22195	rs43140363	18:1c11	1.13e-07	AA	0.0308	5.9	4.49e-09	2_2	0.0119	0.147	1_1	0.00557	0.322	2_1	-0.00629	0.243	1_2	-0.00704	0.288
5	Hapmap49801-BTA-93284	rs41664298	17	BTB-01130340	rs42286678	18:1c11	7.17e-08	AA	0.0362	5.9	4.5e-09	2_2	0.0151	0.107	1_1	0.0044	0.39	2_1	-0.00443	0.361	1_2	-0.0123	0.142
3	BTA-69575-no-rs	rs43715270	12	ARS-BFGL-NGS-30197	rs109087236	18:1c11	6.74e-07	AA	-0.0398	5.9	4.54e-09	2_1	0.0152	0.102	1_2	0.00501	0.271	1_1	-0.00281	0.543	2_2	-0.0167	0.0831
3	BTB-00373687	rs43577860	7	Hapmap50786-BTA-80052	rs41607744	18:1c11	4.15e-07	AA	-0.0298	5.89	4.57e-09	2_1	0.00985	0.186	1_2	0.00617	0.264	2_2	-0.00476	0.348	1_1	-0.00897	0.201
2	ARS-BFGL-NGS-41994	rs109094432	13	Hapmap48136-BTA-96744	rs41663038	18:1c11	4.94e-07	AA	0.0377	5.89	4.57e-09	2_2	0.0224	0.0628	1_1	0.00269	0.446	1_2	-0.00392	0.345	2_1	-0.00862	0.146
12	ARS-BFGL-NGS-30197	rs109087236	14	Hapmap59382-rs29022898	rs29022898	18:1c11	4.3e-07	AA	0.0324	5.89	4.58e-09	2_2	0.0077	0.228	1_1	0.00672	0.249	1_2	-0.00427	0.397	2_1	-0.0137	0.126
6	Hapmap41799-BTA-21550	rs41575451	19	ARS-BFGL-NGS-309	rs109626177	18:1c11	8.93e-08	AA	-0.0314	5.89	4.62e-09	2_1	0.00808	0.237	1_2	0.00755	0.252	1_1	-0.0061	0.313	2_2	-0.00963	0.198
12	BTB-00705700	rs41872484	22	ARS-BFGL-NGS-103264	rs109566754	18:1c11	2.44e-07	AA	0.0372	5.89	4.66e-09	2_2	0.0181	0.0712	1_1	0.00358	0.405	2_1	-0.00329	0.411	1_2	-0.0122	0.114
5	ARS-BFGL-NGS-86348	rs110829690	9	ARS-BFGL-NGS-112504	rs110755049	18:1c11	7.97e-07	AA	0.0478	5.9	4.68e-09	2_2	0.0231	0.0617	1_1	0.00312	0.46	1_2	-0.00358	0.399	2_1	-0.0179	0.0799
8	ARS-BFGL-NGS-112772	rs110540249	12	BTA-108564-no-rs	rs41570850	18:1c11	5.96e-08	AA	0.0438	5.89	4.69e-09	2_2	0.0146	0.1	1_1	0.00517	0.294	2_1	-0.00265	0.533	1_2	-0.0214	0.0733
21	BTA-51971-no-rs	rs41640715	24	Hapmap46842-BTA-57397	rs41583948	18:1c11	6.48e-07	AA	0.0341	5.89	4.74e-09	1_1	0.0161	0.101	2_2	0.00349	0.409	1_2	-0.00441	0.335	2_1	-0.0101	0.155
3	ARS-BFGL-NGS-40486	rs110994516	16	ARS-BFGL-NGS-77702	rs110879445	18:1c11	2.34e-07	AA	-0.0347	5.89	4.74e-09	2_1	0.0175	0.0827	1_2	0.00324	0.416	2_2	-0.00396	0.367	1_1	-0.01	0.133
9	ARS-BFGL-NGS-105758	rs109242304	29	Hapmap42284-BTA-65181	rs41600272	18:1c11	5.25e-07	AA	0.0416	5.89	4.75e-09	2_2	0.0214	0.083	1_1	0.00341	0.496	2_1	-0.00735	0.241	1_2	-0.0094	0.181
9	ARS-BFGL-NGS-16920	rs110682262	16	ARS-BFGL-NGS-30406	rs110508459	18:1c11	4.82e-07	AA	-0.0291	5.89	4.77e-09	1_2	0.00859	0.207	2_1	0.00609	0.292	1_1	-0.00627	0.282	2_2	-0.00815	0.22
2	ARS-BFGL-NGS-117584	rs110048142	11	ARS-BFGL-BAC-15513	rs110814617	18:1c11	1.19e-07	AA	0.037	5.89	4.79e-09	2_2	0.0108	0.151	1_1	0.00583	0.266	2_1	-0.00329	0.492	1_2	-0.0171	0.0914
1	BTA-31690-no-rs	rs41630825	18	BTA-44392-no-rs	rs41639940	18:1c11	7.66e-08	AA	-0.0416	5.88	4.8e-09	1_2	0.0155	0.0869	2_1	0.00381	0.337	2_2	-0.00257	0.509	1_1	-0.0197	0.0674
8	Hapmap51639-BTA-81812	rs41657325	13	BTA-32199-no-rs	rs81111223	18:1c11	8.08e-08	AA	-0.0335	5.88	4.81e-09	1_2	0.0118	0.142	2_1	0.00544	0.333	1_1	-0.00468	0.378	2_2	-0.0116	0.147
8	BTB-01382934	rs42505210	29	ARS-BFGL-NGS-37441	rs42190111	18:1c11	8.28e-11	AA	0.0355	5.88	4.82e-09	1_1	0.0185	0.0817	2_2	0.00323	0.475	1_2	-0.00617	0.232	2_1	-0.00765	0.211
1	BTA-53040-no-rs	rs41637809	10	BTA-70225-no-rs	rs41586904	18:1c11	3.96e-07	AA	0.037	5.88	4.85e-09	1_1	0.0152	0.0965	2_2	0.0036	0.42	2_1	-0.00392	0.38	1_2	-0.0143	0.103
13	ARS-BFGL-NGS-66976	rs109538792	27	ARS-BFGL-NGS-112590	rs110042677	18:1c11	2.25e-09	AA	0.0389	5.88	4.85e-09	1_1	0.0153	0.0909	2_2	0.00441	0.34	2_1	-0.00317	0.485	1_2	-0.016	0.0847
3	ARS-BFGL-NGS-74948	rs41585925	6	ARS-BFGL-NGS-108578	rs110864824	18:1c11	1.42e-07	AA	0.0349	5.88	4.93e-09	2_2	0.0148	0.104	1_1	0.00351	0.479	1_2	-0.00608	0.261	2_1	-0.0105	0.156
1	BTA-87372-no-rs	rs41660832	24	Hapmap48003-BTA-57985	rs41645985	18:1c11	6.58e-07	AA	-0.0329	5.88	4.93e-09	1_2	0.0119	0.129	2_1	0.00414	0.382	1_1	-0.00428	0.366	2_2	-0.0126	0.124
4	BTB-01841922	rs42953746	13	ARS-BFGL-NGS-5895	rs109854343	18:1c11	4.17e-07	AA	-0.0295	5.88	4.95e-09	2_1	0.00777	0.229	1_2	0.00699	0.255	2_2	-0.00545	0.322	1_1	-0.0093	0.194
2	Hapmap48633-BTA-118034	rs41618615	11	ARS-BFGL-NGS-13182	rs43058584	18:1c11	3.83e-07	AA	-0.0373	5.88	4.96e-09	2_1	0.0172	0.087	1_2	0.00291	0.502	2_2	-0.00494	0.285	1_1	-0.0123	0.126
13	BTA-01022-no-rs	rs29011989	16	Hapmap58094-rs29011293	rs29011293	18:1c11	2.37e-07	AA	-0.0348	5.88	4.98e-09	2_1	0.0136	0.123	1_2	0.00599	0.303	1_1	-0.00452	0.427	2_2	-0.0107	0.146
2	Hapmap54594-rs29019168	rs29019168	17	ARS-BFGL-NGS-98816	rs110862484	18:1c11	1.08e-07	AA	0.0413	5.88	4.99e-09	2_2	0.0195	0.0686	1_1	0.00285	0.467	2_1	-0.00353	0.378	1_2	-0.0154	0.0865
21	Hapmap40071-BTA-51569	rs41639540	29	Hapmap41611-BTA-66617	rs41587359	18:1c11	3.15e-09	AA	0.0356	5.88	5.01e-09	1_1	0.0169	0.0902	2_2	0.00337	0.451	1_2	-0.00482	0.315	2_1	-0.0106	0.144
11	ARS-BFGL-NGS-93607	rs109699692	18	ARS-BFGL-NGS-11343	rs41869985	18:1c11	2.57e-07	AA	0.0329	5.88	5.02e-09	2_2	0.012	0.158	1_1	0.00539	0.275	2_1	-0.00398	0.419	1_2	-0.0115	0.149
10	ARS-BFGL-NGS-113063	rs43644595	21	Hapmap50721-BTA-52111	rs41641673	18:1c11	9.14e-07	AA	0.0347	5.88	5.02e-09	2_2	0.0165	0.0931	1_1	0.00338	0.434	1_2	-0.00464	0.329	2_1	-0.0102	0.144
3	BTB-01097190	rs42258931	15	Hapmap54889-rs29024088	rs29024088	18:1c11	1.33e-07	AA	0.0362	5.88	5.04e-09	2_2	0.0135	0.112	1_1	0.00411	0.359	2_1	-0.00345	0.431	1_2	-0.0152	0.0983
6	Hapmap54452-rs29015928	rs29015928	12	ARS-BFGL-NGS-74419	rs109480899	18:1c11	1.19e-07	AA	0.0313	5.88	5.06e-09	2_2	0.00969	0.188	1_1	0.00571	0.335	1_2	-0.00692	0.272	2_1	-0.00901	0.205
2	ARS-BFGL-NGS-101054	rs110529775	4	ARS-BFGL-NGS-118823	rs110736335	18:1c11	9.3e-08	AA	0.037	5.88	5.06e-09	2_2	0.0194	0.0722	1_1	0.00268	0.504	2_1	-0.00474	0.286	1_2	-0.0101	0.138
2	Hapmap51953-BTA-48787	rs41584722	6	Hapmap32220-BTC-042831	rs81132399	18:1c11	3.1e-07	AA	0.0359	5.88	5.06e-09	1_1	0.00867	0.194	2_2	0.00791	0.206	1_2	-0.00343	0.499	2_1	-0.0159	0.101
8	ARS-BFGL-NGS-66565	rs109086305	16	BTB-01452577	rs42571431	18:1c11	1.12e-07	AA	0.044	5.88	5.07e-09	2_2	0.0201	0.0764	1_1	0.00335	0.415	1_2	-0.00337	0.422	2_1	-0.0173	0.087
3	ARS-BFGL-NGS-65964	rs109722745	8	ARS-BFGL-NGS-110838	rs109620297	18:1c11	6.11e-08	AA	-0.0288	5.88	5.09e-09	2_1	0.00816	0.217	1_2	0.00669	0.269	2_2	-0.00654	0.271	1_1	-0.0074	0.243
8	BTB-00372642	rs43577427	18	Hapmap39919-BTA-42561	rs41579952	18:1c11	5.43e-07	AA	-0.03	5.87	5.13e-09	1_2	0.00781	0.238	2_1	0.00721	0.255	2_2	-0.00625	0.297	1_1	-0.00873	0.211
18	ARS-BFGL-NGS-15079	rs109397200	22	BTB-00834905	rs41998644	18:1c11	1.79e-06	AA	0.0374	5.87	5.14e-09	2_2	0.00824	0.194	1_1	0.00767	0.186	2_1	-0.00269	0.536	1_2	-0.0188	0.084
9	BTB-00386956	rs43593733	16	ARS-BFGL-BAC-35310	rs41817093	18:1c11	7.81e-08	AA	-0.0334	5.87	5.15e-09	2_1	0.0153	0.111	1_2	0.00382	0.415	2_2	-0.00578	0.282	1_1	-0.00858	0.192
18	ARS-BFGL-NGS-311	rs109811141	27	Hapmap57132-rs29011225	rs29011225	18:1c11	1.98e-09	AA	0.0305	5.87	5.17e-09	2_2	0.0114	0.137	1_1	0.00441	0.353	2_1	-0.00429	0.355	1_2	-0.0104	0.154
14	Hapmap39578-BTA-63807	rs41587079	23	Hapmap49546-BTA-25249	rs41574666	18:1c11	4.81e-08	AA	0.0389	5.87	5.17e-09	2_2	0.018	0.0763	1_1	0.00297	0.462	1_2	-0.00377	0.364	2_1	-0.0141	0.0975
6	BTB-01326697	rs42447209	22	BTA-55223-no-rs	rs41586649	18:1c11	1.9e-07	AA	-0.0308	5.87	5.18e-09	1_2	0.0125	0.119	2_1	0.00408	0.367	1_1	-0.00419	0.372	2_2	-0.0101	0.142
15	BTB-00616558	rs41785387	25	ARS-BFGL-NGS-41022	rs109397437	18:1c11	6.75e-07	AA	0.0309	5.87	5.2e-09	2_2	0.0102	0.159	1_1	0.00472	0.4	2_1	-0.00713	0.229	1_2	-0.00889	0.212
11	ARS-BFGL-NGS-33664	rs110138103	15	ARS-BFGL-NGS-24582	rs109932511	18:1c11	6.58e-07	AA	0.0354	5.87	5.24e-09	1_1	0.0142	0.132	2_2	0.00461	0.412	2_1	-0.00829	0.227	1_2	-0.00829	0.228
13	ARS-USMARC-Parent-EF034081-rs2900	rs29009668	27	ARS-BFGL-NGS-30058	rs109993340	18:1c11	1.01e-07	AA	0.0411	5.87	5.26e-09	2_2	0.0195	0.0735	1_1	0.00266	0.537	2_1	-0.00484	0.286	1_2	-0.0142	0.104
4	ARS-BFGL-NGS-33824	rs109452530	17	ARS-BFGL-NGS-119157	rs111007676	18:1c11	5.71e-08	AA	0.0358	5.87	5.26e-09	2_2	0.00956	0.169	1_1	0.00744	0.217	2_1	-0.00323	0.513	1_2	-0.0155	0.101
2	BTB-00093060	rs43302210	26	ARS-BFGL-NGS-25217	rs42087940	18:1c11	1.61e-07	AA	0.0461	5.87	5.26e-09	1_1	0.0222	0.0596	2_2	0.00436	0.296	2_1	-0.00267	0.581	1_2	-0.0169	0.0632
2	ARS-BFGL-NGS-38278	rs109164527	22	BTB-00837920	rs42001139	18:1c11	5.29e-09	AA	0.0408	5.87	5.28e-09	2_2	0.0216	0.0679	1_1	0.00264	0.566	2_1	-0.00703	0.208	1_2	-0.0095	0.158
7	Hapmap42286-BTA-65418	rs41585015	8	ARS-BFGL-NGS-108258	rs42183091	18:1c11	1.9e-07	AA	-0.0383	5.87	5.29e-09	2_1	0.0191	0.0754	1_2	0.00313	0.453	2_2	-0.00389	0.349	1_1	-0.0122	0.123
7	ARS-BFGL-NGS-103483	rs110801385	8	Hapmap49049-BTA-119736	rs41571461	18:1c11	2.22e-07	AA	0.0364	5.87	5.29e-09	2_2	0.0109	0.14	1_1	0.00493	0.321	2_1	-0.00348	0.448	1_2	-0.0172	0.0903
22	ARS-BFGL-NGS-95371	rs42006786	23	ARS-BFGL-NGS-14858	rs110023657	18:1c11	7.44e-08	AA	-0.0336	5.87	5.32e-09	1_2	0.00978	0.171	2_1	0.00551	0.308	1_1	-0.00423	0.402	2_2	-0.0141	0.119
1	BTB-01976950	rs43086367	7	BTA-17474-no-rs	rs41574792	18:1c11	4.09e-07	AA	-0.0372	5.87	5.34e-09	2_1	0.0123	0.0974	1_2	0.00347	0.396	2_2	-0.00293	0.436	1_1	-0.0185	0.0697
9	BTB-02020793	rs43128600	27	Hapmap46767-BTA-117224	rs41570143	18:1c11	1.15e-07	AA	0.0304	5.87	5.35e-09	2_2	0.00875	0.213	1_1	0.00662	0.25	1_2	-0.00457	0.359	2_1	-0.0105	0.179
16	Hapmap35625-SCAFFOLD312099_6800	rs29016855	28	Hapmap38168-BTA-63574	rs41651373	18:1c11	3.46e-08	AA	-0.0305	5.87	5.36e-09	2_1	0.00897	0.201	1_2	0.00599	0.31	2_2	-0.00635	0.292	1_1	-0.00918	0.197
5	BTA-74501-no-rs	rs41591917	15	BTA-36278-no-rs	rs41629444	18:1c11	1.71e-07	AA	0.0364	5.87	5.36e-09	1_1	0.0206	0.0673	2_2	0.00268	0.506	1_2	-0.0056	0.247	2_1	-0.00754	0.18
8	BTA-73603-no-rs	rs41657507	9	BTA-84727-no-rs	rs41595013	18:1c11	7.19e-08	AA	-0.0438	5.87	5.38e-09	1_2	0.017	0.0934	2_1	0.00815	0.182	2_2	-0.00262	0.636	1_1	-0.016	0.0881
2	ARS-BFGL-NGS-108007	rs109431065	3	ARS-BFGL-NGS-34169	rs109033268	18:1c11	1.69e-07	AA	0.0317	5.87	5.4e-09	1_1	0.00832	0.212	2_2	0.00755	0.24	1_2	-0.00449	0.387	2_1	-0.0114	0.161
14	BTB-01936090	rs43047314	19	UA-IFASA-7043	rs41572554	18:1c11	3.67e-07	AA	-0.036	5.87	5.41e-09	1_2	0.0188	0.0839	2_1	0.00366	0.442	2_2	-0.00636	0.237	1_1	-0.00712	0.237
9	BTB-00392496	rs43595845	29	Hapmap51754-BTA-66496	rs43708332	18:1c11	1.1e-07	AA	-0.0383	5.87	5.42e-09	1_2	0.0197	0.0677	2_1	0.00257	0.553	2_2	-0.00548	0.244	1_1	-0.0105	0.135
2	ARS-BFGL-NGS-32446	rs109290807	18	ARS-BFGL-NGS-89598	rs41859934	18:1c11	1.98e-08	AA	-0.0382	5.86	5.45e-09	1_2	0.0137	0.0987	2_1	0.00518	0.288	2_2	-0.00266	0.527	1_1	-0.0167	0.0863
7	BTB-01518845	rs42639063	15	ARS-BFGL-NGS-14541	rs109255359	18:1c11	4.94e-08	AA	-0.0347	5.86	5.5e-09	1_2	0.0132	0.106	2_1	0.00387	0.37	2_2	-0.00334	0.425	1_1	-0.0143	0.099
7	Hapmap26145-BTA-145462	rs43538322	15	ARS-BFGL-NGS-31313	rs41785763	18:1c11	1.69e-07	AA	0.0298	5.86	5.51e-09	1_1	0.00849	0.21	2_2	0.00664	0.277	1_2	-0.00589	0.306	2_1	-0.00875	0.208
9	ARS-BFGL-NGS-45271	rs109279493	13	Hapmap48136-BTA-96744	rs41663038	18:1c11	2.75e-07	AA	0.031	5.86	5.52e-09	2_2	0.0109	0.16	1_1	0.00484	0.372	1_2	-0.00708	0.249	2_1	-0.00817	0.219
6	ARS-BFGL-NGS-45457	rs109447543	19	UA-IFASA-9173	rs41640354	18:1c11	2.75e-07	AA	0.0478	5.86	5.53e-09	2_2	0.0126	0.138	1_1	0.00585	0.296	1_2	-0.00344	0.498	2_1	-0.026	0.0677
4	Hapmap33179-BTA-118558	rs43708070	9	BTA-84242-no-rs	rs41663460	18:1c11	1.44e-07	AA	0.0382	5.86	5.54e-09	1_1	0.0153	0.0982	2_2	0.00382	0.364	2_1	-0.00324	0.447	1_2	-0.0158	0.0916
2	ARS-BFGL-NGS-23883	rs42473190	16	ARS-BFGL-NGS-97961	rs109513415	18:1c11	1.16e-07	AD	0.047	5.86	5.55e-09	2_22	0.0191	0.0626	1_12	0.0111	0.219	2_11	0.00595	0.208	1_11	-0.00503	0.244	1_22	-0.0135	0.0886	2_12	-0.0141	0.178
1	BTB-01976950	rs43086367	6	Hapmap32205-BTC-033063	rs109097182	18:1c11	8.38e-11	AA	0.0414	5.86	5.6e-09	2_2	0.0188	0.0753	1_1	0.00337	0.385	2_1	-0.00305	0.458	1_2	-0.0162	0.081
4	BTA-72244-no-rs	rs110393108	29	ARS-BFGL-NGS-112823	rs42187039	18:1c11	6.44e-07	AA	0.0372	5.86	5.62e-09	2_2	0.0142	0.12	1_1	0.00446	0.325	1_2	-0.00341	0.447	2_1	-0.0151	0.108
2	ARS-BFGL-NGS-7234	rs109543173	3	BTA-69575-no-rs	rs43715270	18:1c11	7.18e-07	AA	0.0411	5.86	5.62e-09	2_2	0.0108	0.125	1_1	0.00635	0.201	2_1	-0.00212	0.613	1_2	-0.0219	0.0606
21	BTB-00817900	rs41982419	25	ARS-BFGL-NGS-16206	rs109576642	18:1c11	6.68e-08	AA	0.0327	5.86	5.63e-09	2_2	0.00876	0.197	1_1	0.00672	0.242	1_2	-0.00391	0.436	2_1	-0.0133	0.124
2	ARS-BFGL-NGS-32446	rs109290807	11	ARS-BFGL-NGS-28626	rs110872084	18:1c11	6.22e-08	AA	-0.0391	5.86	5.66e-09	1_2	0.0199	0.0709	2_1	0.00394	0.366	2_2	-0.00333	0.449	1_1	-0.0119	0.114
16	ARS-BFGL-NGS-49834	rs110490487	28	Hapmap38168-BTA-63574	rs41651373	18:1c11	6.2e-08	AA	-0.0342	5.86	5.67e-09	1_2	0.0093	0.191	2_1	0.00641	0.274	2_2	-0.00431	0.411	1_1	-0.0142	0.124
1	ARS-BFGL-NGS-40286	rs110796909	18	BTA-90174-no-rs	rs41603989	18:1c11	1.45e-07	AA	0.0305	5.86	5.68e-09	1_1	0.00864	0.211	2_2	0.00723	0.247	1_2	-0.00512	0.353	2_1	-0.00952	0.189
21	ARS-BFGL-NGS-53154	rs81109624	22	ARS-BFGL-NGS-111308	rs110438897	18:1c11	3.69e-07	AA	-0.0399	5.86	5.72e-09	2_1	0.02	0.0791	1_2	0.00355	0.469	1_1	-0.00542	0.308	2_2	-0.011	0.144
8	BTA-72323-no-rs	rs41651685	11	ARS-BFGL-BAC-13600	rs109101146	18:1c11	1.01e-08	AA	0.0414	5.85	5.76e-09	2_2	0.0239	0.0584	1_1	0.00297	0.472	2_1	-0.00425	0.336	1_2	-0.0102	0.133
6	BTB-00255537	rs43462529	7	BTB-01019973	rs42184827	18:1c11	4.87e-06	AA	0.0395	5.85	5.77e-09	2_2	0.0122	0.114	1_1	0.00451	0.288	2_1	-0.00251	0.532	1_2	-0.0204	0.0663
13	Hapmap36096-SCAFFOLD140080_30362	rs29009668	27	Hapmap40208-BTA-122850	rs41621532	18:1c11	7.25e-08	AA	-0.0357	5.85	5.78e-09	2_1	0.0199	0.069	1_2	0.0029	0.478	2_2	-0.00505	0.291	1_1	-0.00793	0.163
16	ARS-BFGL-NGS-39696	rs109546924	18	ARS-BFGL-NGS-114438	rs109128686	18:1c11	1.68e-08	AA	-0.035	5.85	5.78e-09	2_1	0.0153	0.104	1_2	0.00359	0.447	2_2	-0.00532	0.301	1_1	-0.0108	0.147
1	ARS-BFGL-NGS-108336	rs109408005	8	BTB-00361164	rs43564933	18:1c11	1.99e-07	AA	0.0371	5.85	5.78e-09	2_2	0.0155	0.0981	1_1	0.00441	0.348	2_1	-0.00355	0.447	1_2	-0.0137	0.108
7	BTB-00368665	rs43571986	13	Hapmap35235-BES10_Contig446_1064	rs43705561	18:1c11	5.24e-07	AA	0.0353	5.85	5.79e-09	2_2	0.0127	0.124	1_1	0.00454	0.334	2_1	-0.00357	0.436	1_2	-0.0145	0.105
5	UA-IFASA-2691	rs29010207	16	Hapmap55185-rs29018283	rs29018283	18:1c11	3.99e-09	DA	-0.14	6.44	1.53e-10	11_1	0.0604	0.00749	12_2	0.0419	0.0189	22_1	0.000311	0.676	22_2	-0.000908	0.25	12_1	-0.0165	0.0435	11_2	-0.102	0.0045
5	BTB-01278306	rs42406600	10	BTB-00432889	rs43635411	18:1c11	5.57e-09	DD	-0.133	6.43	1.68e-10	12_11	0.13	0.00798	22_12	0.0244	0.0411	11_12	0.008	0.109	12_22	0.00267	0.327	11_22	-0.00148	0.258	22_22	-0.00502	0.107	12_12	-0.0137	0.131	11_11	-0.0478	0.0123	22_11	-0.0929	0.00491
8	BTB-00366560	rs43572784	10	ARS-BFGL-NGS-30064	rs110599906	18:1c11	6.83e-08	DA	0.105	6.06	1.72e-09	22_2	0.108	0.00566	12_1	0.00655	0.189	11_2	0.00334	0.189	11_1	-0.00117	0.532	12_2	-0.0159	0.0733	22_1	-0.0534	0.0116
14	UA-IFASA-6074	rs55617443	15	ARS-BFGL-NGS-109573	rs41778966	18:1c11	5.78e-08	DA	-0.0955	6.05	1.85e-09	11_1	0.0912	0.00528	12_2	0.00475	0.172	22_1	0.00258	0.174	22_2	-0.000825	0.574	12_1	-0.0131	0.0677	11_2	-0.0606	0.00777
5	ARS-BFGL-NGS-44754	rs109420150	8	ARS-BFGL-NGS-18716	rs109792349	18:1c11	3.43e-08	DD	0.133	6.03	2.05e-09	22_11	0.122	0.00359	22_22	0.0983	0.00419	12_12	0.0108	0.148	11_22	0.00292	0.132	11_11	0.00221	0.21	11_12	-0.00219	0.352	12_11	-0.0106	0.0844	12_22	-0.0147	0.0575	22_12	-0.104	0.00838
2	BTA-86806-no-rs	rs41592225	24	ARS-BFGL-NGS-111655	rs110289318	18:1c11	3.14e-08	AD	0.119	6	2.37e-09	2_22	0.138	0.00368	1_12	0.00794	0.159	2_11	0.00176	0.281	1_11	-0.00119	0.464	2_12	-0.016	0.0813	1_22	-0.0479	0.0104
1	ARS-BFGL-NGS-69011	rs110104051	19	ARS-BFGL-NGS-115958	rs110135667	18:1c11	1.04e-09	DD	-0.137	5.96	3.15e-09	22_12	0.0677	0.0107	12_11	0.0582	0.0119	12_22	0.00405	0.165	11_12	0.00304	0.229	11_22	-0.000717	0.421	11_11	-0.00842	0.0334	12_12	-0.0153	0.113	22_22	-0.0266	0.0131	22_11	-0.185	0.00299
9	BTB-00388729	rs43591299	11	ARS-BFGL-NGS-19268	rs110249674	18:1c11	4.22e-07	AD	0.104	5.93	3.56e-09	2_11	0.128	0.00384	1_12	0.00448	0.218	2_22	0.00317	0.153	1_22	-0.000883	0.55	2_12	-0.0159	0.0612	1_11	-0.0355	0.0139
6	ARS-BFGL-NGS-114395	rs109877370	11	ARS-BFGL-NGS-18369	rs110025198	18:1c11	2.23e-07	AD	0.106	5.86	5.48e-09	2_22	0.119	0.00462	1_12	0.005	0.226	2_11	0.00461	0.134	1_11	-0.00096	0.563	1_22	-0.0234	0.0243	2_12	-0.0268	0.0481
4	Hapmap41207-BTA-22424	rs41631273	9	ARS-BFGL-BAC-35400	rs41256036	18:1c11	1.03e-08	AA	0.0906	6.25	5.33e-10	1_1	0.0112	0.0698	2_2	0.00815	0.0988	2_1	-0.000972	0.82	1_2	-0.0703	0.0113
24	ARS-BFGL-NGS-33646	rs110325291	25	ARS-BFGL-NGS-42041	rs109236445	18:1c11	3.74e-08	DD	0.0976	6.22	6.18e-10	11_11	0.089	0.00654	11_22	0.0347	0.019	12_12	0.0145	0.165	22_11	0.00729	0.12	22_22	0.00127	0.197	22_12	-0.00383	0.309	12_22	-0.00987	0.117	12_11	-0.0291	0.0452	11_12	-0.0572	0.022
4	ARS-BFGL-NGS-53034	rs43418414	5	Hapmap27035-BTA-162841	rs81176366	18:1c11	1.87e-09	DA	0.0884	6.1	1.35e-09	22_2	0.089	0.00735	11_2	0.00606	0.109	12_1	0.00509	0.27	11_1	-0.00131	0.53	12_2	-0.0226	0.0562	22_1	-0.0252	0.0272
9	Hapmap38885-BTA-16235	rs41625327	10	Hapmap49474-BTA-117913	rs41618564	18:1c11	5.84e-08	AA	-0.0989	6.04	1.89e-09	1_2	0.0176	0.0416	2_1	0.00647	0.119	2_2	-0.000862	0.829	1_1	-0.074	0.0106
1	BTA-99040-no-rs	rs41599954	17	Hapmap48683-BTA-21166	rs41580813	18:1c11	6.3e-08	AD	-0.0798	6.03	2.02e-09	1_22	0.0498	0.0113	1_11	0.0243	0.0378	2_12	0.00301	0.441	2_11	-0.00293	0.297	2_22	-0.00352	0.169	1_12	-0.0365	0.0438
5	BTA-72980-no-rs	rs41654797	8	Hapmap60592-rs29025478	rs29025478	18:1c11	1.21e-08	DD	0.0882	6.03	2.06e-09	11_22	0.0686	0.00894	22_22	0.0303	0.0215	12_12	0.0148	0.175	11_11	0.00815	0.081	22_11	0.00286	0.215	12_11	-0.0044	0.291	22_12	-0.00933	0.133	11_12	-0.026	0.0495	12_22	-0.0523	0.025
6	Hapmap59883-rs29022785	rs29022785	20	ARS-BFGL-NGS-10033	rs110527091	18:1c11	7.75e-07	AA	-0.094	6.02	2.08e-09	2_1	0.0655	0.0111	1_2	0.0013	0.443	2_2	-0.00117	0.52	1_1	-0.0261	0.0266
2	Hapmap40999-BTA-47831	rs41638240	14	ARS-BFGL-BAC-23728	rs110366477	18:1c11	7.03e-08	DA	0.0834	6	2.36e-09	22_2	0.0849	0.00779	11_2	0.0101	0.0674	12_1	0.00382	0.356	11_1	-0.00152	0.455	22_1	-0.0107	0.0618	12_2	-0.0259	0.0525
14	ARS-BFGL-NGS-57675	rs109667003	16	BTB-00656184	rs41820755	18:1c11	7.37e-08	AA	0.0964	6	2.39e-09	1_1	0.0106	0.0681	2_2	0.00787	0.098	2_1	-0.000906	0.824	1_2	-0.077	0.00966
13	Hapmap40029-BTA-87430	rs41660868	14	Hapmap31626-BTC-047671	rs81135267	18:1c11	5.01e-08	DD	0.0917	6	2.41e-09	22_22	0.0895	0.0065	11_22	0.0301	0.0225	12_12	0.0146	0.174	22_11	0.00883	0.0969	11_11	0.00187	0.188	12_11	-0.00401	0.307	11_12	-0.00899	0.135	22_12	-0.0264	0.0461	12_22	-0.0496	0.0242
10	ARS-BFGL-NGS-119038	rs42048838	15	ARS-BFGL-NGS-107321	rs41764505	18:1c11	7.47e-08	DD	0.0941	5.99	2.53e-09	22_22	0.0789	0.00785	11_22	0.0416	0.0145	12_12	0.0163	0.149	22_11	0.00559	0.103	11_11	0.00278	0.223	12_11	-0.00395	0.302	11_12	-0.00978	0.122	22_12	-0.0216	0.0568	12_22	-0.0557	0.0223
2	ARS-BFGL-BAC-34939	rs42425633	5	BTB-01359812	rs42485609	18:1c11	7.89e-09	AD	0.0863	5.93	3.57e-09	2_11	0.0745	0.00807	1_12	0.00822	0.145	2_22	0.00202	0.295	1_22	-0.00136	0.441	2_12	-0.0119	0.1	1_11	-0.0543	0.0111
3	UA-IFASA-9724	rs41572038	9	ARS-BFGL-NGS-24848	rs108964608	18:1c11	2.53e-07	AA	0.0887	5.93	3.72e-09	1_1	0.0684	0.0104	2_2	0.000898	0.815	1_2	-0.00599	0.121	2_1	-0.0134	0.0539
3	ARS-BFGL-NGS-77516	rs110479806	16	BTB-00656184	rs41820755	18:1c11	3.92e-07	AA	0.0829	5.93	3.76e-09	2_2	0.0676	0.0111	1_1	0.000897	0.786	2_1	-0.00677	0.106	1_2	-0.00759	0.0966
6	BTB-00257072	rs43466343	14	BTB-00562904	rs41734622	18:1c11	9.28e-08	DA	-0.0809	5.9	4.33e-09	11_1	0.069	0.0103	12_2	0.00767	0.183	22_1	0.00312	0.247	22_2	-0.00178	0.427	12_1	-0.0116	0.118	11_2	-0.0495	0.0145
6	BTB-01025945	rs42187586	18	ARS-BFGL-NGS-29922	rs109029413	18:1c11	8.33e-08	DD	0.095	5.9	4.5e-09	22_22	0.0762	0.00772	22_11	0.0309	0.0184	12_12	0.0155	0.147	11_22	0.00693	0.0796	11_11	0.00221	0.274	11_12	-0.00439	0.264	12_11	-0.00763	0.153	12_22	-0.031	0.0374	22_12	-0.0579	0.019
20	ARS-BFGL-NGS-115587	rs41957410	22	ARS-BFGL-NGS-107702	rs109494419	18:1c11	2.6e-07	AD	0.102	5.88	4.84e-09	1_12	0.0439	0.0264	2_11	0.00774	0.0902	2_22	0.00036	0.462	2_12	-0.00234	0.395	1_22	-0.0157	0.0195	1_11	-0.0872	0.00689
6	BTA-18965-no-rs	rs41665871	13	BTA-05384-rs29019544	rs29019544	18:1c12	2.68e-10	DA	0.148	6.98	4.37e-12	12_1	0.059	0.0378	22_2	0.0124	0.105	11_2	0.00226	0.425	12_2	-0.00564	0.39	11_1	-0.0315	0.0309	22_1	-0.12	0.0107
14	Hapmap31008-BTC-060802	rs109567244	24	ARS-BFGL-NGS-42988	rs110962512	18:1c13	1.17e-41	DA	-0.374	14.3	1.58e-34	22_1	0.444	0.00755	12_2	0.0296	0.158	11_1	0.00701	0.336	11_2	-0.00688	0.347	12_1	-0.0491	0.128	22_2	-0.133	0.0226
4	ARS-BFGL-NGS-108871	rs109208057	24	ARS-BFGL-NGS-42988	rs110962512	18:1c13	2.35e-42	DA	-0.357	14.1	8.15e-34	22_1	0.462	0.00755	12_2	0.0236	0.158	11_1	0.00629	0.321	11_2	-0.00651	0.343	12_1	-0.0451	0.143	22_2	-0.101	0.0264
24	ARS-BFGL-NGS-42988	rs110962512	26	ARS-BFGL-NGS-113744	rs110808489	18:1c13	6.87e-40	AD	-0.36	13.6	4.74e-32	1_22	0.491	0.0076	2_12	0.0285	0.137	1_11	0.00697	0.3	2_11	-0.00635	0.365	1_12	-0.0269	0.163	2_22	-0.104	0.0266
6	Hapmap26261-BTC-034133	rs110909199	24	ARS-BFGL-NGS-42988	rs110962512	18:1c13	2.35e-39	DA	-0.405	12.8	5.2e-29	22_1	0.569	0.00584	12_2	0.0273	0.13	11_1	0.00542	0.329	11_2	-0.00522	0.375	12_1	-0.0339	0.138	22_2	-0.108	0.0214
12	ARS-BFGL-NGS-12480	rs109185699	24	ARS-BFGL-NGS-42988	rs110962512	18:1c13	2.93e-41	DA	-0.325	12.4	5.24e-28	22_1	0.431	0.00755	12_2	0.0262	0.132	11_1	0.00582	0.332	11_2	-0.00585	0.366	12_1	-0.0426	0.132	22_2	-0.07	0.0302
5	ARS-BFGL-NGS-119357	rs110336027	24	ARS-BFGL-NGS-42988	rs110962512	18:1c13	1.94e-40	DA	-0.316	12.3	1.57e-27	22_1	0.407	0.00755	12_2	0.0157	0.211	11_1	0.0045	0.328	11_2	-0.00502	0.279	12_1	-0.0564	0.136	22_2	-0.0705	0.0377
9	BTB-00403185	rs43606363	24	ARS-BFGL-NGS-42988	rs110962512	18:1c13	7.91e-41	DA	-0.248	12.1	5.05e-27	22_1	0.284	0.0114	12_2	0.021	0.188	11_1	0.00622	0.301	11_2	-0.00662	0.305	12_1	-0.0381	0.161	22_2	-0.0815	0.0341
4	ARS-BFGL-NGS-9719	rs110227745	24	ARS-BFGL-NGS-42988	rs110962512	18:1c13	1.01e-34	DA	-0.323	12.1	7.01e-27	11_1	0.326	0.00755	12_2	0.0224	0.164	22_1	0.00512	0.319	22_2	-0.00472	0.353	12_1	-0.0287	0.145	11_2	-0.208	0.0113
19	BTA-44751-no-rs	rs41641944	24	ARS-BFGL-NGS-42988	rs110962512	18:1c13	4.52e-38	DA	-0.338	12	1.36e-26	22_1	0.242	0.0076	12_2	0.0455	0.0932	11_1	0.00612	0.401	11_2	-0.00604	0.416	12_1	-0.101	0.0665	22_2	-0.129	0.0152
4	BTB-00614426	rs41780457	24	ARS-BFGL-NGS-42988	rs110962512	18:1c13	2.38e-40	DA	-0.319	12	1.51e-26	11_1	0.319	0.00758	12_2	0.0242	0.146	22_1	0.00578	0.362	22_2	-0.00601	0.362	12_1	-0.0676	0.104	11_2	-0.124	0.0189
7	ARS-BFGL-NGS-11636	rs110791068	24	ARS-BFGL-NGS-2674	rs42054589	18:1c13	1.03e-23	DD	1.32	12.5	2.15e-25	12_12	0.911	0.00585	11_22	0.0791	0.0351	22_22	0.0374	0.0292	22_11	0.0027	0.31	12_11	0.000185	0.404	11_11	-0.00591	0.135	12_22	-0.0649	0.0643	22_12	-0.18	0.0117	11_12	-0.517	0.00585
3	ARS-BFGL-NGS-84153	rs109915247	24	ARS-BFGL-NGS-42988	rs110962512	18:1c13	1.66e-40	DA	-0.271	11.4	8.81e-25	22_1	0.246	0.00943	12_2	0.0245	0.153	11_1	0.00525	0.358	11_2	-0.00536	0.351	12_1	-0.072	0.104	22_2	-0.0911	0.0245
2	BTA-47081-no-rs	rs41581023	24	ARS-BFGL-NGS-42988	rs110962512	18:1c13	4.81e-38	DA	-0.239	11.3	4.25e-24	22_1	0.171	0.0115	12_2	0.0323	0.125	11_1	0.00609	0.346	11_2	-0.00549	0.385	12_1	-0.0314	0.121	22_2	-0.169	0.0115
7	ARS-BFGL-NGS-11636	rs110791068	17	BTA-42224-no-rs	rs41578880	18:1c13	1.27e-25	DD	-0.651	12	5.04e-24	12_11	0.808	0.00602	11_12	0.049	0.0602	22_12	0.0242	0.145	12_22	0.00936	0.325	22_22	-0.00578	0.211	11_22	-0.0127	0.102	12_12	-0.0597	0.133	11_11	-0.082	0.012	22_11	-0.485	0.00602
9	Hapmap43073-BTA-83925	rs41593400	24	ARS-BFGL-NGS-42988	rs110962512	18:1c13	2.77e-37	DA	-0.316	11.1	9.02e-24	11_1	0.283	0.00755	12_2	0.0351	0.113	22_1	0.00545	0.381	22_2	-0.00517	0.4	12_1	-0.0647	0.083	11_2	-0.138	0.0151
9	BTB-00396392	rs43602096	24	ARS-BFGL-NGS-42988	rs110962512	18:1c13	2.29e-37	DA	-0.314	11.1	1.26e-23	22_1	0.278	0.00769	12_2	0.0347	0.115	11_1	0.00537	0.388	11_2	-0.00544	0.388	12_1	-0.0665	0.0846	22_2	-0.136	0.0154
3	BTA-68565-no-rs	rs43710446	14	UA-IFASA-9534	rs41632917	18:1c13	7.66e-45	AD	-0.187	10.2	7.61e-23	1_22	0.169	0.00625	2_12	0.0138	0.17	1_11	0.00374	0.306	2_11	-0.00274	0.416	1_12	-0.0272	0.093	2_22	-0.117	0.00937
9	Hapmap39594-BTA-84776	rs41595023	28	ARS-BFGL-NGS-111649	rs109634243	18:1c13	1.57e-35	DA	-0.254	10.5	1.21e-22	11_1	0.189	0.00712	12_2	0.0259	0.115	22_1	0.00386	0.377	22_2	-0.00373	0.389	12_1	-0.0308	0.104	11_2	-0.198	0.00712
8	ARS-BFGL-NGS-113694	rs110196238	24	ARS-BFGL-NGS-42988	rs110962512	18:1c13	5.71e-42	DA	-0.266	10.8	1.36e-22	22_1	0.259	0.00943	12_2	0.0319	0.115	11_1	0.00644	0.37	11_2	-0.00618	0.389	12_1	-0.0591	0.0925	22_2	-0.0789	0.0245
19	ARS-BFGL-NGS-38067	rs109539384	24	ARS-BFGL-NGS-42988	rs110962512	18:1c13	2.7e-42	DA	-0.224	10.7	3.1e-22	22_1	0.245	0.0113	12_2	0.0205	0.17	11_1	0.006	0.325	11_2	-0.00647	0.317	12_1	-0.0491	0.136	22_2	-0.0511	0.0415
10	BTA-73359-no-rs	rs41656694	11	Hapmap50224-BTA-113577	rs41619653	18:1c13	3.11e-31	AD	-0.337	10.6	3.47e-22	1_22	0.295	0.00741	2_12	0.0318	0.131	1_11	0.00524	0.385	2_11	-0.00503	0.359	1_12	-0.0512	0.106	2_22	-0.202	0.0111
2	BTB-00108873	rs43313886	24	ARS-BFGL-NGS-42988	rs110962512	18:1c13	4.6e-40	DA	-0.237	10.6	4.29e-22	22_1	0.176	0.0115	12_2	0.0325	0.128	11_1	0.0063	0.368	11_2	-0.00616	0.376	12_1	-0.0574	0.0973	22_2	-0.106	0.0191
7	ARS-BFGL-NGS-44052	rs110045438	17	Hapmap59999-rs29024254	rs29024254	18:1c13	3.07e-35	AD	-0.256	10.4	6.03e-22	1_22	0.229	0.00776	2_12	0.0166	0.126	1_11	0.00187	0.433	2_11	-0.0029	0.219	1_12	-0.0133	0.207	2_22	-0.219	0.00776
2	BTB-00108904	rs43313917	24	ARS-BFGL-NGS-42988	rs110962512	18:1c13	6.5e-40	DA	-0.242	10.6	7.16e-22	22_1	0.17	0.0115	12_2	0.0374	0.113	11_1	0.00644	0.378	11_2	-0.00616	0.393	12_1	-0.0632	0.0859	22_2	-0.101	0.0191
5	ARS-BFGL-NGS-26310	rs109232649	24	ARS-BFGL-NGS-42988	rs110962512	18:1c13	8.41e-40	DA	-0.217	10.5	1.04e-21	22_1	0.282	0.0113	12_2	0.0146	0.206	11_1	0.00529	0.277	11_2	-0.00575	0.277	12_1	-0.0286	0.183	22_2	-0.0553	0.0453
12	BTB-00266282	rs43468735	24	ARS-BFGL-NGS-42988	rs110962512	18:1c13	4.26e-39	DA	-0.255	10.5	1.36e-21	11_1	0.264	0.00954	12_2	0.0281	0.128	22_1	0.0051	0.359	22_2	-0.00513	0.37	12_1	-0.0495	0.109	11_2	-0.0811	0.0248
10	BTA-73359-no-rs	rs41656694	28	BTB-00990065	rs42148700	18:1c13	9.02e-33	AD	-0.227	10.4	2.39e-21	1_22	0.304	0.0111	2_12	0.0146	0.154	1_11	0.0031	0.304	2_11	-0.00264	0.315	1_12	-0.02	0.183	2_22	-0.0753	0.0333
10	BTA-73359-no-rs	rs41656694	12	UA-IFASA-1929	rs29011994	18:1c13	1.04e-30	AD	-0.317	10.4	3.51e-21	1_11	0.305	0.00763	2_12	0.022	0.162	1_22	0.00516	0.351	2_22	-0.00485	0.324	1_12	-0.0351	0.143	2_11	-0.205	0.0115
3	ARS-BFGL-NGS-83285	rs109968741	28	ARS-BFGL-NGS-111649	rs109634243	18:1c13	2.64e-33	DA	-0.223	10.1	4.57e-21	11_1	0.151	0.00857	12_2	0.0308	0.0971	22_1	0.00384	0.391	22_2	-0.00369	0.406	12_1	-0.0343	0.0886	11_2	-0.156	0.00857
14	ARS-BFGL-NGS-109119	rs109496684	18	ARS-BFGL-NGS-106535	rs109435064	18:1c13	1.28e-41	DA	-0.172	9.72	5.88e-21	22_1	0.248	0.00595	11_1	0.00625	0.147	12_2	0.00551	0.355	11_2	-0.00289	0.301	12_1	-0.0152	0.161	22_2	-0.046	0.0298
2	BTB-00108904	rs43313917	28	ARS-BFGL-NGS-111649	rs109634243	18:1c13	1.99e-32	DA	-0.295	10	6.22e-21	22_1	0.299	0.00581	12_2	0.0266	0.0916	11_1	0.00342	0.385	11_2	-0.00325	0.411	12_1	-0.0247	0.0974	22_2	-0.182	0.00872
7	ARS-BFGL-NGS-44052	rs110045438	28	BTB-01158925	rs42317943	18:1c13	3.1e-38	AD	-0.234	9.95	6.88e-21	1_11	0.197	0.00767	2_12	0.0263	0.102	1_22	0.00306	0.48	2_22	-0.00359	0.306	1_12	-0.0453	0.0921	2_11	-0.121	0.0128
10	BTA-73359-no-rs	rs41656694	28	BTB-00978046	rs42137093	18:1c13	2.68e-32	AD	-0.27	10.2	8.15e-21	1_11	0.215	0.00929	2_12	0.0293	0.126	1_22	0.00512	0.353	2_22	-0.0052	0.364	1_12	-0.0247	0.138	2_11	-0.206	0.00929
14	ARS-BFGL-NGS-109119	rs109496684	18	ARS-BFGL-NGS-53307	rs110556384	18:1c13	2.22e-42	DA	-0.166	9.62	1.33e-20	22_1	0.188	0.00674	11_1	0.00982	0.0981	12_2	0.0056	0.426	11_2	-0.00255	0.353	12_1	-0.0323	0.0921	22_2	-0.0568	0.0247
3	BTA-68565-no-rs	rs43710446	16	BTA-01514-no-rs	rs29012475	18:1c13	2.82e-42	AD	-0.191	9.65	1.85e-20	1_11	0.177	0.00624	2_12	0.0151	0.146	1_22	0.00336	0.305	2_22	-0.00232	0.442	1_12	-0.0265	0.0909	2_11	-0.116	0.0098
24	ARS-BFGL-NGS-42988	rs110962512	27	ARS-BFGL-NGS-115938	rs110357551	18:1c13	4.96e-37	AD	-0.241	10.1	2.73e-20	1_22	0.223	0.00951	2_12	0.0225	0.152	1_11	0.00496	0.327	2_11	-0.00455	0.361	1_12	-0.0271	0.137	2_22	-0.151	0.0133
14	ARS-BFGL-NGS-109119	rs109496684	24	Hapmap50040-BTA-58202	rs41646680	18:1c13	2.02e-42	DA	-0.136	9.53	2.97e-20	22_1	0.167	0.00894	11_1	0.00734	0.145	12_2	0.00669	0.346	11_2	-0.00347	0.302	12_1	-0.0143	0.171	22_2	-0.0534	0.0268
2	Hapmap43786-BTA-120600	rs41622731	7	ARS-BFGL-NGS-44052	rs110045438	18:1c13	4.74e-39	DA	-0.243	9.76	3.17e-20	22_1	0.335	0.00643	12_2	0.0147	0.116	11_1	0.00264	0.428	11_2	-0.00274	0.281	12_1	-0.0243	0.147	22_2	-0.067	0.0219
2	ARS-BFGL-NGS-116461	rs43315176	14	ARS-BFGL-NGS-109119	rs109496684	18:1c13	1.02e-40	AD	-0.174	9.49	4.14e-20	1_22	0.22	0.00597	1_11	0.0117	0.091	2_12	0.00554	0.421	2_11	-0.00281	0.358	1_12	-0.0275	0.0955	2_22	-0.047	0.0284
7	Hapmap30056-BTA-162361	rs110018512	14	ARS-BFGL-NGS-109119	rs109496684	18:1c13	8.55e-38	DA	0.152	9.47	5.01e-20	11_2	0.149	0.00674	12_1	0.00932	0.207	22_2	0.00566	0.189	22_1	-0.00215	0.491	12_2	-0.0127	0.0966	11_1	-0.103	0.00973
7	ARS-BFGL-NGS-44052	rs110045438	16	BTA-01514-no-rs	rs29012475	18:1c13	3.55e-34	AD	-0.257	9.76	5.95e-20	1_11	0.255	0.00737	2_12	0.025	0.0988	1_22	0.00289	0.431	2_22	-0.00358	0.319	1_12	-0.023	0.134	2_11	-0.157	0.0103
10	BTA-73359-no-rs	rs41656694	16	ARS-BFGL-NGS-54368	rs109450246	18:1c13	9.42e-31	AD	-0.263	9.93	6.29e-20	1_22	0.242	0.00923	2_12	0.0287	0.118	1_11	0.00485	0.369	2_11	-0.0048	0.369	1_12	-0.0313	0.122	2_22	-0.155	0.0129
2	Hapmap38321-BTA-48884	rs41644222	24	ARS-BFGL-NGS-42988	rs110962512	18:1c13	8.57e-37	DA	-0.214	9.84	1.38e-19	11_1	0.109	0.0114	12_2	0.0294	0.138	22_1	0.00545	0.366	22_2	-0.00504	0.377	12_1	-0.05	0.0966	11_2	-0.15	0.0114
2	Hapmap49392-BTA-97343	rs41565969	24	ARS-BFGL-NGS-42988	rs110962512	18:1c13	6.82e-32	DA	-0.282	9.82	1.62e-19	11_1	0.2	0.00758	12_2	0.0311	0.117	22_1	0.00482	0.367	22_2	-0.00436	0.402	12_1	-0.0386	0.0985	11_2	-0.216	0.00758
5	Hapmap43976-BTA-95999	rs41616137	8	ARS-BFGL-NGS-89010	rs109897703	18:1c13	6.27e-41	DA	-0.18	9.33	1.87e-19	11_1	0.198	0.00641	22_1	0.0123	0.105	12_2	0.00736	0.3	22_2	-0.00229	0.483	11_2	-0.025	0.0481	12_1	-0.0538	0.0577
19	ARS-BFGL-BAC-2388	rs109754828	24	ARS-BFGL-NGS-42988	rs110962512	18:1c13	4.08e-37	DA	-0.216	9.78	2.34e-19	11_1	0.158	0.0115	12_2	0.0287	0.132	22_1	0.00478	0.359	22_2	-0.0045	0.378	12_1	-0.0417	0.105	11_2	-0.123	0.0153
11	BTB-01060858	rs42218927	14	ARS-BFGL-NGS-109119	rs109496684	18:1c13	8.73e-43	AD	-0.142	9.27	2.69e-19	1_22	0.178	0.00822	1_11	0.00794	0.111	2_12	0.00587	0.382	2_11	-0.00266	0.338	1_12	-0.0164	0.134	2_22	-0.051	0.0277
3	BTA-68565-no-rs	rs43710446	12	Hapmap35637-SCAFFOLD231403_4624	rs29021195	18:1c13	1.44e-38	AD	-0.17	9.28	2.79e-19	1_11	0.17	0.00625	2_12	0.0119	0.172	1_22	0.00303	0.294	2_22	-0.00217	0.411	1_12	-0.0218	0.106	2_11	-0.0982	0.0109
4	ARS-BFGL-NGS-110245	rs109933403	14	ARS-BFGL-NGS-109119	rs109496684	18:1c13	3.58e-42	AD	0.147	9.26	2.8e-19	2_22	0.173	0.00754	2_11	0.00667	0.14	1_12	0.00539	0.379	1_11	-0.00255	0.31	2_12	-0.0217	0.14	1_22	-0.0564	0.0241
8	ARS-BFGL-NGS-109897	rs43568933	14	ARS-BFGL-NGS-109119	rs109496684	18:1c13	8.75e-40	AD	-0.15	9.23	3.59e-19	1_22	0.182	0.0075	1_11	0.00949	0.0877	2_12	0.00569	0.412	2_11	-0.00246	0.362	1_12	-0.019	0.107	2_22	-0.0575	0.024
9	BTB-01386273	rs42507734	14	ARS-BFGL-NGS-109119	rs109496684	18:1c13	6.49e-42	AD	-0.153	9.22	3.9e-19	1_22	0.208	0.00672	2_12	0.0054	0.357	1_11	0.00539	0.156	2_11	-0.00291	0.292	1_12	-0.0169	0.16	2_22	-0.0458	0.0291
12	Hapmap35637-SCAFFOLD231403_4624	rs29021195	14	ARS-BFGL-NGS-109119	rs109496684	18:1c13	1.57e-37	DA	0.163	9.21	4.23e-19	11_2	0.163	0.00596	12_1	0.00959	0.196	22_2	0.00546	0.193	22_1	-0.00213	0.501	12_2	-0.0132	0.0946	11_1	-0.109	0.00894
8	ARS-BFGL-NGS-22161	rs110051312	10	BTA-73359-no-rs	rs41656694	18:1c13	5.9e-31	DA	-0.31	9.63	6.46e-19	11_1	0.235	0.0076	12_2	0.0362	0.101	22_1	0.00483	0.388	22_2	-0.00477	0.395	12_1	-0.0353	0.101	11_2	-0.233	0.0076
10	ARS-BFGL-NGS-14371	rs110772977	14	ARS-BFGL-NGS-109119	rs109496684	18:1c13	6.71e-38	DA	0.165	9.14	7.59e-19	11_2	0.146	0.00598	12_1	0.0197	0.0994	22_2	0.00588	0.226	22_1	-0.00225	0.602	12_2	-0.0151	0.059	11_1	-0.107	0.00747
10	BTA-73359-no-rs	rs41656694	12	BTB-01713461	rs42830413	18:1c13	2.2e-31	AD	-0.31	9.59	7.9e-19	1_22	0.233	0.00746	2_12	0.0361	0.0989	1_11	0.00466	0.394	2_11	-0.00466	0.394	1_12	-0.0361	0.0989	2_22	-0.233	0.00746
18	ARS-BFGL-NGS-98851	rs42708494	28	ARS-BFGL-NGS-111649	rs109634243	18:1c13	5.5e-37	DA	-0.172	9.42	8.29e-19	11_1	0.17	0.0104	12_2	0.00834	0.28	22_1	0.00372	0.212	22_2	-0.00364	0.223	12_1	-0.00984	0.262	11_2	-0.13	0.0133
14	ARS-BFGL-NGS-109119	rs109496684	28	ARS-BFGL-NGS-22855	rs110512293	18:1c13	5.08e-41	DA	-0.164	9.12	8.95e-19	22_1	0.224	0.00601	11_1	0.00872	0.101	12_2	0.00526	0.396	11_2	-0.00258	0.35	12_1	-0.0181	0.119	22_2	-0.0458	0.0285
15	BTA-36783-no-rs	rs41582662	28	ARS-BFGL-NGS-111649	rs109634243	18:1c13	2.54e-38	DA	-0.211	9.39	8.98e-19	22_1	0.182	0.00862	12_2	0.0263	0.105	11_1	0.0039	0.375	11_2	-0.00375	0.395	12_1	-0.0275	0.105	22_2	-0.124	0.0115
8	ARS-BFGL-NGS-89010	rs109897703	20	ARS-BFGL-NGS-111474	rs110224611	18:1c13	5.38e-42	AD	-0.166	9.14	9.24e-19	1_22	0.188	0.00738	1_11	0.0134	0.0918	2_12	0.0061	0.348	2_11	-0.00224	0.403	2_22	-0.015	0.0795	1_12	-0.0506	0.0697
8	ARS-BFGL-NGS-89010	rs109897703	9	ARS-BFGL-NGS-93427	rs110721265	18:1c13	2.16e-40	AD	-0.19	9.12	1.12e-18	1_22	0.152	0.00646	1_11	0.0126	0.119	2_12	0.0111	0.241	2_11	-0.00242	0.561	2_22	-0.0364	0.0339	1_12	-0.0768	0.0388
1	BTB-00044897	rs43257968	14	ARS-BFGL-NGS-109119	rs109496684	18:1c13	2.52e-41	DA	0.167	9.08	1.21e-18	11_2	0.17	0.00597	12_1	0.0109	0.189	22_2	0.00486	0.216	22_1	-0.00209	0.5	12_2	-0.0379	0.0709	11_1	-0.0596	0.0179
3	BTA-68565-no-rs	rs43710446	19	ARS-BFGL-NGS-10750	rs110458772	18:1c13	6e-40	AD	-0.178	9.09	1.25e-18	1_11	0.134	0.0063	2_12	0.0208	0.0961	1_22	0.00309	0.337	2_22	-0.00211	0.49	1_12	-0.0314	0.063	2_11	-0.113	0.00787
6	Hapmap47224-BTA-24614	rs41625135	28	ARS-BFGL-NGS-111649	rs109634243	18:1c13	3.94e-36	DA	-0.168	9.34	1.26e-18	22_1	0.18	0.0115	12_2	0.0144	0.16	11_1	0.00382	0.305	11_2	-0.00365	0.331	12_1	-0.014	0.172	22_2	-0.0926	0.0201
25	Hapmap31306-BTC-054203	rs109727708	28	ARS-BFGL-NGS-111649	rs109634243	18:1c13	4.31e-33	DA	-0.197	9.34	1.29e-18	22_1	0.157	0.00862	12_2	0.0209	0.118	11_1	0.00355	0.359	11_2	-0.00333	0.385	12_1	-0.0182	0.121	22_2	-0.153	0.00862
6	Hapmap50460-BTA-75791	rs41595940	14	ARS-BFGL-NGS-109119	rs109496684	18:1c13	1.56e-41	AD	-0.162	9.02	1.97e-18	1_22	0.225	0.00598	1_11	0.00675	0.111	2_12	0.00485	0.391	2_11	-0.00224	0.339	1_12	-0.0175	0.125	2_22	-0.0453	0.0284
3	BTA-68565-no-rs	rs43710446	12	UA-IFASA-1929	rs29011994	18:1c13	5.27e-41	AD	-0.18	9.06	2.12e-18	1_11	0.206	0.00617	2_12	0.0114	0.186	1_22	0.00385	0.278	2_22	-0.00272	0.399	1_12	-0.0211	0.116	2_11	-0.0825	0.015
11	Hapmap50224-BTA-113577	rs41619653	28	ARS-BFGL-NGS-111649	rs109634243	18:1c13	9.32e-38	DA	-0.171	9.26	2.26e-18	22_1	0.133	0.0114	12_2	0.0226	0.128	11_1	0.004	0.358	11_2	-0.00388	0.369	12_1	-0.026	0.12	22_2	-0.104	0.0142
1	Hapmap41469-BTA-19461	rs41577779	14	ARS-BFGL-NGS-109119	rs109496684	18:1c13	3.53e-42	AD	-0.135	9	2.4e-18	1_22	0.167	0.00821	1_11	0.00606	0.152	2_12	0.00594	0.356	2_11	-0.00332	0.297	1_12	-0.0167	0.159	2_22	-0.048	0.0276
8	ARS-BFGL-NGS-84952	rs109116282	28	ARS-BFGL-NGS-111649	rs109634243	18:1c13	1.16e-35	DA	-0.152	9.25	2.5e-18	11_1	0.122	0.0114	12_2	0.0152	0.158	22_1	0.00345	0.316	22_2	-0.0032	0.342	12_1	-0.0132	0.161	11_2	-0.118	0.0114
4	ARS-BFGL-NGS-109045	rs42753220	14	ARS-BFGL-NGS-109119	rs109496684	18:1c13	4.51e-42	AD	-0.16	8.92	4.58e-18	1_22	0.222	0.00597	1_11	0.00442	0.12	2_12	0.00409	0.392	2_11	-0.00166	0.329	1_12	-0.0205	0.123	2_22	-0.0424	0.0299
3	BTA-68565-no-rs	rs43710446	25	Hapmap31306-BTC-054203	rs109727708	18:1c13	1.21e-36	AD	-0.158	8.92	4.92e-18	1_22	0.134	0.00629	2_12	0.0122	0.159	1_11	0.00301	0.297	2_11	-0.00208	0.428	1_12	-0.0196	0.102	2_22	-0.113	0.00786
14	ARS-BFGL-NGS-109119	rs109496684	24	ARS-BFGL-NGS-118237	rs110977239	18:1c13	8.28e-40	DA	-0.139	8.91	4.95e-18	22_1	0.182	0.00745	11_1	0.00679	0.123	12_2	0.00526	0.372	11_2	-0.00247	0.326	12_1	-0.0146	0.145	22_2	-0.0479	0.0268
8	ARS-BFGL-NGS-89010	rs109897703	17	ARS-BFGL-NGS-59897	rs110446226	18:1c13	4.79e-40	DA	0.167	8.9	6.3e-18	11_2	0.173	0.00721	12_1	0.0118	0.204	22_2	0.00904	0.142	22_1	-0.00229	0.56	11_1	-0.0352	0.0329	12_2	-0.0456	0.0545
14	ARS-BFGL-NGS-109119	rs109496684	20	Hapmap46550-BTA-103548	rs41615770	18:1c13	1.59e-42	AD	0.144	8.88	6.41e-18	2_22	0.131	0.0076	1_12	0.0111	0.205	2_11	0.00567	0.208	1_11	-0.0024	0.483	2_12	-0.0355	0.076	1_22	-0.055	0.0198
3	BTA-68565-no-rs	rs43710446	12	BTB-00499073	rs43704096	18:1c13	3e-41	AD	-0.163	8.87	7.28e-18	1_11	0.185	0.00627	2_12	0.0108	0.178	1_22	0.00348	0.288	2_22	-0.00254	0.401	1_12	-0.0211	0.111	2_11	-0.0717	0.0157
14	ARS-BFGL-NGS-109119	rs109496684	27	Hapmap24911-BTA-92589	rs41605016	18:1c13	1.95e-39	DA	0.159	8.86	7.67e-18	22_2	0.201	0.00598	11_2	0.00869	0.121	12_1	0.00505	0.4	11_1	-0.00253	0.329	12_2	-0.026	0.116	22_1	-0.0438	0.0284
9	Hapmap56489-rs29022968	rs29022968	14	ARS-BFGL-NGS-109119	rs109496684	18:1c13	1.07e-21	AD	0.164	8.81	1.11e-17	2_22	0.198	0.00749	2_11	0.00869	0.138	1_12	0.00671	0.374	1_11	-0.00339	0.313	2_12	-0.0209	0.144	1_22	-0.0627	0.024
14	ARS-BFGL-NGS-109119	rs109496684	16	ARS-BFGL-NGS-54368	rs109450246	18:1c13	1.66e-40	AD	0.161	8.77	1.57e-17	2_22	0.163	0.00598	1_12	0.0106	0.205	2_11	0.00556	0.213	1_11	-0.0024	0.481	1_22	-0.0427	0.0239	2_12	-0.0435	0.0717
10	Hapmap34164-BES10_Contig538_1008	rs42739615	14	ARS-BFGL-NGS-109119	rs109496684	18:1c13	1.22e-41	AD	-0.128	8.78	1.72e-17	1_22	0.158	0.00988	1_11	0.00801	0.0997	2_12	0.00592	0.386	2_11	-0.00257	0.329	1_12	-0.0133	0.147	2_22	-0.0503	0.0297
8	ARS-BFGL-NGS-89010	rs109897703	16	ARS-BFGL-NGS-67819	rs110383842	18:1c13	1.63e-41	DA	-0.164	8.76	1.82e-17	11_1	0.116	0.00715	12_2	0.0129	0.206	22_1	0.00601	0.203	22_2	-0.00253	0.502	11_2	-0.0306	0.0326	12_1	-0.0732	0.0501
14	ARS-BFGL-NGS-109119	rs109496684	15	Hapmap50533-BTA-99607	rs41596205	18:1c13	1.81e-41	DA	-0.142	8.74	1.93e-17	22_1	0.144	0.0082	11_1	0.0141	0.0745	12_2	0.00573	0.44	11_2	-0.00272	0.374	12_1	-0.0322	0.076	22_2	-0.0479	0.0276
14	ARS-BFGL-NGS-109119	rs109496684	25	Hapmap31901-BTC-016378	rs81121056	18:1c13	2.47e-25	AD	0.147	8.73	2.07e-17	2_11	0.147	0.00897	1_12	0.0119	0.212	2_22	0.00633	0.193	1_22	-0.00257	0.475	2_12	-0.0267	0.0897	1_11	-0.0619	0.0209
14	ARS-BFGL-NGS-109119	rs109496684	19	UA-IFASA-7071	rs41641982	18:1c13	1.17e-41	DA	-0.152	8.71	2.41e-17	22_1	0.169	0.0067	11_1	0.00881	0.109	12_2	0.00504	0.425	11_2	-0.00238	0.339	12_1	-0.0344	0.0915	22_2	-0.0444	0.029
3	BTA-68565-no-rs	rs43710446	12	ARS-BFGL-NGS-88871	rs109645831	18:1c13	4.03e-41	AD	-0.16	8.72	2.45e-17	1_11	0.195	0.00626	2_12	0.00962	0.19	1_22	0.0027	0.281	2_22	-0.00206	0.384	1_12	-0.0223	0.118	2_11	-0.0553	0.0203
14	ARS-BFGL-NGS-109119	rs109496684	17	ARS-BFGL-NGS-14479	rs110832982	18:1c13	4.37e-41	DA	-0.134	8.74	2.47e-17	22_1	0.158	0.00914	11_1	0.00895	0.12	12_2	0.00647	0.374	11_2	-0.00331	0.326	12_1	-0.0166	0.145	22_2	-0.052	0.0274
14	ARS-BFGL-NGS-109119	rs109496684	18	Hapmap44357-BTA-24055	rs41573350	18:1c13	2.49e-42	DA	-0.131	8.71	2.53e-17	22_1	0.163	0.00826	12_2	0.00519	0.343	11_1	0.00411	0.176	11_2	-0.00281	0.274	12_1	-0.0161	0.172	22_2	-0.0492	0.0263
8	ARS-BFGL-NGS-15117	rs109835842	14	ARS-BFGL-NGS-109119	rs109496684	18:1c13	2.05e-36	AD	-0.17	8.7	2.55e-17	1_22	0.202	0.00598	1_11	0.018	0.0433	2_12	0.00522	0.46	2_11	-0.0024	0.407	1_12	-0.0312	0.0561	2_22	-0.0455	0.0284
14	ARS-BFGL-NGS-109119	rs109496684	29	Hapmap23225-BTA-159474	rs81173286	18:1c13	1.37e-36	AD	0.158	8.7	2.6e-17	2_22	0.129	0.00598	1_12	0.0124	0.168	2_11	0.00464	0.22	1_11	-0.0019	0.531	2_12	-0.0288	0.0665	1_22	-0.097	0.00897
14	ARS-BFGL-NGS-109119	rs109496684	17	Hapmap59999-rs29024254	rs29024254	18:1c13	4.87e-39	AD	0.149	8.74	2.65e-17	2_22	0.157	0.00773	1_12	0.0105	0.214	2_11	0.00535	0.199	1_11	-0.00229	0.466	2_12	-0.0227	0.0954	1_22	-0.0662	0.018
14	ARS-BFGL-NGS-109119	rs109496684	29	UA-IFASA-8138	rs41586992	18:1c13	2.07e-41	DA	-0.13	8.69	2.85e-17	22_1	0.164	0.00828	12_2	0.00504	0.341	11_1	0.00431	0.178	11_2	-0.00233	0.267	12_1	-0.0158	0.177	22_2	-0.0477	0.0279
8	ARS-BFGL-NGS-89010	rs109897703	17	ARS-BFGL-NGS-18128	rs109604828	18:1c13	1.06e-39	DA	-0.17	8.69	3.32e-17	11_1	0.181	0.00641	12_2	0.0112	0.197	22_1	0.00622	0.179	22_2	-0.00193	0.526	11_2	-0.0335	0.0321	12_1	-0.0474	0.0593
14	ARS-BFGL-NGS-109119	rs109496684	20	Hapmap53329-rs29023196	rs29023196	18:1c13	3.83e-41	DA	0.14	8.65	3.78e-17	22_2	0.177	0.00746	11_2	0.00661	0.114	12_1	0.00509	0.391	11_1	-0.00221	0.335	12_2	-0.0177	0.125	22_1	-0.0486	0.0269
14	ARS-BFGL-NGS-109119	rs109496684	18	BTA-113636-no-rs	rs41607980	18:1c13	1.02e-40	DA	0.145	8.66	3.79e-17	22_2	0.193	0.00676	11_2	0.00564	0.152	12_1	0.00532	0.352	11_1	-0.00271	0.3	12_2	-0.0134	0.164	22_1	-0.0505	0.0248
14	ARS-BFGL-NGS-109119	rs109496684	18	ARS-BFGL-NGS-18712	rs110227278	18:1c13	2.53e-42	DA	-0.135	8.63	4.49e-17	22_1	0.136	0.0082	11_1	0.00856	0.107	12_2	0.00537	0.42	11_2	-0.0025	0.341	12_1	-0.0307	0.0969	22_2	-0.0502	0.0261
14	ARS-BFGL-NGS-109119	rs109496684	28	ARS-BFGL-NGS-86233	rs109928355	18:1c13	3.83e-41	AD	0.122	8.62	5.07e-17	2_22	0.108	0.0097	1_12	0.0107	0.213	2_11	0.00576	0.199	1_11	-0.00239	0.473	2_12	-0.0276	0.0843	1_22	-0.0515	0.0216
8	ARS-BFGL-NGS-89010	rs109897703	22	Hapmap58806-rs29017282	rs29017282	18:1c13	9.03e-41	AD	-0.169	8.63	5.17e-17	1_11	0.168	0.00637	1_22	0.0117	0.107	2_12	0.00593	0.324	2_22	-0.00202	0.449	2_11	-0.0185	0.0589	1_12	-0.0628	0.0549
8	ARS-BFGL-NGS-89010	rs109897703	16	BTA-01514-no-rs	rs29012475	18:1c13	1.72e-38	DA	-0.17	8.64	6.07e-17	11_1	0.185	0.00713	22_1	0.0186	0.074	12_2	0.0115	0.207	22_2	-0.00259	0.643	12_1	-0.0315	0.0446	11_2	-0.0479	0.025
14	ARS-BFGL-NGS-109119	rs109496684	23	Hapmap60637-rs29020036	rs29020036	18:1c13	5.87e-43	DA	-0.13	8.59	6.52e-17	22_1	0.152	0.00828	11_1	0.009	0.12	12_2	0.00608	0.375	11_2	-0.00324	0.334	12_1	-0.0165	0.139	22_2	-0.0504	0.0248
8	ARS-BFGL-NGS-89010	rs109897703	17	BTB-01339049	rs42459731	18:1c13	9.82e-44	DA	0.13	8.58	8.2e-17	11_2	0.0946	0.0115	12_1	0.0151	0.181	22_2	0.00572	0.235	22_1	-0.00287	0.474	12_2	-0.0408	0.0724	11_1	-0.0447	0.0263
8	ARS-BFGL-NGS-89010	rs109897703	17	Hapmap59999-rs29024254	rs29024254	18:1c13	5.15e-39	DA	0.185	8.61	8.24e-17	11_2	0.124	0.00647	12_1	0.0111	0.23	22_2	0.00913	0.138	22_1	-0.00204	0.544	11_1	-0.0277	0.0397	12_2	-0.0924	0.0416
8	ARS-BFGL-NGS-89010	rs109897703	9	Hapmap51290-BTA-70575	rs41651210	18:1c13	1.98e-40	AD	-0.176	8.56	8.89e-17	1_11	0.147	0.00637	1_22	0.0113	0.12	2_12	0.00949	0.255	2_22	-0.00219	0.542	2_11	-0.0339	0.035	1_12	-0.0696	0.0414
1	BTA-31643-no-rs	rs41601432	14	ARS-BFGL-NGS-109119	rs109496684	18:1c13	1.39e-39	AD	-0.148	8.54	9.42e-17	1_22	0.188	0.00676	1_11	0.00773	0.0968	2_12	0.00491	0.408	2_11	-0.00208	0.354	1_12	-0.0194	0.108	2_22	-0.0485	0.0263
10	ARS-BFGL-NGS-14371	rs110772977	28	ARS-BFGL-NGS-111649	rs109634243	18:1c13	9.01e-35	DA	-0.183	8.76	9.43e-17	11_1	0.0987	0.00855	12_2	0.0267	0.103	22_1	0.0033	0.395	22_2	-0.00326	0.4	12_1	-0.04	0.0855	11_2	-0.127	0.00855
11	ARS-BFGL-NGS-62976	rs109315731	14	ARS-BFGL-NGS-109119	rs109496684	18:1c13	4.87e-27	AD	-0.125	8.53	9.76e-17	1_22	0.137	0.0112	2_12	0.00739	0.308	1_11	0.00506	0.204	2_11	-0.00419	0.244	1_12	-0.014	0.208	2_22	-0.0604	0.0246
2	Hapmap38321-BTA-48884	rs41644222	28	ARS-BFGL-NGS-111649	rs109634243	18:1c13	8.5e-38	DA	-0.177	8.74	1.1e-16	11_1	0.16	0.00997	12_2	0.0217	0.118	22_1	0.00371	0.363	22_2	-0.00362	0.377	12_1	-0.0253	0.115	11_2	-0.0921	0.0157
3	ARS-BFGL-NGS-83285	rs109968741	24	ARS-BFGL-NGS-42988	rs110962512	18:1c13	4.33e-35	DA	-0.195	8.88	1.23e-16	11_1	0.15	0.0114	12_2	0.0268	0.121	22_1	0.00464	0.356	22_2	-0.00427	0.39	12_1	-0.0338	0.106	11_2	-0.109	0.0152
6	Hapmap12085-BTA-86700	rs41657782	8	ARS-BFGL-NGS-89010	rs109897703	18:1c13	8.69e-41	AD	0.169	8.53	1.25e-16	2_11	0.0443	0.00751	1_12	0.0133	0.22	2_22	0.00778	0.19	1_22	-0.00273	0.513	1_11	-0.0315	0.0326	2_12	-0.113	0.0367
5	BTB-00225243	rs43434680	14	ARS-BFGL-NGS-109119	rs109496684	18:1c13	7.28e-42	AD	-0.143	8.5	1.25e-16	1_22	0.195	0.00673	1_11	0.00487	0.126	2_12	0.00462	0.375	2_11	-0.00206	0.324	1_12	-0.0146	0.141	2_22	-0.0451	0.0277
10	ARS-BFGL-NGS-6600	rs110655871	14	ARS-BFGL-NGS-109119	rs109496684	18:1c13	4.81e-43	AD	-0.132	8.49	1.43e-16	1_22	0.184	0.00754	2_12	0.00514	0.311	1_11	0.0032	0.175	2_11	-0.00275	0.271	1_12	-0.00865	0.207	2_22	-0.0453	0.0287
14	ARS-BFGL-NGS-109119	rs109496684	18	Hapmap50142-BTA-88392	rs41597635	18:1c13	6.44e-39	DA	-0.157	8.46	1.73e-16	22_1	0.189	0.00598	11_1	0.0114	0.0822	12_2	0.00498	0.434	11_2	-0.00241	0.368	12_1	-0.0289	0.083	22_2	-0.0446	0.0269
2	BTB-00108873	rs43313886	28	ARS-BFGL-NGS-111649	rs109634243	18:1c13	1.17e-37	DA	-0.177	8.67	1.81e-16	22_1	0.159	0.01	12_2	0.0222	0.116	11_1	0.00371	0.365	11_2	-0.00362	0.38	12_1	-0.0259	0.113	22_2	-0.0913	0.0158
14	ARS-BFGL-NGS-109119	rs109496684	28	ARS-BFGL-NGS-19085	rs109619301	18:1c13	1.53e-40	DA	-0.135	8.44	1.93e-16	22_1	0.168	0.00746	11_1	0.00741	0.131	12_2	0.0055	0.375	11_2	-0.00281	0.318	12_1	-0.0159	0.143	22_2	-0.0487	0.0254
8	ARS-BFGL-NGS-89010	rs109897703	29	ARS-BFGL-NGS-112954	rs110626102	18:1c13	2.51e-36	DA	0.172	8.47	1.95e-16	11_2	0.181	0.00656	22_2	0.012	0.107	12_1	0.0108	0.213	22_1	-0.00228	0.595	11_1	-0.0308	0.0344	12_2	-0.0478	0.0443
7	Hapmap40296-BTA-99486	rs41596179	8	ARS-BFGL-NGS-89010	rs109897703	18:1c13	8.78e-40	DA	-0.157	8.46	1.98e-16	11_1	0.19	0.00729	22_1	0.0121	0.0932	12_2	0.00942	0.256	22_2	-0.00261	0.545	12_1	-0.0282	0.0648	11_2	-0.0338	0.0332
18	ARS-BFGL-NGS-11218	rs110556151	28	ARS-BFGL-NGS-111649	rs109634243	18:1c13	4.97e-37	DA	-0.219	8.65	2.17e-16	22_1	0.235	0.0072	12_2	0.0252	0.085	11_1	0.00292	0.401	11_2	-0.00291	0.406	12_1	-0.0377	0.0821	22_2	-0.0721	0.0187
14	ARS-BFGL-NGS-109119	rs109496684	21	ARS-BFGL-NGS-4716	rs110534979	18:1c13	3.36e-39	DA	-0.156	8.43	2.19e-16	22_1	0.202	0.00599	11_1	0.0104	0.0793	12_2	0.0048	0.424	11_2	-0.00227	0.37	12_1	-0.0213	0.0936	22_2	-0.0447	0.0269
2	Hapmap47972-BTA-48849	rs41644202	14	ARS-BFGL-NGS-109119	rs109496684	18:1c13	3.03e-37	DA	0.126	8.42	2.33e-16	22_2	0.131	0.00827	12_1	0.0084	0.229	11_2	0.00518	0.183	11_1	-0.00207	0.465	12_2	-0.0173	0.0977	22_1	-0.0618	0.0173
2	Hapmap47972-BTA-48849	rs41644202	14	ARS-BFGL-NGS-109119	rs109496684	18:1c13	3.03e-37	AD	0.153	8.41	2.47e-16	2_22	0.204	0.00602	2_11	0.00832	0.0805	1_12	0.00466	0.415	1_11	-0.00206	0.372	2_12	-0.0162	0.102	1_22	-0.0495	0.0241
2	BTA-47081-no-rs	rs41581023	8	ARS-BFGL-NGS-89010	rs109897703	18:1c13	3.26e-40	AD	0.173	8.43	2.6e-16	2_11	0.112	0.0066	1_12	0.0121	0.215	2_22	0.00781	0.173	1_22	-0.00239	0.528	1_11	-0.0289	0.0347	2_12	-0.0857	0.0429
6	Hapmap47224-BTA-24614	rs41625135	14	ARS-BFGL-NGS-109119	rs109496684	18:1c13	6.99e-37	DA	0.127	8.41	2.61e-16	22_2	0.119	0.00828	12_1	0.0097	0.221	11_2	0.00534	0.193	11_1	-0.00216	0.473	12_2	-0.024	0.0873	22_1	-0.0596	0.0173
6	BTB-00242823	rs43453275	14	ARS-BFGL-NGS-109119	rs109496684	18:1c13	3.35e-41	AD	-0.137	8.4	2.66e-16	1_22	0.18	0.00744	1_11	0.00655	0.099	2_12	0.00481	0.397	2_11	-0.00192	0.349	1_12	-0.0154	0.12	2_22	-0.0455	0.0283
2	ARS-BFGL-NGS-31279	rs41645048	8	ARS-BFGL-NGS-89010	rs109897703	18:1c13	3.35e-39	AD	-0.162	8.42	2.74e-16	1_11	0.211	0.00644	2_12	0.01	0.188	1_22	0.00736	0.144	2_22	-0.00206	0.561	1_12	-0.0272	0.0668	2_11	-0.0298	0.0338
14	ARS-BFGL-NGS-109119	rs109496684	25	ARS-BFGL-NGS-3562	rs109557202	18:1c13	3.22e-24	AD	0.152	8.39	2.87e-16	2_11	0.148	0.00822	1_12	0.0135	0.177	2_22	0.00562	0.203	1_22	-0.00223	0.515	2_12	-0.0232	0.0815	1_11	-0.075	0.0157
9	ARS-BFGL-NGS-118675	rs109743533	14	ARS-BFGL-NGS-109119	rs109496684	18:1c13	1.44e-42	AD	-0.122	8.38	3.11e-16	1_22	0.144	0.00893	2_12	0.00523	0.362	1_11	0.00487	0.154	2_11	-0.00248	0.294	1_12	-0.0166	0.154	2_22	-0.048	0.0268
14	ARS-BFGL-NGS-109119	rs109496684	17	Hapmap59999-rs29024254	rs29024254	18:1c13	4.87e-39	DA	0.148	8.41	3.19e-16	22_2	0.167	0.00773	11_2	0.0121	0.0773	12_1	0.00558	0.444	11_1	-0.00268	0.351	12_2	-0.0241	0.0954	22_1	-0.055	0.0249
6	Hapmap28019-BTC-054809	rs110972273	10	BTA-73359-no-rs	rs41656694	18:1c13	7.35e-30	DA	-0.295	8.71	3.44e-16	11_1	0.209	0.00741	12_2	0.0497	0.063	22_1	0.00434	0.42	22_2	-0.00436	0.431	12_1	-0.0411	0.0704	11_2	-0.191	0.00741
7	BTB-01217507	rs42375204	8	ARS-BFGL-NGS-89010	rs109897703	18:1c13	1.63e-39	DA	-0.171	8.38	3.46e-16	11_1	0.15	0.00637	22_1	0.0105	0.116	12_2	0.0105	0.244	22_2	-0.00218	0.567	12_1	-0.0503	0.0454	11_2	-0.0581	0.0207
5	Hapmap43976-BTA-95999	rs41616137	8	ARS-BFGL-NGS-89010	rs109897703	18:1c13	6.27e-41	AD	-0.161	8.38	3.69e-16	1_11	0.164	0.00641	2_12	0.0106	0.2	1_22	0.00644	0.169	2_22	-0.00206	0.533	2_11	-0.0277	0.0337	1_12	-0.0499	0.0577
14	ARS-BFGL-NGS-109119	rs109496684	19	ARS-BFGL-BAC-2388	rs109754828	18:1c13	1.5e-40	DA	-0.158	8.35	4.05e-16	22_1	0.17	0.00599	11_1	0.0103	0.0906	12_2	0.00482	0.443	11_2	-0.00218	0.36	12_1	-0.0392	0.0734	22_2	-0.0453	0.0269
8	ARS-BFGL-NGS-89010	rs109897703	13	BTA-108110-no-rs	rs41612389	18:1c13	6.04e-41	DA	0.171	8.35	4.55e-16	11_2	0.192	0.00642	22_2	0.0127	0.101	12_1	0.0107	0.209	22_1	-0.00225	0.602	11_1	-0.0316	0.0337	12_2	-0.0407	0.0474
14	ARS-BFGL-NGS-109119	rs109496684	29	ARS-BFGL-NGS-21204	rs109089192	18:1c13	9.96e-41	AD	0.114	8.31	5.44e-16	2_22	0.094	0.00973	1_12	0.011	0.184	2_11	0.00477	0.206	1_11	-0.00193	0.507	2_12	-0.0217	0.0778	1_22	-0.0612	0.0157
8	ARS-BFGL-NGS-89010	rs109897703	16	ARS-BFGL-NGS-117928	rs41823677	18:1c13	2.17e-40	DA	-0.16	8.33	5.69e-16	11_1	0.132	0.00741	12_2	0.0125	0.205	22_1	0.00611	0.198	22_2	-0.00235	0.502	11_2	-0.0312	0.0338	12_1	-0.0619	0.0535
4	BTB-00210179	rs43414927	14	ARS-BFGL-NGS-109119	rs109496684	18:1c13	5.1e-26	AD	-0.152	8.3	5.95e-16	1_22	0.213	0.0075	2_12	0.00538	0.318	1_11	0.00342	0.178	2_11	-0.0025	0.271	1_12	-0.0116	0.196	2_22	-0.0507	0.0285
8	ARS-BFGL-NGS-89010	rs109897703	12	ARS-BFGL-NGS-104868	rs110717852	18:1c13	9.73e-36	DA	-0.155	8.31	6.18e-16	11_1	0.159	0.00718	12_2	0.0106	0.208	22_1	0.0105	0.116	22_2	-0.00216	0.589	11_2	-0.0323	0.0327	12_1	-0.0424	0.047
1	BTB-00048624	rs43261179	8	ARS-BFGL-NGS-89010	rs109897703	18:1c13	4.01e-40	AD	0.156	8.3	6.68e-16	2_11	0.181	0.00641	1_12	0.0101	0.186	2_22	0.00453	0.189	1_22	-0.00163	0.518	1_11	-0.0283	0.0337	2_12	-0.0384	0.0673
8	ARS-BFGL-NGS-89010	rs109897703	14	UA-IFASA-9534	rs41632917	18:1c13	2.75e-40	DA	0.163	8.3	6.82e-16	11_2	0.14	0.00719	22_2	0.0144	0.099	12_1	0.0115	0.216	22_1	-0.00237	0.607	11_1	-0.0331	0.0327	12_2	-0.0568	0.0375
10	BTA-73359-no-rs	rs41656694	28	ARS-BFGL-NGS-43187	rs41587467	18:1c13	4.91e-32	AD	-0.217	8.62	7.13e-16	1_22	0.252	0.0114	2_12	0.023	0.124	1_11	0.00493	0.357	2_11	-0.00462	0.338	1_12	-0.0359	0.135	2_22	-0.0547	0.0342
14	ARS-BFGL-NGS-109119	rs109496684	18	ARS-BFGL-NGS-92089	rs109720270	18:1c13	4.81e-21	DA	-0.165	8.26	7.83e-16	22_1	0.222	0.00676	11_1	0.00647	0.131	12_2	0.00538	0.378	11_2	-0.00248	0.318	12_1	-0.0199	0.137	22_2	-0.0489	0.0293
8	ARS-BFGL-NGS-89010	rs109897703	12	Hapmap51019-BTA-65454	rs41651029	18:1c13	2.31e-42	AD	-0.157	8.27	8.22e-16	1_11	0.144	0.00719	1_22	0.0132	0.109	2_12	0.00639	0.31	2_22	-0.00239	0.458	2_11	-0.0167	0.0647	1_12	-0.0626	0.0511
8	BTB-01235513	rs41593792	14	ARS-BFGL-NGS-109119	rs109496684	18:1c13	2.65e-41	AD	-0.151	8.26	8.27e-16	1_22	0.202	0.00598	1_11	0.00573	0.0912	2_12	0.00394	0.421	2_11	-0.00137	0.357	1_12	-0.0226	0.0949	2_22	-0.0408	0.0299
1	Hapmap48236-BTA-17964	rs41623976	10	BTA-73359-no-rs	rs41656694	18:1c13	4.81e-31	DA	-0.225	8.58	8.67e-16	11_1	0.188	0.00926	12_2	0.022	0.137	22_1	0.00414	0.337	22_2	-0.00426	0.356	12_1	-0.0167	0.152	11_2	-0.176	0.00926
3	ARS-BFGL-NGS-17285	rs110656886	14	ARS-BFGL-NGS-109119	rs109496684	18:1c13	5.87e-42	AD	-0.125	8.24	9.32e-16	1_22	0.168	0.00822	2_12	0.00458	0.37	1_11	0.00405	0.111	2_11	-0.00143	0.337	1_12	-0.0092	0.147	2_22	-0.0494	0.0262
6	Hapmap31230-BTA-78061	rs41605048	24	ARS-BFGL-NGS-42988	rs110962512	18:1c13	3.89e-42	DA	-0.449	14.1	1.21e-33	22_1	0.51	0.00566	12_2	0.0408	0.0962	11_1	0.00763	0.392	11_2	-0.00755	0.408	22_2	-0.0777	0.0245	12_1	-0.107	0.0736
24	ARS-BFGL-NGS-42988	rs110962512	27	BTA-103408-no-rs	rs41567139	18:1c13	2.32e-39	AD	-0.45	13.9	5.13e-33	1_22	0.58	0.0057	2_12	0.0396	0.0989	1_11	0.00626	0.359	2_11	-0.00579	0.409	1_12	-0.0415	0.11	2_22	-0.146	0.0171
8	ARS-BFGL-NGS-89010	rs109897703	16	ARS-BFGL-NGS-54368	rs109450246	18:1c13	2.27e-40	AD	-0.343	12.4	9.66e-32	1_22	0.488	0.00319	1_11	0.0113	0.116	2_12	0.0105	0.227	2_11	-0.00217	0.577	2_22	-0.0444	0.0287	1_12	-0.0593	0.0486
14	ARS-BFGL-NGS-109119	rs109496684	29	BTA-94746-no-rs	rs41661656	18:1c13	2.5e-40	DA	0.32	12.2	8.18e-31	22_2	0.529	0.003	11_2	0.00829	0.102	12_1	0.00476	0.405	11_1	-0.00239	0.345	12_2	-0.0249	0.112	22_1	-0.0423	0.033
3	Hapmap57348-rs29011302	rs29011302	16	Hapmap50833-BTA-96337	rs41599006	18:1c13	4.97e-32	DD	-0.589	13.2	1.43e-30	11_12	1.04	0.00382	12_22	0.0128	0.122	12_11	0.0126	0.042	22_12	0.00429	0.279	22_22	-0.00211	0.252	22_11	-0.00419	0.0992	11_11	-0.0167	0.0267	12_12	-0.0264	0.153	11_22	-0.0857	0.0229
14	ARS-BFGL-NGS-109119	rs109496684	16	ARS-BFGL-NGS-67819	rs110383842	18:1c13	5.51e-42	DA	-0.309	11.9	1.49e-29	22_1	0.512	0.00298	11_1	0.00726	0.124	12_2	0.00526	0.383	11_2	-0.00328	0.325	12_1	-0.0219	0.133	22_2	-0.0414	0.0328
5	ARS-BFGL-NGS-22097	rs109985771	24	ARS-BFGL-NGS-42988	rs110962512	18:1c13	1.11e-40	DD	0.32	12.6	1.73e-28	11_11	0.907	0.00379	11_22	0.0307	0.0417	12_12	0.0201	0.239	22_22	0.00742	0.121	22_11	0.00599	0.125	22_12	-0.00468	0.212	12_22	-0.0126	0.114	12_11	-0.0241	0.0947	11_12	-0.0829	0.0492
24	ARS-BFGL-NGS-42988	rs110962512	26	BTB-00930925	rs42092324	18:1c13	4.25e-40	DD	0.34	12.5	2.3e-28	11_22	0.873	0.00385	22_22	0.0776	0.0154	12_12	0.0195	0.235	11_11	0.0083	0.123	22_11	0.00666	0.146	12_11	-0.00745	0.223	22_12	-0.0177	0.115	11_12	-0.0301	0.1	12_22	-0.103	0.0385
2	ARS-BFGL-NGS-107635	rs109932807	28	ARS-BFGL-NGS-111649	rs109634243	18:1c13	3.66e-40	DD	0.315	12.1	3.42e-28	22_11	1	0.00293	12_12	0.0153	0.246	22_22	0.0134	0.0264	11_22	0.00661	0.0968	11_11	0.00434	0.126	11_12	-0.00298	0.276	12_22	-0.00871	0.0938	22_12	-0.0343	0.0645	12_11	-0.0382	0.0674
14	ARS-BFGL-NGS-109119	rs109496684	15	BTA-36783-no-rs	rs41582662	18:1c13	1.25e-39	DA	0.279	11.5	4.5e-28	22_2	0.367	0.00376	11_2	0.0165	0.0654	12_1	0.00547	0.461	11_1	-0.00257	0.384	12_2	-0.053	0.0594	22_1	-0.056	0.0263
2	BTB-00090016	rs43299775	28	ARS-BFGL-NGS-111649	rs109634243	18:1c13	3.68e-37	DA	-0.335	12	7.28e-28	11_1	0.352	0.00571	12_2	0.0172	0.177	22_1	0.00438	0.32	22_2	-0.00437	0.326	12_1	-0.0224	0.163	11_2	-0.229	0.00857
7	ARS-BFGL-NGS-44052	rs110045438	28	Hapmap38171-BTA-64624	rs41648488	18:1c13	3.77e-40	AD	-0.366	11.8	1.43e-27	1_11	0.379	0.00536	2_12	0.0486	0.0603	1_22	0.00363	0.512	2_22	-0.00452	0.343	1_12	-0.0747	0.063	2_11	-0.0975	0.0161
3	BTB-00127988	rs43343393	19	ARS-BFGL-NGS-80289	rs110513971	18:1c13	1.26e-38	AD	-0.34	11.5	1.43e-27	1_11	0.305	0.00351	2_12	0.0289	0.0308	1_22	0.000429	0.75	2_22	-0.00167	0.0993	1_12	-0.0131	0.113	2_11	-0.289	0.00351
8	ARS-BFGL-NGS-89010	rs109897703	25	ARS-USMARC-Parent-EF034083-rs2901	rs29018286	18:1c13	3.73e-40	AD	-0.279	11.4	1.61e-27	1_11	0.388	0.00399	1_22	0.0117	0.109	2_12	0.00984	0.24	2_22	-0.00225	0.559	2_11	-0.0363	0.0343	1_12	-0.0503	0.0535
4	BTA-113800-no-rs	rs110386215	14	ARS-BFGL-NGS-109119	rs109496684	18:1c13	5.64e-41	AD	-0.243	11.5	1.87e-27	1_22	0.346	0.00521	1_11	0.0122	0.0938	2_12	0.00612	0.425	2_11	-0.00358	0.33	1_12	-0.0324	0.109	2_22	-0.0465	0.0365
1	BTB-01086885	rs42243461	7	ARS-BFGL-NGS-44052	rs110045438	18:1c13	6.3e-38	DA	-0.33	11.7	3.24e-27	22_1	0.466	0.00515	12_2	0.0209	0.0928	11_1	0.00307	0.416	11_2	-0.00389	0.313	12_1	-0.0173	0.157	22_2	-0.111	0.0155
22	Hapmap46953-BTA-121345	rs41620834	24	ARS-BFGL-NGS-42988	rs110962512	18:1c13	1.6e-38	DD	0.331	12.1	7.06e-27	11_11	0.851	0.00385	11_22	0.0736	0.0154	12_12	0.0194	0.212	22_11	0.00716	0.127	22_22	0.00606	0.15	22_12	-0.00651	0.258	12_22	-0.0188	0.1	12_11	-0.0274	0.0962	11_12	-0.101	0.0385
3	Hapmap53568-rs29013441	rs29013441	16	Hapmap50833-BTA-96337	rs41599006	18:1c13	2.17e-31	DD	-0.598	12.1	8.89e-27	22_12	0.779	0.00382	12_11	0.0358	0.0687	22_22	0.0104	0.042	12_22	0.00625	0.115	11_12	0.00577	0.279	11_22	-0.00285	0.233	11_11	-0.00688	0.103	12_12	-0.0247	0.153	22_11	-0.64	0.00382
8	ARS-BFGL-NGS-89010	rs109897703	17	BTB-01153111	rs42316404	18:1c13	2.77e-40	AD	-0.271	11.2	9.88e-27	1_11	0.381	0.00405	1_22	0.0126	0.0979	2_12	0.0074	0.325	2_22	-0.00233	0.472	2_11	-0.038	0.0364	1_12	-0.0467	0.0647
1	BTB-01131384	rs42290710	7	ARS-BFGL-NGS-11636	rs110791068	18:1c13	3.69e-26	DD	-0.682	12.8	1.83e-26	22_12	1.01	0.00575	12_11	0.0715	0.0517	12_22	0.0211	0.121	11_12	0.00972	0.253	11_22	-0.00693	0.207	11_11	-0.0127	0.115	12_12	-0.0292	0.218	22_22	-0.119	0.0172	22_11	-0.253	0.0115
14	ARS-BFGL-NGS-109119	rs109496684	20	Hapmap46550-BTA-103548	rs41615770	18:1c13	1.59e-42	DA	0.238	11.1	2.09e-26	22_2	0.32	0.00456	11_2	0.0132	0.0813	12_1	0.00566	0.438	11_1	-0.00272	0.367	12_2	-0.0366	0.0821	22_1	-0.0544	0.0274
3	BTA-74217-no-rs	rs41651446	8	ARS-BFGL-NGS-89010	rs109897703	18:1c13	7.6e-39	DA	-0.313	11.1	3.31e-26	22_1	0.364	0.00321	11_1	0.0109	0.123	12_2	0.00936	0.255	11_2	-0.00194	0.554	22_2	-0.05	0.0256	12_1	-0.09	0.0401
14	UA-IFASA-9534	rs41632917	28	ARS-BFGL-NGS-111649	rs109634243	18:1c13	3.2e-33	DA	-0.327	11.5	3.87e-26	22_1	0.261	0.0057	12_2	0.0216	0.145	11_1	0.00376	0.358	11_2	-0.00376	0.36	12_1	-0.0312	0.125	22_2	-0.279	0.0057
8	ARS-BFGL-NGS-113694	rs110196238	16	Hapmap50833-BTA-96337	rs41599006	18:1c13	1.87e-32	DD	-0.615	11.9	5.96e-26	22_12	0.929	0.00415	12_11	0.0887	0.0166	12_22	0.012	0.0871	11_12	0.00516	0.378	11_22	-0.00276	0.32	11_11	-0.0104	0.0705	22_22	-0.0122	0.0249	12_12	-0.0454	0.0913	22_11	-0.182	0.0083
6	Hapmap31230-BTA-78061	rs41605048	16	Hapmap50833-BTA-96337	rs41599006	18:1c13	1.45e-32	DD	-0.615	11.7	1e-25	22_12	0.761	0.00379	12_11	0.0807	0.0303	12_22	0.019	0.0606	22_22	0.00753	0.0189	11_12	0.0066	0.345	11_22	-0.00322	0.314	11_11	-0.00812	0.144	12_12	-0.0527	0.0795	22_11	-0.51	0.00379
13	ARS-BFGL-NGS-104779	rs109436716	14	ARS-BFGL-NGS-109119	rs109496684	18:1c13	2.21e-34	DA	0.321	10.9	1.09e-25	11_2	0.273	0.00299	12_1	0.0166	0.137	22_2	0.00392	0.224	22_1	-0.00156	0.568	12_2	-0.0211	0.0651	11_1	-0.289	0.00299
8	ARS-BFGL-NGS-111224	rs43580839	24	ARS-BFGL-NGS-42988	rs110962512	18:1c13	2.45e-40	DD	0.319	11.7	1.4e-25	22_11	0.874	0.0038	22_22	0.0357	0.0228	12_12	0.0345	0.152	11_22	0.00815	0.125	11_11	0.0057	0.16	11_12	-0.00584	0.3	12_22	-0.0137	0.129	12_11	-0.035	0.0608	22_12	-0.0524	0.0456
8	ARS-BFGL-NGS-89010	rs109897703	11	BTB-01652806	rs42765176	18:1c13	1.6e-39	AD	-0.311	10.9	1.56e-25	1_11	0.443	0.00324	2_12	0.0111	0.191	1_22	0.0102	0.121	2_22	-0.00202	0.61	2_11	-0.0358	0.0292	1_12	-0.0546	0.0454
4	ARS-BFGL-NGS-109045	rs42753220	8	ARS-BFGL-NGS-89010	rs109897703	18:1c13	8.79e-41	DA	-0.296	10.9	1.75e-25	11_1	0.387	0.00319	22_1	0.00944	0.112	12_2	0.00436	0.323	22_2	-0.00123	0.443	11_2	-0.0154	0.0654	12_1	-0.0852	0.0534
9	Hapmap58670-rs29015048	rs29015048	14	ARS-BFGL-NGS-109119	rs109496684	18:1c13	1.86e-40	AD	-0.252	10.9	2.14e-25	1_22	0.395	0.00373	1_11	0.00797	0.108	2_12	0.00459	0.401	2_11	-0.0022	0.341	1_12	-0.0239	0.114	2_22	-0.0414	0.0321
6	Hapmap12085-BTA-86700	rs41657782	8	ARS-BFGL-NGS-89010	rs109897703	18:1c13	8.69e-41	DA	-0.306	10.9	2.98e-25	22_1	0.359	0.00334	11_1	0.0133	0.12	12_2	0.00708	0.311	11_2	-0.00239	0.467	22_2	-0.0218	0.0534	12_1	-0.101	0.0451
6	BTA-22850-no-rs	rs41577868	8	ARS-BFGL-NGS-89010	rs109897703	18:1c13	2.69e-39	DA	-0.309	10.8	3.3e-25	22_1	0.43	0.0032	12_2	0.0104	0.211	11_1	0.00985	0.118	11_2	-0.00192	0.597	22_2	-0.0437	0.0256	12_1	-0.0563	0.0448
6	ARS-BFGL-NGS-37559	rs109828884	8	ARS-BFGL-NGS-89010	rs109897703	18:1c13	9.13e-42	DA	-0.3	10.8	5.11e-25	11_1	0.358	0.00319	22_1	0.0122	0.121	12_2	0.00676	0.304	22_2	-0.00218	0.478	11_2	-0.0211	0.0511	12_1	-0.0969	0.0431
8	ARS-BFGL-NGS-9052	rs109053968	14	ARS-BFGL-NGS-109119	rs109496684	18:1c13	3.98e-38	DA	0.304	10.7	7.34e-25	11_2	0.378	0.00299	12_1	0.0149	0.12	22_2	0.00468	0.23	22_1	-0.00189	0.579	12_2	-0.0246	0.0604	11_1	-0.143	0.00746
14	ARS-BFGL-NGS-109119	rs109496684	29	ARS-BFGL-NGS-21204	rs109089192	18:1c13	9.96e-41	DA	0.252	10.7	8.14e-25	22_2	0.401	0.00374	11_2	0.0112	0.0629	12_1	0.00463	0.425	11_1	-0.002	0.386	12_2	-0.0195	0.0898	22_1	-0.0422	0.0322
8	ARS-BFGL-NGS-3384	rs109514593	14	ARS-BFGL-NGS-109119	rs109496684	18:1c13	1.46e-39	DA	0.253	10.7	1.06e-24	11_2	0.362	0.00374	12_1	0.0119	0.153	22_2	0.00477	0.209	22_1	-0.00191	0.538	12_2	-0.0191	0.0808	11_1	-0.0748	0.0157
7	BTB-01250562	rs41967340	14	ARS-BFGL-NGS-109119	rs109496684	18:1c13	1.61e-32	DA	0.256	10.7	1.48e-24	11_2	0.22	0.00435	12_1	0.0145	0.167	22_2	0.00423	0.212	22_1	-0.00158	0.529	12_2	-0.0149	0.0835	11_1	-0.228	0.00435
6	BTB-00242823	rs43453275	9	Hapmap41423-BTA-109716	rs41572907	18:1c13	4.98e-27	DD	-0.606	11.7	1.94e-24	11_12	0.941	0.00476	12_11	0.0215	0.0238	12_22	0.0124	0.162	22_12	0.00652	0.157	22_22	0.0006	0.414	22_11	-0.0197	0.0429	12_12	-0.0319	0.162	11_22	-0.0383	0.0238	11_11	-0.275	0.00952
8	BTB-01593847	rs42710122	16	Hapmap50833-BTA-96337	rs41599006	18:1c13	5.36e-27	DD	-0.588	11.4	2.2e-24	11_12	0.817	0.00388	12_11	0.0431	0.0388	12_22	0.0243	0.0853	22_12	0.00526	0.357	22_22	-0.00275	0.306	22_11	-0.00714	0.116	12_12	-0.0618	0.0775	11_11	-0.114	0.00775	11_22	-0.203	0.00775
6	BTB-00242939	rs43454188	9	Hapmap41423-BTA-109716	rs41572907	18:1c13	6.76e-27	DD	-0.606	11.7	2.63e-24	11_12	0.939	0.00478	12_11	0.0231	0.0239	12_22	0.0124	0.163	22_12	0.00678	0.158	22_22	0.00046	0.416	22_11	-0.0197	0.0431	12_12	-0.0328	0.158	11_22	-0.0386	0.0239	11_11	-0.273	0.00957
10	BTA-73359-no-rs	rs41656694	15	ARS-BFGL-NGS-3375	rs41788568	18:1c13	2.16e-34	DD	0.33	11.3	2.63e-24	11_22	1	0.00377	22_22	0.0401	0.0189	12_12	0.0144	0.181	11_11	0.0128	0.083	22_11	0.00725	0.106	12_11	-0.00799	0.272	11_12	-0.0103	0.162	22_12	-0.0126	0.117	12_22	-0.0679	0.0566
11	BTB-01652806	rs42765176	24	ARS-BFGL-NGS-42988	rs110962512	18:1c13	2.27e-34	DA	-0.381	11.3	2.8e-24	11_1	0.345	0.00577	12_2	0.0303	0.127	22_1	0.00455	0.388	22_2	-0.00442	0.388	12_1	-0.0936	0.0769	11_2	-0.16	0.0135
8	ARS-BFGL-NGS-89010	rs109897703	27	ARS-BFGL-NGS-115938	rs110357551	18:1c13	9.59e-40	AD	-0.263	10.6	3.03e-24	1_22	0.349	0.00409	1_11	0.0109	0.114	2_12	0.00969	0.248	2_11	-0.00217	0.552	2_22	-0.0439	0.0286	1_12	-0.0507	0.0532
2	BTB-00090016	rs43299775	9	Hapmap41423-BTA-109716	rs41572907	18:1c13	7.17e-28	DD	-0.65	11.6	4.95e-24	11_12	0.817	0.00476	12_11	0.112	0.019	12_22	0.00897	0.2	22_12	0.00895	0.233	22_22	-0.00212	0.39	22_11	-0.0222	0.0524	12_12	-0.0532	0.0857	11_22	-0.175	0.00952	11_11	-0.294	0.00476
12	BTB-01350179	rs42472197	24	ARS-BFGL-NGS-42988	rs110962512	18:1c13	1.79e-38	DD	0.321	11.2	6.29e-24	22_11	0.639	0.0038	22_22	0.0513	0.0342	12_12	0.0298	0.194	11_11	0.01	0.144	11_22	0.00438	0.156	11_12	-0.00571	0.281	12_22	-0.0211	0.0875	12_11	-0.0245	0.076	22_12	-0.178	0.0228
8	ARS-BFGL-NGS-89010	rs109897703	17	BTB-01298415	rs42419297	18:1c13	3.82e-34	DA	-0.339	10.5	6.44e-24	11_1	0.357	0.00318	22_1	0.0389	0.031	12_2	0.01	0.24	22_2	-0.00202	0.673	11_2	-0.0306	0.0366	12_1	-0.114	0.0159
8	ARS-BFGL-NGS-89010	rs109897703	12	UA-IFASA-1929	rs29011994	18:1c13	3.49e-40	AD	-0.261	10.6	6.89e-24	1_11	0.34	0.00448	2_12	0.0106	0.254	1_22	0.0102	0.114	2_22	-0.00234	0.546	1_12	-0.0394	0.0618	2_11	-0.0687	0.0206
4	BTA-104491-no-rs	rs41610664	14	ARS-BFGL-NGS-109119	rs109496684	18:1c13	8.06e-43	AD	-0.24	10.4	1.02e-23	1_22	0.383	0.00376	2_12	0.00364	0.39	1_11	0.00322	0.124	2_11	-0.00162	0.326	1_12	-0.0222	0.126	2_22	-0.0416	0.0308
12	ARS-BFGL-NGS-104868	rs110717852	14	ARS-BFGL-NGS-109119	rs109496684	18:1c13	2.28e-38	DA	0.218	10.4	1.89e-23	11_2	0.303	0.00447	12_1	0.00918	0.2	22_2	0.0048	0.191	22_1	-0.00192	0.492	12_2	-0.0142	0.0984	11_1	-0.0802	0.0149
9	Hapmap41423-BTA-109716	rs41572907	17	ARS-BFGL-NGS-52666	rs109138185	18:1c13	6.09e-29	DD	-0.665	11.4	1.94e-23	12_11	0.904	0.00478	11_12	0.194	0.00957	12_22	0.00994	0.211	22_12	0.00472	0.225	22_22	-0.00301	0.349	12_12	-0.0153	0.105	11_22	-0.0237	0.0622	22_11	-0.0364	0.0287	11_11	-0.31	0.00478
2	Hapmap49392-BTA-97343	rs41565969	14	ARS-BFGL-NGS-109119	rs109496684	18:1c13	2.11e-34	DA	0.216	10.4	1.94e-23	11_2	0.174	0.00448	12_1	0.0151	0.138	22_2	0.00494	0.22	22_1	-0.00193	0.565	12_2	-0.0184	0.0679	11_1	-0.185	0.00448
6	Hapmap31230-BTA-78061	rs41605048	7	ARS-BFGL-NGS-44052	rs110045438	18:1c13	5.03e-40	DA	-0.316	10.7	2.07e-23	22_1	0.442	0.00514	12_2	0.0308	0.063	11_1	0.00342	0.468	11_2	-0.00421	0.337	12_1	-0.0351	0.107	22_2	-0.05	0.0206
6	Hapmap28019-BTC-054809	rs110972273	7	ARS-BFGL-NGS-44052	rs110045438	18:1c13	2.59e-30	DA	-0.42	10.6	2.28e-23	11_1	0.309	0.00383	12_2	0.0332	0.0816	22_1	0.00247	0.503	22_2	-0.00298	0.337	12_1	-0.0528	0.0714	11_2	-0.354	0.00383
5	ARS-BFGL-NGS-31399	rs109949285	24	ARS-BFGL-NGS-42988	rs110962512	18:1c13	2.56e-38	DD	0.319	11	3.45e-23	11_11	0.588	0.00383	11_22	0.0676	0.0268	12_12	0.0262	0.211	22_11	0.00713	0.134	22_22	0.00676	0.138	22_12	-0.00536	0.268	12_22	-0.0164	0.111	12_11	-0.0192	0.0881	11_12	-0.211	0.0192
8	ARS-BFGL-NGS-9052	rs109053968	28	ARS-BFGL-NGS-111649	rs109634243	18:1c13	1.56e-33	DA	-0.372	10.7	3.5e-23	11_1	0.382	0.00427	12_2	0.0224	0.13	22_1	0.00297	0.377	22_2	-0.00302	0.375	12_1	-0.0408	0.107	11_2	-0.23	0.00712
1	BTA-111165-no-rs	rs41619043	8	ARS-BFGL-NGS-89010	rs109897703	18:1c13	2.29e-37	DA	-0.258	10.3	3.92e-23	11_1	0.343	0.00408	12_2	0.00996	0.192	22_1	0.00968	0.121	22_2	-0.00184	0.6	11_2	-0.0261	0.0383	12_1	-0.0572	0.044
4	ARS-BFGL-NGS-114035	rs108969300	14	ARS-BFGL-NGS-109119	rs109496684	18:1c13	6.08e-40	DA	0.218	10.3	3.99e-23	11_2	0.287	0.00448	12_1	0.0113	0.177	22_2	0.00471	0.211	22_1	-0.00199	0.511	12_2	-0.0312	0.0769	11_1	-0.0569	0.0194
18	BTB-01617957	rs42735350	24	ARS-BFGL-NGS-42988	rs110962512	18:1c13	2.03e-40	DD	0.297	11	3.99e-23	11_11	0.798	0.0038	11_22	0.0336	0.0304	12_12	0.0209	0.179	22_11	0.00575	0.148	22_22	0.00307	0.156	22_12	-0.00353	0.285	12_22	-0.0131	0.0875	12_11	-0.0238	0.0722	11_12	-0.0922	0.038
6	BTA-75768-no-rs	rs41595128	24	ARS-BFGL-NGS-42988	rs110962512	18:1c13	9.82e-40	DD	0.323	10.9	4.59e-23	11_11	0.648	0.00379	11_22	0.0828	0.0152	12_12	0.031	0.208	22_11	0.00951	0.163	22_22	0.00422	0.167	22_12	-0.00506	0.265	12_22	-0.0165	0.0985	12_11	-0.053	0.0568	11_12	-0.137	0.0227
10	BTA-73359-no-rs	rs41656694	18	ARS-BFGL-NGS-94891	rs109375227	18:1c13	1.54e-33	DD	0.322	10.9	5.77e-23	11_11	0.917	0.0037	22_11	0.0483	0.0222	12_12	0.0183	0.174	11_22	0.00643	0.107	22_22	0.00305	0.104	12_22	-0.00549	0.293	11_12	-0.00878	0.133	22_12	-0.0123	0.122	12_11	-0.0947	0.0407
4	ARS-BFGL-NGS-23036	rs110110700	14	ARS-BFGL-NGS-109119	rs109496684	18:1c13	1e-41	AD	-0.211	10.2	6.47e-23	1_22	0.332	0.00448	1_11	0.00675	0.131	2_12	0.00508	0.358	2_11	-0.00257	0.318	1_12	-0.0135	0.158	2_22	-0.0433	0.0314
6	ARS-BFGL-NGS-37559	rs109828884	9	Hapmap41423-BTA-109716	rs41572907	18:1c13	7.08e-30	DD	-0.641	11.2	6.48e-23	11_12	0.947	0.00478	12_11	0.137	0.00957	22_12	0.0103	0.239	12_22	0.00873	0.172	22_22	-0.0025	0.388	22_11	-0.0252	0.0574	11_22	-0.0261	0.0383	11_11	-0.0593	0.00957	12_12	-0.061	0.0813
7	ARS-BFGL-NGS-44052	rs110045438	27	BTB-00960313	rs42123883	18:1c13	2.81e-36	AD	-0.307	10.5	6.87e-23	1_11	0.368	0.00513	2_12	0.0185	0.112	1_22	0.00218	0.44	2_22	-0.00254	0.296	1_12	-0.0214	0.137	2_11	-0.161	0.0103
8	ARS-BFGL-NGS-89010	rs109897703	25	Hapmap27498-BTC-017275	rs81121706	18:1c13	1.03e-39	AD	-0.227	10.3	6.98e-23	1_11	0.305	0.00478	1_22	0.0114	0.106	2_12	0.00767	0.256	2_22	-0.00204	0.528	2_11	-0.022	0.0494	1_12	-0.0491	0.0557
6	BTB-01868870	rs42981531	9	Hapmap41423-BTA-109716	rs41572907	18:1c13	2.94e-26	DD	-0.59	11.2	9.41e-23	11_12	0.934	0.00495	12_22	0.0121	0.178	12_11	0.0111	0.0248	22_12	0.00433	0.149	22_22	0.00121	0.411	22_11	-0.0211	0.0347	12_12	-0.0303	0.163	11_22	-0.0363	0.0248	11_11	-0.26	0.0099
8	ARS-BFGL-NGS-89010	rs109897703	12	BTB-00499073	rs43704096	18:1c13	3.94e-40	AD	-0.253	10.2	9.5e-23	1_11	0.341	0.004	2_12	0.00978	0.241	1_22	0.00968	0.109	2_22	-0.00203	0.57	1_12	-0.0386	0.0552	2_11	-0.0563	0.0216
6	Hapmap12085-BTA-86700	rs41657782	9	Hapmap41423-BTA-109716	rs41572907	18:1c13	1.25e-29	DD	-0.64	11.1	1.02e-22	22_12	0.947	0.00481	12_11	0.136	0.00962	11_12	0.0107	0.231	12_22	0.0085	0.178	11_22	-0.00249	0.389	11_11	-0.0254	0.0577	22_22	-0.0264	0.0385	22_11	-0.0581	0.00962	12_12	-0.0606	0.0817
4	ARS-BFGL-NGS-22840	rs110168761	14	ARS-BFGL-NGS-109119	rs109496684	18:1c13	1.34e-38	AD	0.237	10.2	1.27e-22	2_22	0.372	0.00373	2_11	0.00642	0.0864	1_12	0.00368	0.423	1_11	-0.00134	0.362	2_12	-0.0242	0.0931	1_22	-0.0387	0.032
5	BTB-00223109	rs43432784	24	ARS-BFGL-NGS-42988	rs110962512	18:1c13	1.53e-37	DD	0.332	10.8	1.28e-22	11_11	0.633	0.0038	11_22	0.111	0.0114	12_12	0.0334	0.16	22_11	0.00765	0.152	22_22	0.00513	0.152	22_12	-0.00587	0.323	12_22	-0.0206	0.11	12_11	-0.0272	0.0684	11_12	-0.165	0.019
24	ARS-BFGL-NGS-13314	rs109463210	28	ARS-BFGL-NGS-111649	rs109634243	18:1c13	4.36e-37	DD	0.314	10.6	1.29e-22	11_11	0.759	0.00296	11_22	0.0755	0.0118	12_12	0.0202	0.18	22_11	0.00799	0.115	22_22	0.0039	0.0976	22_12	-0.00379	0.393	12_11	-0.0148	0.0769	12_22	-0.0155	0.101	11_12	-0.13	0.0207
8	ARS-BFGL-NGS-89010	rs109897703	13	BTB-00543367	rs41711517	18:1c13	4.74e-41	DA	-0.208	10.2	1.5e-22	11_1	0.243	0.00566	12_2	0.0132	0.187	22_1	0.00631	0.188	22_2	-0.00214	0.524	11_2	-0.0366	0.0332	12_1	-0.0505	0.0623
14	ARS-BFGL-NGS-109119	rs109496684	25	ARS-BFGL-NGS-104568	rs109681687	18:1c13	3.56e-25	DD	-0.389	10.1	1.62e-22	22_12	0.577	0.00306	12_11	0.0592	0.0122	11_12	0.00899	0.078	12_22	0.00157	0.427	11_22	-0.000833	0.359	11_11	-0.0223	0.0153	22_22	-0.0223	0.0275	12_12	-0.026	0.0719	22_11	-0.114	0.00612
8	ARS-BFGL-NGS-89010	rs109897703	27	BTA-103408-no-rs	rs41567139	18:1c13	2.44e-40	AD	-0.286	10.1	1.78e-22	1_22	0.397	0.00319	1_11	0.00938	0.12	2_12	0.00932	0.204	2_11	-0.00177	0.599	2_22	-0.0315	0.0303	1_12	-0.0573	0.0431
13	ARS-BFGL-NGS-104779	rs109436716	25	ARS-BFGL-NGS-114867	rs42068136	18:1c13	2.53e-40	DA	-0.214	10	2.03e-22	11_1	0.22	0.0036	12_2	0.0128	0.104	22_1	0.00174	0.354	22_2	-0.00154	0.433	12_1	-0.0117	0.101	11_2	-0.157	0.0048
5	BTB-00219231	rs43429822	8	ARS-BFGL-NGS-89010	rs109897703	18:1c13	2.15e-39	DA	-0.226	10.1	2.41e-22	11_1	0.293	0.0048	22_1	0.0107	0.104	12_2	0.00811	0.286	22_2	-0.00211	0.517	11_2	-0.0425	0.0304	12_1	-0.0435	0.0584
8	ARS-BFGL-NGS-22161	rs110051312	16	Hapmap50833-BTA-96337	rs41599006	18:1c13	3.57e-26	DD	-0.574	10.7	3.05e-22	11_12	0.718	0.00394	12_11	0.0478	0.0315	12_22	0.0209	0.0945	22_12	0.00539	0.343	22_22	-0.00279	0.303	22_11	-0.00676	0.13	11_11	-0.029	0.00787	12_12	-0.0532	0.0827	11_22	-0.462	0.00394
14	ARS-BFGL-NGS-109119	rs109496684	28	ARS-BFGL-NGS-114347	rs41569687	18:1c13	1.25e-41	DA	-0.192	10	3.34e-22	22_1	0.276	0.00522	11_1	0.0083	0.116	12_2	0.00564	0.387	11_2	-0.00304	0.334	12_1	-0.0192	0.13	22_2	-0.0472	0.0291
19	ARS-BFGL-NGS-18463	rs41904669	24	ARS-BFGL-NGS-42988	rs110962512	18:1c13	3.18e-41	DD	0.32	10.7	3.72e-22	22_11	0.582	0.0038	22_22	0.0803	0.019	12_12	0.0311	0.171	11_11	0.00686	0.16	11_22	0.0046	0.167	11_12	-0.00444	0.312	12_22	-0.0168	0.0875	12_11	-0.0367	0.0608	22_12	-0.183	0.019
10	BTA-73359-no-rs	rs41656694	27	Hapmap24911-BTA-92589	rs41605016	18:1c13	6.82e-34	DD	0.334	10.6	3.74e-22	11_22	0.848	0.00372	22_22	0.0828	0.0112	12_12	0.0245	0.219	11_11	0.0065	0.16	22_11	0.00494	0.13	12_11	-0.007	0.253	22_12	-0.0161	0.104	11_12	-0.0316	0.0855	12_22	-0.0929	0.0335
3	ARS-BFGL-NGS-116751	rs43159138	28	ARS-BFGL-NGS-111649	rs109634243	18:1c13	2.62e-35	DD	0.331	10.4	3.84e-22	22_11	0.697	0.00298	22_22	0.133	0.00595	12_12	0.0152	0.19	11_11	0.00968	0.107	11_22	0.00512	0.152	11_12	-0.0048	0.384	12_22	-0.0168	0.0595	12_11	-0.0316	0.0804	22_12	-0.155	0.0179
7	ARS-BFGL-NGS-11636	rs110791068	8	ARS-BFGL-NGS-104841	rs109236521	18:1c13	9.97e-24	DD	-0.672	11.2	3.85e-22	12_22	0.843	0.00575	22_12	0.0787	0.046	11_12	0.0421	0.0575	12_11	0.00873	0.402	22_11	-0.00675	0.282	11_11	-0.00782	0.109	22_22	-0.0323	0.0172	12_12	-0.116	0.069	11_22	-0.234	0.0115
8	ARS-BFGL-NGS-11101	rs110074112	16	Hapmap50833-BTA-96337	rs41599006	18:1c13	1.52e-23	DD	-0.607	10.7	4.03e-22	11_12	0.595	0.00389	12_22	0.0498	0.0623	12_11	0.0455	0.0467	22_12	0.00559	0.381	22_22	-0.00321	0.331	22_11	-0.00725	0.117	12_12	-0.103	0.0506	11_11	-0.298	0.00389	11_22	-0.314	0.00389
9	Hapmap41423-BTA-109716	rs41572907	19	ARS-BFGL-NGS-18463	rs41904669	18:1c13	5.58e-27	DD	-0.649	10.9	4.48e-22	12_22	0.859	0.00476	11_12	0.133	0.00952	12_11	0.00869	0.219	22_12	0.00635	0.2	22_11	-0.00215	0.39	11_11	-0.0203	0.0619	12_12	-0.0241	0.1	22_22	-0.163	0.00952	11_22	-0.3	0.00476
6	Hapmap50460-BTA-75791	rs41595940	24	ARS-BFGL-NGS-42988	rs110962512	18:1c13	2.46e-39	DD	0.336	10.6	4.54e-22	11_11	0.648	0.0038	11_22	0.112	0.0076	12_12	0.0482	0.16	22_11	0.00974	0.179	22_22	0.00478	0.163	22_12	-0.00588	0.319	12_22	-0.0194	0.103	12_11	-0.0715	0.0418	11_12	-0.0913	0.0228
5	BTB-00223109	rs43432784	8	ARS-BFGL-NGS-89010	rs109897703	18:1c13	5.16e-41	DA	-0.222	10	4.55e-22	11_1	0.299	0.00479	22_1	0.0112	0.101	12_2	0.00703	0.288	22_2	-0.00204	0.499	11_2	-0.0237	0.0463	12_1	-0.0472	0.0599
8	ARS-BFGL-NGS-89010	rs109897703	25	Hapmap31306-BTC-054203	rs109727708	18:1c13	2.22e-36	DA	0.25	10	4.69e-22	11_2	0.288	0.00403	22_2	0.0104	0.111	12_1	0.0102	0.215	22_1	-0.00181	0.596	11_1	-0.0287	0.0362	12_2	-0.0753	0.0378
7	BTB-01250562	rs41967340	25	ARS-BFGL-NGS-114867	rs42068136	18:1c13	1.55e-36	DA	-0.215	9.99	4.75e-22	11_1	0.218	0.0042	12_2	0.0121	0.124	22_1	0.00211	0.336	22_2	-0.00177	0.419	12_1	-0.0129	0.111	11_2	-0.159	0.0056
8	ARS-BFGL-NGS-89010	rs109897703	15	ARS-BFGL-NGS-269	rs109180080	18:1c13	1.84e-40	AD	-0.244	10	4.88e-22	1_11	0.342	0.00407	1_22	0.0107	0.104	2_12	0.00717	0.288	2_22	-0.00198	0.503	2_11	-0.0285	0.0399	1_12	-0.0454	0.0603
14	ARS-BFGL-NGS-109119	rs109496684	27	BTB-00960313	rs42123883	18:1c13	5.77e-42	AD	0.214	9.96	7.03e-22	2_11	0.263	0.0045	1_12	0.0113	0.176	2_22	0.00532	0.219	1_22	-0.00231	0.51	2_12	-0.0449	0.0682	1_11	-0.046	0.0225
14	ARS-BFGL-NGS-109119	rs109496684	18	ARS-BFGL-NGS-101491	rs110754697	18:1c13	7.99e-42	DA	-0.206	9.94	8.82e-22	22_1	0.328	0.00449	11_1	0.00553	0.115	12_2	0.00439	0.374	11_2	-0.00199	0.332	12_1	-0.0133	0.143	22_2	-0.0415	0.0314
7	Hapmap50470-BTA-78777	rs41593163	24	ARS-BFGL-NGS-42988	rs110962512	18:1c13	3.42e-38	DD	0.321	10.5	9.26e-22	11_11	0.698	0.0038	11_22	0.126	0.0076	12_12	0.0202	0.171	22_11	0.00521	0.137	22_22	0.00486	0.175	22_12	-0.00541	0.304	12_22	-0.0195	0.0951	12_11	-0.027	0.0837	11_12	-0.133	0.0228
6	Hapmap26261-BTC-034133	rs110909199	8	ARS-BFGL-NGS-89010	rs109897703	18:1c13	7.2e-40	DA	-0.227	9.99	9.47e-22	22_1	0.218	0.00518	11_1	0.0142	0.116	12_2	0.00696	0.243	11_2	-0.00237	0.497	22_2	-0.00809	0.0898	12_1	-0.0992	0.0492
2	BTB-00090016	rs43299775	8	ARS-BFGL-NGS-89010	rs109897703	18:1c13	3.74e-41	DA	-0.247	9.93	1.19e-21	11_1	0.28	0.00399	22_1	0.0102	0.117	12_2	0.00747	0.291	22_2	-0.00185	0.517	11_2	-0.0524	0.0248	12_1	-0.0674	0.0463
7	ARS-BFGL-NGS-116600	rs109644329	10	BTA-73359-no-rs	rs41656694	18:1c13	4.86e-25	DA	-0.417	10.5	1.24e-21	22_1	0.376	0.00556	12_2	0.0219	0.156	11_1	0.00487	0.322	11_2	-0.00497	0.337	12_1	-0.0177	0.174	22_2	-0.368	0.00556
19	ARS-BFGL-NGS-38067	rs109539384	24	ARS-BFGL-NGS-42988	rs110962512	18:1c13	2.7e-42	DD	0.322	10.5	1.3e-21	22_11	0.469	0.00377	22_22	0.0655	0.034	12_12	0.0428	0.158	11_11	0.00728	0.162	11_22	0.00351	0.155	11_12	-0.00307	0.325	12_22	-0.0144	0.0906	12_11	-0.0204	0.0566	22_12	-0.248	0.0151
7	Hapmap43690-BTA-80156	rs41568591	8	ARS-BFGL-NGS-89010	rs109897703	18:1c13	1.88e-40	DA	-0.218	9.91	1.34e-21	11_1	0.298	0.00478	22_1	0.0104	0.0971	12_2	0.00669	0.318	22_2	-0.00199	0.479	11_2	-0.0357	0.035	12_1	-0.0386	0.0653
10	BTA-73359-no-rs	rs41656694	18	ARS-BFGL-NGS-72521	rs109946863	18:1c13	2.87e-33	DD	0.321	10.4	1.79e-21	11_22	0.821	0.00373	22_22	0.0464	0.0261	12_12	0.0217	0.157	11_11	0.00543	0.119	22_11	0.00487	0.116	12_11	-0.00562	0.321	11_12	-0.00709	0.123	22_12	-0.014	0.104	12_22	-0.134	0.0299
15	BTA-36962-no-rs	rs41631899	21	ARS-BFGL-NGS-8069	rs109582710	18:1c13	4.93e-29	DD	-0.641	10.4	1.97e-21	22_12	0.934	0.00372	12_22	0.107	0.00743	11_12	0.0136	0.104	12_11	0.00327	0.338	11_11	-0.00123	0.413	22_11	-0.0154	0.052	11_22	-0.0476	0.0112	12_12	-0.0603	0.0632	22_22	-0.143	0.00743
14	ARS-BFGL-NGS-109119	rs109496684	16	ARS-BFGL-NGS-117928	rs41823677	18:1c13	1.05e-41	DA	-0.206	9.83	2.21e-21	22_1	0.314	0.00451	11_1	0.0066	0.116	12_2	0.00485	0.385	11_2	-0.00238	0.335	12_1	-0.0168	0.131	22_2	-0.0459	0.0286
6	Hapmap47224-BTA-24614	rs41625135	14	ARS-BFGL-NGS-109119	rs109496684	18:1c13	6.99e-37	AD	0.208	9.81	2.63e-21	2_22	0.302	0.00452	2_11	0.0093	0.0806	1_12	0.0047	0.422	1_11	-0.00202	0.373	2_12	-0.0213	0.0949	1_22	-0.0511	0.0256
3	BTA-68565-no-rs	rs43710446	7	BTB-01250562	rs41967340	18:1c13	1.5e-35	AD	-0.249	9.89	2.66e-21	1_11	0.276	0.00456	2_12	0.0155	0.127	1_22	0.00337	0.301	2_22	-0.00219	0.464	1_12	-0.0192	0.0958	2_11	-0.147	0.00821
5	ARS-BFGL-NGS-26310	rs109232649	24	ARS-BFGL-NGS-42988	rs110962512	18:1c13	8.41e-40	DD	0.312	10.4	2.94e-21	22_11	0.462	0.00377	22_22	0.0588	0.0377	12_12	0.028	0.192	11_11	0.00678	0.132	11_22	0.00575	0.132	11_12	-0.00419	0.291	12_11	-0.00865	0.0868	12_22	-0.0143	0.109	22_12	-0.274	0.0151
8	ARS-BFGL-NGS-89010	rs109897703	25	Hapmap31306-BTC-054203	rs109727708	18:1c13	2.22e-36	AD	-0.281	9.81	3.34e-21	1_22	0.311	0.00322	2_12	0.0102	0.231	1_11	0.00918	0.124	2_11	-0.00173	0.588	1_12	-0.0698	0.0395	2_22	-0.0812	0.0145
8	BTB-00359996	rs43568361	13	ARS-BFGL-NGS-104779	rs109436716	18:1c13	1.85e-32	AD	0.253	9.81	3.43e-21	2_11	0.236	0.00403	1_12	0.0158	0.0829	2_22	0.00121	0.445	1_22	-0.0018	0.336	2_12	-0.009	0.128	1_11	-0.218	0.00403
6	Hapmap28019-BTC-054809	rs110972273	14	ARS-BFGL-NGS-109119	rs109496684	18:1c13	9.31e-37	DA	0.281	9.78	3.58e-21	11_2	0.291	0.00299	12_1	0.0148	0.137	22_2	0.00428	0.242	22_1	-0.00182	0.563	12_2	-0.0532	0.0485	11_1	-0.129	0.00746
16	Hapmap50833-BTA-96337	rs41599006	29	Hapmap23225-BTA-159474	rs81173286	18:1c13	6.6e-25	DD	-0.539	10.3	4.33e-21	12_22	0.694	0.0038	11_12	0.0514	0.0418	22_12	0.0113	0.114	12_11	0.00472	0.342	22_11	-0.00306	0.266	11_11	-0.00412	0.133	12_12	-0.0411	0.0875	22_22	-0.13	0.0076	11_22	-0.331	0.0038
5	Hapmap43976-BTA-95999	rs41616137	24	ARS-BFGL-NGS-42988	rs110962512	18:1c13	1.4e-38	DD	0.305	10.3	4.39e-21	11_11	0.64	0.0038	11_22	0.0538	0.0228	12_12	0.0297	0.156	22_11	0.00608	0.156	22_22	0.00478	0.167	22_12	-0.00467	0.319	12_22	-0.0186	0.0875	12_11	-0.0263	0.0646	11_12	-0.148	0.0228
14	ARS-BFGL-NGS-109119	rs109496684	25	Hapmap31306-BTC-054203	rs109727708	18:1c13	2.72e-37	AD	0.19	9.75	4.58e-21	2_22	0.233	0.00526	1_12	0.0109	0.181	2_11	0.00478	0.206	1_11	-0.00194	0.512	2_12	-0.0232	0.0803	1_22	-0.0724	0.0158
6	ARS-BFGL-NGS-103412	rs109136009	24	ARS-BFGL-NGS-42988	rs110962512	18:1c13	3.82e-41	DD	0.281	10.3	6.05e-21	22_11	0.866	0.0038	22_22	0.0206	0.0114	12_12	0.0111	0.202	11_22	0.00318	0.144	11_11	0.00279	0.114	11_12	-0.00375	0.255	12_22	-0.011	0.122	12_11	-0.0143	0.106	22_12	-0.064	0.0418
6	BTA-75768-no-rs	rs41595128	8	ARS-BFGL-NGS-89010	rs109897703	18:1c13	2.57e-41	AD	-0.214	9.74	6.16e-21	1_11	0.237	0.00486	2_12	0.0109	0.2	1_22	0.00403	0.197	2_22	-0.00158	0.505	2_11	-0.0291	0.0357	1_12	-0.0678	0.0575
19	BTA-44912-no-rs	rs41642642	24	ARS-BFGL-NGS-42988	rs110962512	18:1c13	2.35e-39	DD	0.297	10.2	8.7e-21	11_11	0.72	0.00377	11_22	0.068	0.0113	12_12	0.0159	0.204	22_11	0.00491	0.136	22_22	0.00447	0.17	22_12	-0.00447	0.268	12_22	-0.0136	0.0981	12_11	-0.028	0.083	11_12	-0.117	0.0264
6	BTA-24425-no-rs	rs109061629	14	ARS-BFGL-NGS-109119	rs109496684	18:1c13	4.8e-41	AD	0.203	9.67	9.46e-21	2_22	0.31	0.00452	2_11	0.00493	0.122	1_12	0.00434	0.383	1_11	-0.00186	0.327	2_12	-0.0147	0.137	1_22	-0.0508	0.0256
1	BTB-02095892	rs43197096	21	ARS-BFGL-NGS-8069	rs109582710	18:1c13	4.78e-25	DD	-0.64	10.3	1.02e-20	11_12	0.834	0.00405	12_22	0.0635	0.0121	22_12	0.0191	0.113	12_11	0.0187	0.154	22_11	-0.0024	0.628	22_22	-0.0281	0.0121	12_12	-0.083	0.0607	11_22	-0.0961	0.0081	11_11	-0.231	0.0081
6	ARS-BFGL-NGS-37559	rs109828884	14	ARS-BFGL-NGS-109119	rs109496684	18:1c13	5.05e-41	AD	-0.202	9.64	1.14e-20	1_22	0.3	0.0045	1_11	0.00585	0.112	2_12	0.0042	0.403	2_11	-0.00184	0.337	1_12	-0.0217	0.116	2_22	-0.0446	0.0285
16	Hapmap50833-BTA-96337	rs41599006	28	BTB-01158925	rs42317943	18:1c13	4.54e-25	DD	-0.585	10.2	1.4e-20	12_11	0.717	0.00388	11_12	0.125	0.0155	22_12	0.016	0.0659	12_22	0.00496	0.384	22_22	-0.00265	0.318	11_22	-0.0066	0.147	12_12	-0.0564	0.0543	22_11	-0.131	0.00775	11_11	-0.248	0.00388
9	Hapmap41423-BTA-109716	rs41572907	15	ARS-BFGL-NGS-39079	rs109844699	18:1c13	2.65e-26	DD	-0.603	10.4	1.58e-20	12_11	0.662	0.00478	11_12	0.0939	0.0191	22_12	0.0142	0.148	12_22	0.00854	0.254	22_22	-0.00206	0.445	11_22	-0.0175	0.0526	12_12	-0.0747	0.067	11_11	-0.144	0.00478	22_11	-0.393	0.00478
8	ARS-BFGL-NGS-104841	rs109236521	9	Hapmap41423-BTA-109716	rs41572907	18:1c13	3.89e-27	DD	-0.607	10.4	1.62e-20	22_12	0.662	0.00476	12_11	0.0786	0.019	12_22	0.0343	0.0905	11_12	0.0105	0.276	11_22	-0.00234	0.5	22_11	-0.00377	0.00952	11_11	-0.022	0.0476	12_12	-0.155	0.0429	22_22	-0.21	0.00952
8	BTB-01593847	rs42710122	14	ARS-BFGL-NGS-109119	rs109496684	18:1c13	6.35e-35	DA	0.243	9.6	1.69e-20	11_2	0.142	0.00377	12_1	0.0199	0.111	22_2	0.00444	0.248	22_1	-0.00184	0.592	12_2	-0.0486	0.0414	11_1	-0.2	0.00377
4	ARS-BFGL-NGS-114035	rs108969300	14	ARS-BFGL-NGS-109119	rs109496684	18:1c13	6.08e-40	AD	-0.191	9.59	1.71e-20	1_22	0.251	0.00522	1_11	0.0109	0.0701	2_12	0.00475	0.441	2_11	-0.00191	0.379	1_12	-0.031	0.0754	2_22	-0.0467	0.0291
8	ARS-BFGL-NGS-89010	rs109897703	20	BTA-103550-no-rs	rs41567173	18:1c13	1.51e-40	DA	0.241	9.62	1.9e-20	11_2	0.363	0.00413	22_2	0.0101	0.0965	12_1	0.0096	0.189	22_1	-0.00194	0.615	12_2	-0.0293	0.0602	11_1	-0.0296	0.0355
2	BTB-00108904	rs43313917	9	Hapmap41423-BTA-109716	rs41572907	18:1c13	2.96e-22	DD	-0.615	10.4	1.91e-20	22_12	0.627	0.00478	12_11	0.0741	0.0239	12_22	0.0286	0.1	11_12	0.00662	0.254	11_22	-0.00081	0.498	11_11	-0.0192	0.0478	12_12	-0.0897	0.0622	22_11	-0.282	0.00478	22_22	-0.327	0.00478
3	BTB-00125265	rs43332280	14	ARS-BFGL-NGS-109119	rs109496684	18:1c13	1.32e-22	DD	-0.356	9.66	1.91e-20	12_22	0.552	0.0037	22_12	0.0147	0.0963	12_11	0.0108	0.0852	11_12	0.00258	0.331	11_11	-0.00104	0.287	22_11	-0.00576	0.0759	11_22	-0.0231	0.0278	12_12	-0.0343	0.0815	22_22	-0.0981	0.0111
1	BTB-02095892	rs43197096	8	ARS-BFGL-NGS-89010	rs109897703	18:1c13	5.79e-37	DA	-0.257	9.63	2.04e-20	11_1	0.25	0.00436	12_2	0.0151	0.19	22_1	0.0112	0.108	22_2	-0.00228	0.647	12_1	-0.0465	0.0401	11_2	-0.127	0.0096
14	ARS-BFGL-NGS-109119	rs109496684	26	ARS-BFGL-NGS-41355	rs109252052	18:1c13	2.42e-41	DA	-0.182	9.57	2.14e-20	22_1	0.269	0.00526	11_1	0.00666	0.133	12_2	0.00526	0.364	11_2	-0.00272	0.316	12_1	-0.0142	0.154	22_2	-0.048	0.0278
7	ARS-BFGL-NGS-17196	rs109286190	24	ARS-BFGL-NGS-42988	rs110962512	18:1c13	3.88e-39	DD	0.289	10.1	2.14e-20	22_11	0.77	0.00383	22_22	0.0567	0.0115	12_12	0.0198	0.169	11_11	0.0046	0.134	11_22	0.00376	0.142	11_12	-0.00397	0.303	12_22	-0.0117	0.119	12_11	-0.0143	0.0881	22_12	-0.09	0.0307
9	Hapmap43073-BTA-83925	rs41593400	14	ARS-BFGL-NGS-109119	rs109496684	18:1c13	1.9e-42	AD	-0.223	9.53	3.03e-20	1_22	0.352	0.00373	1_11	0.00491	0.0827	2_12	0.00346	0.425	2_11	-0.00123	0.364	1_12	-0.0218	0.0917	2_22	-0.0372	0.032
8	ARS-BFGL-NGS-89010	rs109897703	20	Hapmap46550-BTA-103548	rs41615770	18:1c13	1.16e-40	AD	-0.235	9.55	3.04e-20	1_22	0.258	0.00403	1_11	0.00907	0.119	2_12	0.00821	0.242	2_11	-0.00153	0.564	2_22	-0.0377	0.0298	1_12	-0.0737	0.0419
7	ARS-BFGL-NGS-111041	rs109998969	14	ARS-BFGL-NGS-109119	rs109496684	18:1c13	9.93e-37	AD	0.206	9.52	3.32e-20	2_22	0.31	0.0045	2_11	0.0104	0.0541	1_12	0.00451	0.44	1_11	-0.00175	0.396	2_12	-0.0168	0.0781	1_22	-0.048	0.027
17	Hapmap43461-BTA-111472	rs41566528	21	ARS-BFGL-NGS-8069	rs109582710	18:1c13	8.28e-28	DD	-0.699	10	3.34e-20	22_12	0.868	0.00373	12_22	0.21	0.00373	11_12	0.0126	0.101	12_11	0.00294	0.34	11_11	-0.00103	0.444	12_12	-0.0367	0.0672	22_11	-0.0445	0.0224	11_22	-0.0471	0.0149	22_22	-0.369	0.00373
7	ARS-BFGL-NGS-1759	rs110614963	10	BTA-73359-no-rs	rs41656694	18:1c13	7.33e-33	DD	0.298	10	3.5e-20	22_11	0.815	0.00372	22_22	0.0434	0.026	12_12	0.022	0.223	11_11	0.00502	0.141	11_22	0.00295	0.1	11_12	-0.00521	0.249	12_11	-0.00617	0.104	12_22	-0.0108	0.119	22_12	-0.0965	0.0335
3	Hapmap57348-rs29011302	rs29011302	24	ARS-BFGL-NGS-42988	rs110962512	18:1c13	5e-38	DD	0.3	10	3.52e-20	11_11	0.775	0.00377	11_22	0.0819	0.00755	12_12	0.0244	0.166	22_11	0.0054	0.147	22_22	0.00404	0.147	22_12	-0.00455	0.302	12_22	-0.0137	0.125	12_11	-0.0235	0.0717	11_12	-0.0755	0.0302
3	Hapmap53568-rs29013441	rs29013441	24	ARS-BFGL-NGS-42988	rs110962512	18:1c13	1.27e-40	DD	0.28	10	3.88e-20	22_11	0.741	0.0038	22_22	0.0342	0.0266	12_12	0.0284	0.163	11_22	0.00485	0.129	11_11	0.00411	0.148	11_12	-0.0028	0.304	12_11	-0.00897	0.0722	12_22	-0.00968	0.122	22_12	-0.0887	0.0304
19	ARS-BFGL-NGS-38067	rs109539384	21	ARS-BFGL-NGS-8069	rs109582710	18:1c13	5.74e-28	DD	-0.633	9.99	4.2e-20	22_12	0.966	0.00372	12_22	0.0264	0.00743	11_12	0.0237	0.0967	12_11	0.0132	0.257	11_11	-0.00243	0.528	22_22	-0.0127	0.0186	11_22	-0.0271	0.00372	12_12	-0.071	0.0706	22_11	-0.146	0.0149
8	ARS-BFGL-NGS-89010	rs109897703	16	Hapmap48734-BTA-38315	rs41634726	18:1c13	9.2e-40	AD	-0.198	9.51	4.31e-20	1_11	0.245	0.0056	1_22	0.0112	0.104	2_12	0.00885	0.263	2_22	-0.00222	0.536	2_11	-0.0348	0.0344	1_12	-0.0421	0.0568
7	ARS-BFGL-NGS-11636	rs110791068	11	ARS-BFGL-NGS-27099	rs110150508	18:1c13	1.59e-21	DD	-0.601	10.5	4.34e-20	12_11	0.855	0.00575	11_12	0.0336	0.0632	22_12	0.0264	0.103	12_22	0.00698	0.345	22_22	-0.00438	0.23	11_22	-0.00788	0.103	12_12	-0.0517	0.126	11_11	-0.17	0.0115	22_11	-0.173	0.0115
8	Hapmap29314-BTA-156827	rs42806892	10	BTA-73359-no-rs	rs41656694	18:1c13	8.71e-34	DD	0.324	9.98	4.45e-20	11_11	0.741	0.00369	11_22	0.0709	0.0148	12_12	0.0253	0.173	22_11	0.00585	0.17	22_22	0.00474	0.162	22_12	-0.00571	0.306	12_22	-0.0206	0.0701	12_11	-0.0339	0.0738	11_12	-0.126	0.0258
18	ARS-BFGL-NGS-98851	rs42708494	28	ARS-BFGL-NGS-111649	rs109634243	18:1c13	5.5e-37	DD	0.31	9.8	4.45e-20	11_11	0.639	0.00296	11_22	0.135	0.00592	12_12	0.00987	0.328	22_11	0.00678	0.0828	22_22	0.00344	0.0947	22_12	-0.00301	0.257	12_22	-0.00828	0.115	12_11	-0.0205	0.0976	11_12	-0.176	0.0148
1	BTB-02095892	rs43197096	8	ARS-BFGL-NGS-89010	rs109897703	18:1c13	5.79e-37	AD	-0.248	9.53	4.65e-20	1_11	0.316	0.00436	1_22	0.0156	0.0846	2_12	0.0116	0.206	2_22	-0.00224	0.64	1_12	-0.0453	0.0401	2_11	-0.0479	0.0253
6	Hapmap23201-BTC-072836	rs42468607	21	ARS-BFGL-NGS-8069	rs109582710	18:1c13	3.36e-30	DD	-0.6	9.98	4.65e-20	11_12	0.784	0.00372	12_22	0.0597	0.0112	22_12	0.00532	0.0855	12_11	0.00247	0.249	22_11	-0.000158	0.502	11_11	-0.00186	0.052	22_22	-0.0387	0.0112	12_12	-0.0439	0.0818	11_22	-0.481	0.00372
6	Hapmap28019-BTC-054809	rs110972273	15	BTB-01673658	rs42790165	18:1c13	1.96e-33	DA	0.231	9.54	4.9e-20	11_2	0.19	0.00542	12_1	0.0218	0.11	22_2	0.00368	0.333	22_1	-0.00252	0.474	12_2	-0.0352	0.0704	11_1	-0.152	0.00722
6	BTA-22850-no-rs	rs41577868	18	ARS-BFGL-NGS-14507	rs110041812	18:1c13	2.94e-19	DD	-0.335	9.53	4.95e-20	22_12	0.478	0.00354	12_22	0.0316	0.0248	12_11	0.0116	0.0956	11_12	0.00275	0.335	11_11	-0.00155	0.329	11_22	-0.00518	0.0814	12_12	-0.0185	0.115	22_11	-0.0622	0.0106	22_22	-0.15	0.00531
9	Hapmap41423-BTA-109716	rs41572907	12	ARS-BFGL-NGS-104868	rs110717852	18:1c13	4.14e-25	DD	-0.548	10.2	5.69e-20	12_11	0.705	0.00476	11_12	0.0423	0.0333	22_12	0.00797	0.162	12_22	0.00474	0.219	22_22	-0.000119	0.419	11_22	-0.0164	0.0381	22_11	-0.0363	0.019	12_12	-0.0459	0.1	11_11	-0.435	0.00476
8	ARS-BFGL-NGS-89010	rs109897703	10	ARS-BFGL-NGS-30509	rs109577222	18:1c13	5.71e-39	AD	-0.237	9.49	5.74e-20	1_22	0.311	0.00417	2_12	0.00958	0.226	1_11	0.00951	0.117	2_11	-0.00194	0.574	2_22	-0.0403	0.0275	1_12	-0.0454	0.0509
4	Hapmap48865-BTA-70864	rs41602705	14	ARS-BFGL-NGS-109119	rs109496684	18:1c13	3.48e-39	AD	0.202	9.49	5.89e-20	2_22	0.282	0.00503	1_12	0.00453	0.381	2_11	0.00421	0.159	1_11	-0.00181	0.294	2_12	-0.0237	0.138	1_22	-0.0597	0.0235
3	ARS-BFGL-NGS-84153	rs109915247	8	ARS-BFGL-NGS-89010	rs109897703	18:1c13	2.33e-40	AD	0.215	9.47	5.97e-20	2_11	0.235	0.0048	1_12	0.0109	0.212	2_22	0.00848	0.137	1_22	-0.002	0.567	1_11	-0.0298	0.0352	2_12	-0.0668	0.044
8	ARS-BFGL-NGS-89010	rs109897703	9	Hapmap43073-BTA-83925	rs41593400	18:1c13	6.16e-41	AD	-0.228	9.45	7e-20	1_11	0.176	0.00478	1_22	0.012	0.131	2_12	0.00938	0.25	2_22	-0.00227	0.541	2_11	-0.0274	0.0415	1_12	-0.109	0.0327
3	BTA-74217-no-rs	rs41651446	14	ARS-BFGL-NGS-109119	rs109496684	18:1c13	9.15e-40	DA	0.182	9.43	7.14e-20	22_2	0.227	0.00525	12_1	0.009	0.21	11_2	0.00442	0.2	11_1	-0.00186	0.479	12_2	-0.0308	0.084	22_1	-0.0509	0.0217
[truncated: 7,938 more rows]
